# Supplementary material for: The Lipid Composition of the Exo-Metabolome from Haemonchus contortus
Source: Metabolites. 2025 Mar 11;15(3):193. doi: 10.3390/metabo15030193 (PMC11944095; doi:10.3390/metabo15030193)
Supplement: Supplementary file 1 [file metabolites-15-00193-s001.zip]

Archive with 8 entries (8 files):
- grams obtained in (A) positive and (B) negative ionization modes for the quality control pooled sample.pdf
- Supplementary Figures S1A and S1B.pdf
- Supplementary Table S1. Identified and normalized lipid features.xlsx
- Supplementary Table S2. High-confidence annotations.xlsx
- Supplementary Table S3. Background subtraction.xlsx
- Supplementary Table S4. Significantly altered lipids 2h vs RPMI.xlsx
- Supplementary Table S5. Significantly altered lipids 4h vs 2h.xlsx
- Supplementary Table S6. ignificantly altered lipids 8h vs 4h.xlsx
