# Supplementary material for: The Lipid Composition of the Exo-Metabolome from Haemonchus contortus
Source: Metabolites. 2025 Mar 11;15(3):193. doi: 10.3390/metabo15030193 (PMC11944095; doi:10.3390/metabo15030193)
Supplement: Supplementary file 1 [file metabolites-15-00193-s001.zip › Supplementary Table S1. Identified and normalized lipid features.xlsx]

## Sheet: Supplemental Table S1
Supplemental Table S1. List of identified and normalized features from in-depth global lipidomics analysis. In the peak information section (column A to column E), column "Feature Identifier (polarity m/z / RT)" shows the identifier for each feature, including polarity, m/z and retention time (RT, min) information. Column "No." shows individual feature numbers coded from data processing. Column "…
Feature Identifier (polarity m/z / RT)	No.	RT (min)	m/z	Polarity	Annotation level	Annotation	m/z error (ppm)	MS/MS score (tier 1 and 2)	Other Possibilities	Subclass	Average normalized intensity for samples	Average normalized intensity for RPMI (blanks) and QCs	Average normalized intensity for samples after blank and QC subtracion	N1_2h1-1-1	N1_2h1-1-2	N1_2h1-2-1	N1_2h1-2-2	N2_2h2-1-1	N2_2h2-1-2	N2_2h2-2-1	N2_2h2-2-2	N3_4h1-1-1	N3_4h1-1-2	N3_4h1-2-1	N3_4h1-2-2	N4_4h2-1-1	N4_4h2-1-2	N4_4h2-2-1	N4_4h2-2-2	N5_8h-1-1	N5_8h-1-2	N5_8h-2-1	N5_8h-2-2	N6_RPMI_1-1	N6_RPMI_1-2	N6_RPMI_2-1	N6_RPMI_2-2	QC1	QC2	QC3	QC4	QC5	QC6
													Group	2h	2h	2h	2h	2h	2h	2h	2h	4h	4h	4h	4h	4h	4h	4h	4h	8h	8h	8h	8h	RPMI	RPMI	RPMI	RPMI	QC	QC	QC	QC	QC	QC
N381.2318/1.62	1673	1.62	381.232	Neg	Tier 1	(3S)-3-(2-methylpyrimidin-5-yl)-9-(5,6,7,8-tetrahydro-1,8-naphthyridin-2-yl)nonanoic acid	5.782	858		Other	4.20857	6.68728	-2.47872	2.06241	1.71116	6.18437	5.97333	2.93056	4.2679	3.60075	3.13062	7.53271	5.99513	1.91644	3.07254	3.77477	4.39189	2.94451	4.1867	7.88095	7.24067	3.00969	2.3642	2.41149	2.27056	7.65424	7.61111	6.97694	6.56589	7.23932	7.72571	9.86655	8.55099
N250.1449/1.58	684	1.58	250.145	Neg	Tier 1	2,6-Di-tert-butyl-4-nitrophenol	0.045	766.4		Other	5.07101	12.5414	-7.47037	3.43273	4.36479	4.11222	4.83667	7.46007	9.41109	3.98493	3.99419	5.89875	5.89659	4.25067	6.10363	6.5518	5.13739	3.82645	4.76803	5.71032	5.02239	3.44265	3.21481	3.37586	3.37013	12.0887	11.5139	16.7446	17.3132	13.8274	16.9843	17.2686	12.9272
P427.3896/2.65	1906	2.65	427.39	Pos	Tier 1	3-Epilupeol	-8.841	828.4		Other	0.325415	0.390769	-0.0653539	0.375243	0.296275	0.344788	0.386872	0.37588	0.341353	0.341379	0.42703	0.354405	0.402437	0.294895	0.358748	0.487854	0.407739	0.160419	0.172852	0.349237	0.385335	0.130656	0.114913	0.700761	0.593264	0.12041	0.149925	0.860481	0.95369	0.0994001	0.0963609	0.159439	0.173963
N239.0597/6.89	579	6.89	239.06	Neg	Tier 2	4,6,8-trihydroxy-7-methoxy-3-methyl-3,4-dihydroisochromen-1-one	14.855	223.7		Other	2.5818	1.88708	0.694713	1.49515	2.04373	2.65531	2.60167	3.28299	4.45266	2.24859	2.44412	1.3567	3.48783	1.66442	6.66494	1.69369	1.98423	1.83235	3.1471	1.32937	2.22388	1.12601	3.90123	0.751724	1.49892	1.20951	1.23611	1.83361	4.91938	1.04957	3.57857	1.03716	1.75629
P243.0876/1.10	633	1.1	243.088	Pos, merged	Tier 2	7,8-dimethylalloxazine	-0.115	331.2		Other	0.615537	0.169303	0.446234	0.674522	0.388743	0.496397	0.49145	0.62412	0.562782	0.643644	0.553222	0.262702	0.317432	0.477246	0.599452	1.72658	2.10081	0.1798	0.198671	0.727211	0.692052	0.302857	0.291043	0.14077	0.166342	0.052106	0.0773164	0.188439	0.178509	0.290579	0.232296	0.18039	0.18628
P666.6395/13.32	3463	13.32	666.639	Pos	Tier 3	ACer 42:0;O2	0	NA	Cer 42:1;O3 | DG O-39:2 | Cer 42:0;O4	Acer	0.00415128	0.0033493	0.000801973	0.00150026	0.0067083	0.00709374	0.00163538	0.00221962	0.00216696	0.00739188	0.00757677	0.00522298	0.00583692	0.00237875	0.00186773	0.00211943	0.00268653	0.00306243	0.00312464	0.00698833	0.00769861	0.00293799	0.00280825	0.00383393	0.00422987	0.00279314	0.00266571	0.00400765	0.00390722	0.00270929	0.00274856	0.00337779	0.00321986
P666.6396/15.65	3464	15.65	666.64	Pos	Tier 3	ACer 42:0;O2	0.150006	NA	Cer 42:1;O3 | DG O-39:2 | Cer 42:0;O4	Acer	0.000211716	0.000222088	-1.03726e-05	0.000149023	0.000158024	0.000133995	0.000187957	0.000138967	0.000213371	0.000227832	0.00021151	0.000198017	0.000259061	0.000232466	0.000250255	0.000190289	0.000265917	0.000177871	0.000330237	0.0002022	0.000285774	0.000205446	0.000216097	0.000192462	0.000260962	0.000276859	0.000214209	0.000191802	0.000241655	0.000162965	0.000205424	0.000207849	0.000266694
N726.6252/13.81	3886	13.81	726.625	Neg	Tier 3	ACer 42:0;O3	0.137623	NA	Cer 42:1;O4 | ACer 43:0;O5 | Cer 43:1;O6	Acer	0.000965871	0.00123917	-0.000273303	0.000889931	0.000755917	0.00115239	0.000924526	0.000686763	0.000658889	0.00111198	0.00141101	0.00111242	0.00112072	0.0010784	0.00103885	0.000772336	0.000754493	0.00127679	0.00117963	0.000767381	0.000859689	0.000974002	0.000791292	0.00128379	0.00121458	0.00150647	0.0014564	0.0013131	0.00130518	0.000926634	0.0011091	0.00122729	0.0010492
P698.6275/16.41	3704	16.41	698.627	Pos	Tier 3	ACer 42:0;O4	2.57647	NA	Cer 42:1;O5 | DG 39:1;O | DG O-39:2;O2 | TG 39:0	Acer	0.000203821	0.000244839	-4.10177e-05	0.000153033	0.000194095	0.000182787	0.000133265	0.00014473	0.000165339	0.000261952	0.000151203	0.000143946	0.00027077	0.000256633	0.000214504	0.000205873	0.000218862	0.000200232	0.000252411	0.000206635	0.000247129	0.000221414	0.000251606	0.000261719	0.00030405	0.000220132	0.000322901	0.000294769	0.00025184	0.000177068	0.000166401	0.000236322	0.000213185
N758.6155/11.79	4145	11.79	758.615	Neg	Tier 3	ACer 42:0;O5	0.395457	NA	Cer 42:1;O6 | HexCer 37:0;O3	Acer	0.00250697	0.0025637	-5.67278e-05	0.0012726	0.00110262	0.00201495	0.00235658	0.00251649	0.00228212	0.00224892	0.00198783	0.00571967	0.00499332	0.00177565	0.00206591	0.00246439	0.00291345	0.00174489	0.00166675	0.00375164	0.0042693	0.00151776	0.00147453	0.00300828	0.00258138	0.00216772	0.00224373	0.0021891	0.00222908	0.00310941	0.00350259	0.00265034	0.00195532
P664.6240/11.90	3443	11.9	664.624	Pos	Tier 3	ACer 42:1;O2	0.150461	NA	Cer 42:2;O3 | DG O-39:3 | ACer 42:0;O3 | Cer 42:1;O4	Acer	0.00159653	0.000626094	0.000970435	0.000197807	0.00364916	0.00367977	0.000275773	0.000300988	0.000392565	0.00139891	0.00127255	0.000912633	0.000897931	0.000438463	0.000323688	0.000351871	0.000327199	0.00114447	0.00100964	0.00727744	0.0070335	0.000480084	0.000566114	0.000830358	0.000855241	0.000231986	0.000262605	0.000951943	0.000894402	0.000381558	0.000450607	0.00066246	0.000739778
N736.5741/11.04	3965	11.04	736.574	Neg	Tier 3	ACer 42:3;O4	1.08611	NA	Cer 42:4;O5 | ACer 43:3;O6 | HexCer 37:3;O2	Acer	0.000817732	0.000884588	-6.68553e-05	0.000731524	0.000626615	0.00133983	0.000930462	0.000667141	0.000644496	0.000921847	0.000994827	0.000741092	0.00050631	0.000912924	0.000796394	0.000677193	0.000617658	0.0010142	0.000841552	0.000609286	0.000648409	0.00113878	0.000994102	0.000597475	0.000579461	0.00128606	0.000799161	0.000973134	0.00096463	0.000755507	0.000925613	0.0010741	0.000890742
N750.5541/12.82	4069	12.82	750.554	Neg	Tier 3	ACer 42:4;O5	1.99853	NA	Cer 42:5;O6 | HexCer 37:4;O3 | CerP 41:1;O2	Acer	0.00153748	0.00162456	-8.70806e-05	0.00135804	0.00131859	0.00150297	0.00130443	0.00129667	0.00165202	0.0016382	0.00169759	0.00121071	0.00129999	0.00156369	0.00234204	0.00166407	0.00184917	0.00144615	0.00138502	0.00131272	0.00156638	0.00167887	0.00166238	0.00150327	0.00140937	0.0016012	0.0016828	0.00182755	0.00153493	0.00191516	0.00202324	0.00158816	0.00115996
N732.5459/14.81	3942	14.81	732.546	Neg	Tier 3	ACer 42:5;O4	5.32393	NA	Cer 42:6;O5 | ACer 43:5;O6 | HexCer 37:5;O2	Acer	0.000396972	0.000594729	-0.000197756	0.000229602	0.000346699	0.000682064	0.000482297	0.000371179	0.000367826	0.000395626	0.000235473	0.000439975	0.000414627	0.000342114	0.000414192	0.000343261	0.000526435	0.000468094	0.000374427	0.00042277	0.000351525	0.00039546	0.0003358	0.000412832	0.000441961	0.000577451	0.000589656	0.000534234	0.000598005	0.000700892	0.000676599	0.000658756	0.0007569
P720.5395/6.92	3835	6.92	720.539	Pos	Tier 3	ACer 42:5;O6	1.94298	NA	HexCer 36:5;O2 | HexCer 34:2;O2 | CAR 33:2;O4	Acer	0.000345494	0.000273141	7.23527e-05	8.68746e-05	0.000158024	0.000174048	0.000114007	0.000165863	0.000162568	0.000352204	0.000266572	0.000322966	0.000303701	0.000337191	0.000316925	0.00019439	0.000281238	0.0010906	0.00105802	0.000425685	0.000371201	0.000332121	0.000395671	0.00040315	0.000528429	0.000236219	0.000170574	0.000131233	0.000120365	0.000364321	9.57172e-05	0.000357804	0.0003236
N724.6461/15.00	3871	15	724.646	Neg	Tier 3	ACer 43:0;O2	0	NA	Cer 43:1;O3 | ACer 44:0;O4 | Cer 44:1;O5	Acer	0.0011	0.00129025	-0.000190245	0.000996723	0.00077581	0.000909419	0.00089633	0.000757074	0.000609312	0.00117151	0.00160633	0.00149935	0.00166261	0.00123645	0.00144631	0.000785395	0.000790602	0.00120068	0.00132867	0.000975213	0.00128407	0.000851337	0.00121686	0.00139353	0.0012735	0.00172689	0.00137023	0.00126453	0.00165062	0.000932095	0.00113695	0.000978772	0.00117535
N756.6361/13.35	4133	13.35	756.636	Neg	Tier 3	ACer 43:0;O4	0.264328	NA	Cer 43:1;O5 | ACer 44:0;O6 | HexCer 38:0;O2	Acer	0.000958199	0.000879855	7.8344e-05	0.000662109	0.000406376	0.00169388	0.00163684	0.000529788	0.000647694	0.00155562	0.00173228	0.00101725	0.00116178	0.000613574	0.00046302	0.000485042	0.000621459	0.000913355	0.00072886	0.00161114	0.00146074	0.000556573	0.000666613	0.00121411	0.00140609	0.000896234	0.000934325	0.000944353	0.000821239	0.000628072	0.000643834	0.000714929	0.000595366
P738.5924/9.19	3983	9.19	738.592	Pos	Tier 3	ACer 43:3;O6	6.2281	NA	HexCer 37:3;O2	Acer	0.000774571	0.000750647	2.39232e-05	0.000733757	0.000809874	0.000683813	0.000845037	0.000647444	0.000725091	0.000779252	0.00065638	0.000659084	0.000852559	0.000844703	0.000703418	0.000814471	0.000756168	0.000941192	0.000824542	0.000782196	0.000873594	0.000767496	0.000791342	0.000755997	0.000654439	0.00071797	0.00078464	0.000737932	0.000759223	0.00082266	0.000823168	0.00069283	0.000757614
N786.6469/13.38	4330	13.38	786.647	Neg	Tier 3	ACer 44:0;O5	0.508488	NA	Cer 44:1;O6 | HexCer 39:0;O3	Acer	0.00238642	0.00251057	-0.000124151	0.00124412	0.00106851	0.00191082	0.00250349	0.00226305	0.00219736	0.00180912	0.00231274	0.00532494	0.00454721	0.00192625	0.00203392	0.00259311	0.00227678	0.00187809	0.00192666	0.00326314	0.00357536	0.0016807	0.00139307	0.0034124	0.00280564	0.00175786	0.00265092	0.00207038	0.00247023	0.00274167	0.00284729	0.00217713	0.00217224
P740.6395/13.86	4003	13.86	740.64	Pos	Tier 3	ACer 44:1;O5	0.405055	NA	Cer 44:2;O6 | DG 41:2;O2 | TG 41:1;O | TG O-41:2;O2	Acer	0.000316301	0.000908235	-0.000591934	0.000199812	0.000312613	0.000466799	0.000193349	0.000223499	0.000320518	0.000383022	0.000219376	0.00049687	0.000665215	0.000311873	0.000233829	0.000275591	0.000209013	0.000372005	0.000377564	0.00026428	0.000321369	0.000271445	0.000207981	0.000288693	0.000292668	0.000548637	0.000556151	0.00226932	0.00202213	0.00078897	0.000672965	0.000818109	0.000824712
P756.6337/13.54	4132	13.54	756.634	Pos	Tier 3	ACer 44:1;O6	1.32164	NA	HexCer 38:1;O2 | TG 41:1;O2 | TG O-41:2;O3	Acer	0.00048667	0.00071992	-0.000233249	0.000260624	0.00113022	0.000939424	0.000230325	0.000391284	0.000324213	0.000467771	0.000398547	0.000352924	0.000390787	0.00029346	0.000383595	0.00026903	0.000279049	0.000259183	0.000435409	0.00040174	0.000325437	0.00103468	0.00116571	0.000351389	0.000354454	0.000671403	0.000559324	0.00105592	0.00114624	0.000847732	0.000827585	0.000677645	0.000707503
N696.5561/12.79	3689	12.79	696.556	Neg	Tier 3	ACer 44:6;O3	1.5792	NA		Acer	0.00164416	0.00284557	-0.00120141	0.00153246	0.00165677	0.00143876	0.00136379	0.00255737	0.00124901	0.00184369	0.00154974	0.00189408	0.0013903	0.00200434	0.00165677	0.00195509	0.00133794	0.00172205	0.00141592	0.00129318	0.00137149	0.00193153	0.0017189	0.0013343	0.00138318	0.00292915	0.00249548	0.003218	0.00371513	0.00351538	0.00395147	0.00311675	0.00279684
N752.6776/15.97	4095	15.97	752.678	Neg	Tier 3	ACer 45:0;O2	0.398577	NA	Cer 45:1;O3 | ACer 46:0;O4 | Cer 46:1;O5	Acer	0.00101934	0.00119561	-0.00017627	0.000735083	0.000736024	0.00100314	0.000949754	0.000690033	0.000759641	0.00147111	0.0012376	0.0013246	0.00106325	0.00109514	0.00109778	0.00101859	0.00106997	0.00095712	0.00169946	0.0010285	0.000938008	0.000732332	0.000779655	0.00108521	0.00101979	0.00143725	0.00140402	0.00157392	0.00131333	0.0009503	0.000897763	0.00112686	0.00114766
N766.6934/16.40	4190	16.4	766.693	Neg	Tier 3	ACer 46:0;O2	0.391291	NA	Cer 46:1;O3 | ACer 47:0;O4 | Cer 47:1;O5	Acer	0.00181444	0.00209794	-0.000283503	0.00143101	0.00137827	0.00174942	0.00178672	0.00119856	0.00114826	0.00219323	0.00215394	0.00243234	0.00251924	0.00183886	0.00203392	0.00183197	0.00128663	0.00244513	0.0024883	0.00172838	0.00174852	0.00150128	0.00139473	0.00245435	0.00238004	0.00260491	0.00221163	0.00217291	0.00232684	0.00165301	0.00158091	0.00154561	0.00204917
P754.6913/17.89	4117	17.89	754.691	Pos	Tier 3	ACer 46:0;O4	0.795026	NA	Cer 46:1;O5 | DG 43:1;O | DG O-43:2;O2 | TG 43:0	Acer	0.00145576	0.00186803	-0.000412273	0.00105853	0.00128824	0.00116591	0.00122172	0.00105154	0.00118508	0.00175772	0.00132762	0.00215116	0.00180025	0.00171588	0.00165999	0.00127625	0.00140291	0.00156018	0.00174689	0.0013888	0.00150311	0.00143706	0.0014163	0.00137785	0.00146009	0.00192785	0.00199215	0.00220168	0.00239896	0.00206527	0.00204835	0.00165805	0.00155005
P752.6756/17.31	4094	17.31	752.676	Pos	Tier 3	ACer 46:1;O4	0.797155	NA	Cer 46:2;O5 | DG 43:2;O | DG O-43:3;O2 | TG 43:1	Acer	0.000941179	0.00106373	-0.000122555	0.000618815	0.000890603	0.000828732	0.000593914	0.000605818	0.000689991	0.000942146	0.000957038	0.00110261	0.00140434	0.00115427	0.00141167	0.00088665	0.000811978	0.00118208	0.00105907	0.000942715	0.000982412	0.000811141	0.000947582	0.000908363	0.00110482	0.00137159	0.00124479	0.00121441	0.0011768	0.0010961	0.00106614	0.000745979	0.000708352
N780.7090/16.79	4287	16.79	780.709	Neg	Tier 3	ACer 47:0;O2	0.384266	NA	Cer 47:1;O3 | ACer 48:0;O4 | Cer 48:1;O5	Acer	0.000853874	0.000962534	-0.000108659	0.000809838	0.000565517	0.000676858	0.000816194	0.000544505	0.000692473	0.00136356	0.00124125	0.00088619	0.00100304	0.000868301	0.00080818	0.000550336	0.000783001	0.000997079	0.00123234	0.000820671	0.000899759	0.000801904	0.000716485	0.000956308	0.00104598	0.00106747	0.00112356	0.00099292	0.000866863	0.00076643	0.000878104	0.00104005	0.000887665
P767.7275/15.80	4196	15.8	767.727	Pos	Tier 3	ACer 47:1;O3	5.21021	NA	Cer 47:2;O4	Acer	0.00329346	0.00260744	0.000686023	0.00324577	0.00270445	0.00281827	0.00273308	0.00331022	0.00403372	0.00294641	0.00305903	0.00266702	0.00265867	0.00378275	0.00420892	0.00261238	0.0045392	0.00261115	0.00428362	0.00312346	0.00372727	0.00292522	0.00387859	0.00227164	0.00299335	0.0020684	0.00250387	0.0031405	0.00334336	0.0027187	0.00242312	0.00256537	0.00204607
P781.7027/17.57	4290	17.57	781.703	Pos	Tier 3	ACer 47:2;O4	0.127926	NA	Cer 47:3;O5 | CE 25:1;O2	Acer	0.000348857	0.000482904	-0.000134046	0.000222533	0.000340095	0.000350281	0.000256515	0.000213253	0.000307586	0.000428148	0.000375823	0.000308352	0.000321996	0.000451122	0.000441569	0.000321523	0.000428969	0.000398431	0.000412271	0.000295319	0.000338658	0.00042686	0.000337842	0.000438143	0.000496723	0.000531704	0.000452219	0.000630927	0.000479607	0.000398794	0.000541906	0.000374888	0.000484126
N794.7245/17.15	4380	17.15	794.725	Neg	Tier 3	ACer 48:0;O2	0.25166	NA	Cer 48:1;O3 | ACer 49:0;O4 | Cer 49:1;O5	Acer	0.00151533	0.00169697	-0.000181635	0.00138651	0.000954842	0.00137454	0.00153445	0.00116423	0.000972341	0.00191475	0.00215759	0.00225916	0.00222366	0.00136288	0.00158605	0.00121261	0.00132274	0.00176963	0.00184487	0.00139265	0.00138424	0.00121384	0.00127504	0.00201713	0.00180713	0.00182161	0.00214574	0.00174121	0.00163922	0.00146186	0.00133026	0.00156093	0.00144457
P782.7227/18.50	4301	18.5	782.723	Pos	Tier 3	ACer 48:0;O4	0.638795	NA	Cer 48:1;O5 | DG 45:1;O | DG O-45:2;O2 | TG 45:0	Acer	0.00485268	0.00597695	-0.00112427	0.00354382	0.00413955	0.0042092	0.00384773	0.00362722	0.00398384	0.00525775	0.00447055	0.00640743	0.00644578	0.0056747	0.00569015	0.00460467	0.00547921	0.00523551	0.00577916	0.00488651	0.0050463	0.00416215	0.00456239	0.00449807	0.00488675	0.00680209	0.0063517	0.00692203	0.00698856	0.00683435	0.0060692	0.0051687	0.00524809
P782.7229/18.40	4302	18.4	782.723	Pos	Tier 3	ACer 48:0;O4	0.383277	NA	Cer 48:1;O5 | DG 45:1;O | DG O-45:2;O2 | TG 45:0	Acer	0.004099	0.00519605	-0.00109706	0.003064	0.00382951	0.00360768	0.00304583	0.00286515	0.00325968	0.00418022	0.00370404	0.00585357	0.00535319	0.00495314	0.00473841	0.00396983	0.004038	0.00419979	0.00477793	0.00452113	0.0044595	0.00350217	0.00405715	0.00384851	0.00395509	0.00596643	0.00542267	0.00636984	0.00615897	0.00580406	0.00571137	0.00429934	0.00442423
P780.7069/17.94	4286	17.94	780.707	Pos	Tier 3	ACer 48:1;O4	0.896622	NA	Cer 48:2;O5 | TG 45:1 | TG O-45:2;O | ACer 48:0;O5	Acer	0.00382516	0.00389828	-7.31124e-05	0.00323909	0.0037316	0.00357127	0.00271305	0.00228943	0.00309803	0.00333934	0.00346457	0.00707601	0.00455405	0.00543533	0.0038659	0.00318571	0.0043072	0.00510846	0.00401859	0.0038019	0.0040761	0.00322114	0.00240649	0.00356201	0.00314293	0.00444752	0.00468325	0.00484047	0.00523586	0.00368238	0.00367701	0.00267831	0.00303301
P778.6913/17.44	4274	17.44	778.691	Pos	Tier 3	ACer 48:2;O4	0.770523	NA	Cer 48:3;O5 | TG 45:2 | TG O-45:3;O | Cer 46:0;O5	Acer	0.0017405	0.00198602	-0.000245525	0.00107056	0.00154503	0.001305	0.00112312	0.00107395	0.00142524	0.00169388	0.00175151	0.00298049	0.00307433	0.00191267	0.00215277	0.00178888	0.00186689	0.00213649	0.00189624	0.0015165	0.00166278	0.00144983	0.00138383	0.00192754	0.00194787	0.0026001	0.00268952	0.00198262	0.00219434	0.00219141	0.00206381	0.00110283	0.0011602
P811.7449/17.16	4494	17.16	811.745	Pos	Tier 3	ACer 49:1;O4	6.03634	NA	Cer 49:2;O5	Acer	0.00136644	0.000955386	0.000411053	0.00158312	0.00128395	0.00118994	0.00118321	0.00166504	0.00209861	0.00102579	0.000869637	0.00105366	0.00121261	0.00136833	0.00136336	0.00134433	0.00182859	0.00147887	0.00102647	0.00150497	0.00119903	0.00163399	0.00141529	0.000749436	0.00122514	0.00076877	0.00119878	0.000921658	0.00089718	0.00111725	0.000977051	0.00100128	0.000697311
P809.7339/18.22	4477	18.22	809.734	Pos	Tier 3	ACer 49:2;O4	0.246995	NA	Cer 49:3;O5 | DG O-49:3 | DG O-51:6 | CE 27:1;O2	Acer	0.000906878	0.00122374	-0.000316859	0.000549315	0.000979921	0.00077994	0.000581589	0.00057828	0.000750954	0.0010291	0.000841669	0.00111357	0.000991602	0.00116693	0.00120296	0.000766079	0.000883108	0.000918831	0.00103383	0.000736967	0.00101597	0.000954847	0.00126209	0.00101553	0.00112759	0.00109812	0.00133603	0.00148394	0.00150456	0.00145415	0.00126788	0.000908272	0.0010413
P807.7180/17.60	4466	17.6	807.718	Pos	Tier 3	ACer 49:3;O4	0.495222	NA	Cer 49:4;O5 | CE 27:2;O2	Acer	0.00062345	0.000823094	-0.000199645	0.000325446	0.00066645	0.000576034	0.000353575	0.000389363	0.000397184	0.000659282	0.000709694	0.000846141	0.000903785	0.000917205	0.000510172	0.000572508	0.000576701	0.000771452	0.000924455	0.000512596	0.0006824	0.000599307	0.000575245	0.000600715	0.000625172	0.000964349	0.00105439	0.000981218	0.00102217	0.000977791	0.000873235	0.000619751	0.000512154
P805.7045/16.99	4456	16.99	805.705	Pos	Tier 3	ACer 49:4;O4	2.10996	NA	Cer 49:5;O5	Acer	0.000272238	0.000372074	-9.98361e-05	0.000153701	0.000284272	0.000167494	0.000177173	0.000198524	0.000212447	0.00037972	0.000352225	0.000383613	0.000371759	0.000291158	0.000244457	0.000207514	0.00027686	0.000257151	0.000464857	0.000203974	0.000339675	0.000244832	0.000233345	0.000306919	0.000269092	0.000550331	0.00053235	0.000359376	0.000549974	0.000343167	0.000307768	0.000264794	0.000236967
N822.7552/17.73	4556	17.73	822.755	Neg	Tier 3	ACer 50:0;O2	0.486171	NA	Cer 50:1;O3 | ACer 51:0;O4 | Cer 51:1;O5	Acer	0.000475748	0.000517683	-4.19349e-05	0.000411148	0.000473159	0.000492891	0.000399193	0.000377719	0.000369426	0.000574234	0.000662609	0.00072393	0.000478942	0.000440658	0.00044955	0.000442134	0.000450415	0.000576555	0.000467125	0.000412112	0.000422559	0.000465031	0.000425569	0.000489476	0.00052708	0.000428079	0.000550796	0.000647557	0.000687625	0.000467868	0.000442329	0.000534494	0.000401526
P810.7540/19.00	4487	19	810.754	Pos	Tier 3	ACer 50:0;O4	0.616709	NA	Cer 50:1;O5 | DG 47:1;O | DG O-47:2;O2 | TG 47:0	Acer	0.00755054	0.00860967	-0.00105913	0.00552055	0.00656745	0.00595405	0.00604005	0.00483565	0.00668746	0.00788607	0.00698594	0.0103152	0.0107027	0.00961282	0.0090855	0.00682171	0.00805631	0.00857338	0.00877759	0.0081634	0.00773929	0.00641887	0.00626682	0.007533	0.00794513	0.00872401	0.00814074	0.0115525	0.0103921	0.00891372	0.00889286	0.00713995	0.0068627
P808.7385/18.56	4471	18.56	808.738	Pos	Tier 3	ACer 50:1;O4	0.494597	NA	Cer 50:2;O5 | DG 47:2;O | DG O-47:3;O2 | TG 47:1	Acer	0.0103517	0.0112485	-0.000896767	0.00619817	0.00897388	0.0090993	0.00711926	0.00664094	0.00836764	0.0109899	0.0103273	0.0152013	0.0155707	0.0134105	0.0129823	0.0107038	0.0111904	0.0116145	0.012305	0.00896067	0.0111818	0.00840201	0.00779472	0.0104425	0.0114303	0.0135144	0.0137411	0.0133807	0.0126772	0.0129071	0.0114323	0.00673754	0.00622144
P825.7606/17.57	4574	17.57	825.761	Pos	Tier 3	ACer 50:1;O4	5.93389	NA	Cer 50:2;O5	Acer	0.000932051	0.000786049	0.000146001	0.000688983	0.000983357	0.000782125	0.0008512	0.000846608	0.000954164	0.000941045	0.00075689	0.00089802	0.000761082	0.00119225	0.000987491	0.0008481	0.00129129	0.00127762	0.000893955	0.000678436	0.00105665	0.0010762	0.000875549	0.000759642	0.000755246	0.000882222	0.000779087	0.00086008	0.00061386	0.000828145	0.000856301	0.000820957	0.000704955
P774.7352/16.83	4252	16.83	774.735	Pos	Tier 3	ACer 50:2;O2	2.32338	NA	Cer 50:3;O3 | Cer 48:0;O3 | ACer 50:1;O3 | Cer 50:2;O4	Acer	0.00103593	0.00075438	0.000281545	0.000991707	0.000961027	0.00087898	0.00107767	0.00110789	0.00166263	0.000822177	0.000861771	0.000776725	0.000921349	0.000907999	0.00106382	0.00120325	0.00113808	0.000993028	0.00115688	0.0010988	0.000878679	0.00121671	0.000999323	0.000737043	0.000817845	0.000838196	0.000649768	0.000928724	0.000707374	0.000656561	0.000595655	0.000870309	0.000742326
P806.7230/18.06	4463	18.06	806.723	Pos	Tier 3	ACer 50:2;O4	0.247917	NA	Cer 50:3;O5 | DG 47:3;O | DG O-47:4;O2 | TG 47:2	Acer	0.00620436	0.00652494	-0.000320578	0.00366411	0.00576702	0.00502701	0.00400025	0.0040153	0.00505993	0.0065609	0.00621507	0.00940619	0.0096233	0.00739518	0.00767576	0.00593424	0.00592788	0.0071433	0.00817285	0.00579641	0.00648636	0.00498713	0.00522895	0.00565285	0.00636716	0.00894753	0.00808203	0.00776696	0.00728392	0.00706548	0.0069071	0.00374413	0.0034322
P804.7071/17.50	4444	17.5	804.707	Pos	Tier 3	ACer 50:3;O4	0.621344	NA	Cer 50:4;O5 | TG 47:3 | CE 23:0;O4 | TG O-47:4;O	Acer	0.00136716	0.00138348	-1.63225e-05	0.000774521	0.00120579	0.00122708	0.000870457	0.000839563	0.00103914	0.00118759	0.00155748	0.00222788	0.00210542	0.00150528	0.00188995	0.00120735	0.00135257	0.00173602	0.00179632	0.00116088	0.00126717	0.00124013	0.00115252	0.00146315	0.000753621	0.00177122	0.00204054	0.00162628	0.00139253	0.0016038	0.00157786	0.000877901	0.000727887
P788.7509/17.27	4341	17.27	788.751	Pos	Tier 3	ACer 51:2;O2	2.28209	NA	Cer 51:3;O3 | Cer 49:0;O3 | ACer 51:1;O3 | Cer 51:2;O4	Acer	0.000716595	0.000610829	0.000105765	0.000658911	0.000701662	0.000516319	0.0005839	0.000849169	0.000868262	0.000771547	0.000527901	0.000495409	0.000476408	0.000838949	0.00061066	0.000719327	0.00100348	0.000884273	0.000757232	0.000829199	0.000643755	0.000879268	0.000716266	0.000511774	0.000621107	0.000601977	0.000620413	0.000694524	0.000619415	0.00061817	0.000608172	0.000629242	0.000583499
P835.7495/18.24	4638	18.24	835.75	Pos	Tier 3	ACer 51:3;O4	0.239306	NA	Cer 51:4;O5 | DG O-51:4 | DG O-53:7 | CE 29:2;O2	Acer	0.00177726	0.00228037	-0.000503118	0.00127171	0.00195641	0.000717312	0.00108229	0.00108868	0.00127838	0.00219467	0.00226018	0.00277517	0.00269379	0.00263999	0.00277116	0.00151411	0.000803223	0.00262029	0.000984402	0.00164776	0.00181228	0.00160206	0.00183125	0.00180579	0.00192348	0.00316652	0.00318061	0.00256207	0.00278598	0.00243664	0.00242606	0.00116358	0.001353
P833.7339/17.71	4623	17.71	833.734	Pos	Tier 3	ACer 51:4;O4	0.359827	NA	Cer 51:5;O5 | CE 27:0;O2 | CE 29:3;O2	Acer	0.00135646	0.00138769	-3.12318e-05	0.00110932	0.00114224	0.000924131	0.00112081	0.000993259	0.00146034	0.00163555	0.00140977	0.00160752	0.00173805	0.00156282	0.00161748	0.00114912	0.00131974	0.00151546	0.00138195	0.00115556	0.00146853	0.00149561	0.00132195	0.00121164	0.00106174	0.00110574	0.002081	0.00172622	0.00171844	0.00139852	0.0015462	0.00107531	0.000952114
P838.7853/19.47	4656	19.47	838.785	Pos	Tier 3	ACer 52:0;O4	0.5961	NA	Cer 52:1;O5 | DG 49:1;O | DG O-49:2;O2 | TG 49:0	Acer	0.00440802	0.00501853	-0.000610515	0.00335737	0.00447878	0.00397471	0.00335781	0.00316549	0.00402171	0.00494186	0.00399159	0.00578927	0.00536051	0.00496235	0.00550174	0.00399115	0.00499224	0.00428822	0.00457074	0.00463908	0.00458357	0.00416747	0.00402469	0.00449807	0.0042258	0.00527725	0.00518228	0.00671104	0.00560714	0.00512557	0.00510688	0.00426233	0.00418896
P832.7413/19.07	4617	19.07	832.741	Pos	Tier 3	ACer 52:3;O4	3.00214	NA	Cer 52:4;O5 | DG 49:4;O | DG O-49:5;O2 | TG 49:3	Acer	0.0121072	0.0102606	0.00184658	0.0085478	0.0109758	0.010014	0.0103923	0.0105416	0.0137703	0.0143567	0.00972595	0.0110707	0.00940888	0.0145763	0.0128654	0.0111163	0.0139995	0.0127539	0.012873	0.0141993	0.0131598	0.013056	0.0147403	0.00922871	0.0104092	0.0103818	0.00839779	0.0137693	0.00904865	0.00944806	0.00900183	0.0132169	0.00970375
P796.7220/17.40	4399	17.4	796.722	Pos	Tier 3	ACer 52:5;O2	5.39714	NA	Cer 52:6;O3 | CE 25:2;O2 | ACer 52:4;O3 | Cer 52:5;O4	Acer	0.000788493	0.000627275	0.000161218	0.000793901	0.000719697	0.000541807	0.000795737	0.000783849	0.0010493	0.000976266	0.000593451	0.000631317	0.000657897	0.000977048	0.000679262	0.000721787	0.000912654	0.000719615	0.000864507	0.000741402	0.00108513	0.000872881	0.00065235	0.000575929	0.000703217	0.000552024	0.000423658	0.000677363	0.000988842	0.000639325	0.000481531	0.000696627	0.000534237
P863.7806/18.82	4788	18.82	863.781	Pos	Tier 3	ACer 53:3;O4	0.46308	NA	Cer 53:4;O5 | DG O-53:4 | DG O-55:7 | CE 31:2;O2	Acer	0.00265306	0.00299553	-0.000342466	0.00154503	0.00241073	0.00245707	0.00154294	0.00157026	0.00178086	0.00320176	0.00321373	0.0034474	0.00369125	0.00379081	0.00398765	0.00200214	0.00223239	0.00337345	0.00354637	0.00200604	0.00249468	0.00232059	0.00244606	0.00223956	0.00229745	0.00349841	0.00430402	0.00391881	0.00318411	0.00343559	0.00339649	0.00192949	0.00175135
P866.8165/19.97	4802	19.97	866.816	Pos	Tier 3	ACer 54:0;O4	0.692188	NA	Cer 54:1;O5 | DG 51:1;O | DG O-51:2;O2 | TG 51:0	Acer	0.00135087	0.00138324	-3.23668e-05	0.00104183	0.0011431	0.00106687	0.000989086	0.000979811	0.00115091	0.0015563	0.00135559	0.00136932	0.00158876	0.00174925	0.00151216	0.00130496	0.00160426	0.00122375	0.00168379	0.00139767	0.00169329	0.00130719	0.00129963	0.00112343	0.00109588	0.00173143	0.00139712	0.0017888	0.00141567	0.00150743	0.00133194	0.00124994	0.00119078
P864.8011/19.57	4795	19.57	864.801	Pos	Tier 3	ACer 54:1;O4	0.462534	NA	Cer 54:2;O5 | DG 51:2;O | DG O-51:3;O2 | TG 51:1	Acer	0.0038053	0.00381719	-1.18922e-05	0.0024385	0.00318882	0.00318093	0.00226319	0.0024649	0.00289482	0.00447079	0.00393041	0.00417298	0.00497192	0.00454575	0.0040089	0.00365651	0.00357839	0.00427907	0.00436776	0.00405909	0.00511037	0.00459859	0.00392425	0.00417439	0.00452416	0.00471676	0.00443889	0.00428627	0.00341002	0.00412505	0.0033258	0.00260808	0.00256247
P862.7854/19.13	4783	19.13	862.785	Pos	Tier 3	ACer 54:2;O4	0.463614	NA	Cer 54:3;O5 | DG 51:3;O | DG O-51:4;O2 | TG 51:2	Acer	0.00477903	0.00464196	0.000137077	0.00312348	0.00402532	0.00375988	0.0026807	0.00280559	0.00302691	0.00514548	0.00459116	0.00631317	0.00624307	0.00522013	0.00492973	0.00446524	0.0047887	0.00529243	0.00580019	0.00535122	0.00601143	0.00617829	0.00582854	0.0052271	0.00461196	0.00603332	0.00587092	0.00521701	0.00420999	0.00495633	0.00469309	0.00247426	0.00312558
N920.7551/19.40	5064	19.4	920.755	Neg	Tier 3	ACer 54:3;O5	1.08606	NA	Cer 54:4;O6 | HexCer 49:3;O3	Acer	0.000521129	0.000621551	-0.000100422	0.000434287	0.000346699	0.000433883	0.000362094	0.000398976	0.000390216	0.00107549	0.000790385	0.00072081	0.000552836	0.000453673	0.000488275	0.000455193	0.000463719	0.000688822	0.000443496	0.000529351	0.000457165	0.000519956	0.000417257	0.00129598	0.00121949	0.000637565	0.000591345	0.000438899	0.000397584	0.000444202	0.000399734	0.00041534	0.000375373
P856.7384/17.71	4745	17.71	856.738	Pos	Tier 3	ACer 54:5;O4	0.466887	NA	Cer 54:6;O5 | TG 51:5 | CE 27:2;O4 | TG O-51:6;O	Acer	0.000239843	0	0.000239843	0.000173749	0.000223295	0.000189341	0.000200282	0.000166504	0.000240157	0.000286166	0.000227242	0.00018998	0.000190271	0.000299214	0.000251221	0.000213255	0.000284521	0.000264266	0.000273445	0.000230579	0.000320352	0.000276767	0.000296246	NA	NA	NA	NA	NA	NA	NA	NA	NA	NA
P908.7901/15.99	5011	15.99	908.79	Pos	Tier 3	ACer 55:2;O6	1.32044	NA	HexCer 49:2;O2	Acer	0.00182685	0.00196059	-0.000133745	0.00143276	0.00210756	0.00183952	0.00154911	0.00119242	0.00146496	0.00191401	0.00145697	0.00182381	0.00191222	0.00183441	0.00166869	0.00201116	0.00259461	0.00168622	0.00164172	0.00173733	0.00197194	0.00238233	0.00231518	0.00210323	0.00235598	0.0017636	0.00167956	0.00253481	0.00187584	0.00191484	0.00182746	0.00184597	0.00170463
P885.7618/17.73	4904	17.73	885.762	Pos	Tier 3	ACer 55:6;O4	4.06428	NA		Acer	0.00152664	0.00117223	0.000354416	0.00150293	0.00158368	0.0009904	0.00150674	0.00170987	0.00185198	0.0018975	0.00118865	0.00129113	0.00102673	0.0016146	0.00153051	0.00156004	0.00172573	0.00154189	0.00192884	0.00116443	0.00160888	0.00164144	0.00166689	0.00132464	0.00109181	0.00113707	0.00106549	0.00154855	0.00114439	0.00116191	0.000910049	0.00117307	0.0011653
P894.8480/20.43	4956	20.43	894.848	Pos	Tier 3	ACer 56:0;O4	0.447003	NA	DG 53:1;O | DG O-53:2;O2 | TG 53:0 | TG O-53:1;O	Acer	0.000907578	0.000925602	-1.80237e-05	0.000644209	0.000814168	0.000728236	0.000775709	0.000600694	0.000916293	0.00114026	0.000872259	0.000914826	0.000987943	0.00108292	0.00101358	0.000853841	0.00103193	0.0010408	0.00098335	0.000957792	0.00105564	0.000955911	0.000781197	0.000840564	0.000929221	0.000921169	0.000886191	0.00128305	0.000894402	0.00092138	0.000813596	0.00100033	0.000766108
P892.8322/20.03	4945	20.03	892.832	Pos	Tier 3	ACer 56:1;O4	0.560015	NA	DG 53:2;O | DG O-53:3;O2 | TG 53:1 | TG O-53:2;O	Acer	0.00159539	0.00145491	0.000140483	0.00114541	0.00135093	0.00107415	0.00105225	0.00117065	0.00114814	0.00187439	0.00155399	0.0018165	0.00182221	0.00203811	0.0015537	0.00153052	0.00175199	0.00162625	0.00193094	0.00187213	0.00209602	0.00184795	0.00165167	0.00133338	0.00180723	0.00182879	0.0016391	0.00162325	0.00136012	0.0016367	0.0012723	0.00116832	0.00087992
P856.8088/18.78	4747	18.78	856.809	Pos	Tier 3	ACer 56:3;O2	3.38464	NA	DG O-53:5 | CE 29:0;O2 | ACer 54:0;O2 | Cer 54:1;O3	Acer	0.156122	0.147788	0.00833303	0.126366	0.153961	0.128583	0.142487	0.126478	0.158425	0.174615	0.151054	0.139189	0.139356	0.183375	0.164499	0.157404	0.179701	0.168901	0.163045	0.15137	0.173023	0.172665	0.167933	0.135138	0.156513	0.152359	0.135464	0.169492	0.143263	0.146281	0.134221	0.160772	0.144382
P888.8009/19.18	4921	19.18	888.801	Pos	Tier 3	ACer 56:3;O4	0.675066	NA	DG 53:4;O | DG O-53:5;O2 | TG 53:3 | CE 29:0;O4	Acer	0.00170272	0.00125851	0.000444205	0.000890799	0.00104863	0.000908838	0.000758762	0.000828036	0.000922759	0.00138901	0.00124633	0.00149499	0.00161876	0.00136372	0.00128896	0.00139108	0.00143136	0.00216088	0.00226118	0.00271906	0.00348421	0.00313279	0.00371424	0.00136838	0.00159016	0.00151976	0.00153437	0.00134463	0.00100921	0.00133036	0.00118837	0.000916814	0.000783095
P886.7853/18.68	4910	18.68	886.785	Pos	Tier 3	ACer 56:4;O4	0.563834	NA	DG 53:5;O | DG O-53:6;O2 | TG 53:4 | CE 29:1;O4	Acer	0.000696645	0.000392851	0.000303794	0.000247259	0.00037359	0.000269447	0.000285017	0.000236948	0.000341763	0.000407236	0.000323383	0.000382882	0.000383468	0.000603031	0.000506307	0.000625002	0.000573418	0.000841584	0.000842421	0.00172402	0.00165566	0.00164357	0.00166689	0.000364512	NA	NA	NA	NA	NA	0.000424649	0.000431464	NA	0.000350779
N946.7712/19.47	5175	19.47	946.771	Neg	Tier 3	ACer 56:4;O5	0.52811	NA	HexCer 51:4;O3	Acer	0.000524644	0.000562216	-3.75715e-05	0.000507261	0.000287021	0.000432148	0.000451133	0.000407152	0.000323048	0.000916085	0.000753878	0.000667763	0.000671888	0.000383019	0.000380518	0.000384303	0.0003915	0.000724976	0.000810653	0.000472508	0.000606518	0.000457708	0.000463803	0.00116534	0.000882286	0.000741397	0.000817746	0.000357955	0.000324259	0.000362279	0.000326013	0.00033874	0.000306144
P916.7644/17.17	5045	17.17	916.764	Pos	Tier 3	ACer 56:5;O6	4.90859	NA	HexCer 50:5;O2 | TG 53:5;O2 | TG O-53:6;O3	Acer	0.0076455	0.00672144	0.00092406	0.00501601	0.00702349	0.00546614	0.00578199	0.00480684	0.00693316	0.00855526	0.0065603	0.00666902	0.00631845	0.00927678	0.0100131	0.00744835	0.00865708	0.00804079	0.00892377	0.00930033	0.00998684	0.0085702	0.00956205	0.00677554	0.007837	0.00597236	0.00707128	0.00757718	0.00694967	0.00596076	0.00552656	0.00712381	0.00642019
P913.7961/18.45	5029	18.45	913.796	Pos	Tier 3	ACer 57:6;O4	0.656601	NA	DG O-57:7 | DG 54:1 | DG O-59:10 | TG O-54:1	Acer	0.000602047	0.00046956	0.000132487	0.000286686	0.000438002	0.000455875	0.000330466	0.000274731	0.00039626	0.000858498	0.00064764	0.000313467	0.000531294	0.000493703	0.000414514	0.000351871	0.000585456	0.000436038	0.000741457	0.000888618	0.000935631	0.00131039	0.00135035	0.000472407	0.000578833	0.000548637	0.000556151	0.000465372	0.000426832	0.000427783	0.000371824	0.000437527	0.000410233
P922.8789/20.83	5076	20.83	922.879	Pos	Tier 3	ACer 58:0;O4	0.866852	NA	DG 55:1;O | DG O-55:2;O2 | TG 55:0 | TG O-55:1;O	Acer	0.000961424	0.000933926	2.74978e-05	0.000761824	0.000968757	0.000740616	0.000786493	0.000697395	0.000885812	0.00119419	0.000957038	0.000974742	0.000957207	0.00120376	0.00099812	0.00102034	0.00116763	0.000941192	0.00105066	0.000862012	0.00108004	0.0010432	0.000937436	0.000774223	0.00099995	0.000944875	0.000756079	0.00120028	0.000968473	0.000938616	0.000848938	0.00102026	0.000887564
P920.8636/20.48	5067	20.48	920.864	Pos	Tier 3	ACer 58:1;O4	0.434375	NA	DG 55:2;O | DG O-55:3;O2 | TG 55:1 | TG O-55:2;O	Acer	0.00122484	0.00121822	6.62203e-06	0.000940919	0.00101427	0.00102317	0.000966747	0.00088183	0.00122111	0.00144954	0.00127168	0.00125752	0.00154192	0.00171127	0.00122035	0.00127543	0.00141385	0.00126034	0.00133147	0.00115999	0.00144514	0.0010581	0.00105208	0.00108187	0.00123246	0.0015223	0.0016145	0.0014375	0.00104254	0.00130764	0.00116333	0.000878851	0.000901153
P918.8476/20.11	5056	20.11	918.848	Pos	Tier 3	ACer 58:2;O4	0.870655	NA	DG 55:3;O | DG O-55:4;O2 | TG 55:2 | TG O-55:3;O	Acer	0.000845296	0.000801412	4.38831e-05	0.000460436	0.00083478	0.000617544	0.000597765	0.000493748	0.000688144	0.00109403	0.000837299	0.000949168	0.00113211	0.00096554	0.000749798	0.000775921	0.000865599	0.00107129	0.000980195	0.000924091	0.00108208	0.000946331	0.00084004	0.000766204	0.000972309	0.000954189	0.000931413	0.000929734	0.000752742	0.00080229	0.000781936	0.000634936	0.000488372
P880.8081/18.79	4880	18.79	880.808	Pos	Tier 3	ACer 58:5;O2	4.08714	NA	DG O-55:7 | CE 31:2;O2 | ACer 56:2;O2 | ACer 58:4;O3	Acer	0.00387861	0.00358541	0.000293199	0.00378907	0.00380976	0.00354214	0.00351649	0.00369382	0.00437826	0.00410648	0.00313856	0.0041854	0.00374101	0.00389899	0.00383788	0.00410434	0.00454795	0.00410628	0.00344961	0.00396597	0.00409745	0.00378	0.00388265	0.00392215	0.00384615	0.00345354	0.00323456	0.00332322	0.00307115	0.00382655	0.00352607	0.00411997	0.00353072
P941.8272/18.95	5160	18.95	941.827	Pos	Tier 3	ACer 59:6;O4	0.955588	NA	DG O-59:7 | DG 56:1 | DG O-61:10 | TG O-56:1	Acer	0.00248248	0.00236857	0.000113906	0.00117749	0.00201567	0.00207911	0.00107613	0.00129873	0.00149267	0.00473384	0.00450551	0.00280732	0.00306848	0.00195295	0.00195759	0.00125657	0.00154079	0.00275039	0.0033802	0.00260643	0.00327166	0.00284006	0.00383801	0.00455785	0.00438677	0.00300989	0.00337816	0.00165858	0.00140086	0.00141263	0.00142324	0.00124235	0.00121541
P948.8949/20.89	5190	20.89	948.895	Pos	Tier 3	ACer 60:1;O4	0.526928	NA	DG 57:2;O | DG O-57:3;O2 | TG 57:1 | TG O-57:2;O	Acer	0.00111135	0.00103423	7.71107e-05	0.0008634	0.00101084	0.000906653	0.000794966	0.000877987	0.00106316	0.00145614	0.00110125	0.0011903	0.00110211	0.00145464	0.00112566	0.00100148	0.00130004	0.0012146	0.00138931	0.00109348	0.00119496	0.00106023	0.0010257	0.00100678	0.00117962	0.00117432	0.00105518	0.00101958	0.000978657	0.00112038	0.000988832	0.000999384	0.000819616
P946.8796/20.54	5177	20.54	946.88	Pos	Tier 3	ACer 60:2;O4	0.10561	NA	DG 57:3;O | DG O-57:4;O2 | TG 57:2 | TG O-57:3;O	Acer	0.000803087	0.000754723	4.83645e-05	0.000618815	0.000771227	0.000649586	0.000533829	0.000480299	0.000737099	0.0010291	0.000811953	0.000910441	0.00122066	0.000989707	0.000899564	0.000720967	0.000892957	0.000851748	0.000907627	0.000729873	0.000886815	0.000716401	0.000703077	0.000762559	0.000890199	0.000865289	0.000844936	0.00089844	0.000615712	0.000821093	0.00068401	0.00057894	0.000586047
P978.8671/19.36	5304	19.36	978.867	Pos	Tier 3	ACer 60:2;O6	2.55397	NA	HexCer 54:2;O2 | TG 57:2;O2 | TG O-57:3;O3	Acer	0.000321818	0.000307793	1.40252e-05	0.00021585	0.00024133	0.000204634	0.000216459	0.000179952	0.000259555	0.000592143	0.000430886	0.000365346	0.000450795	0.00034985	0.000293735	0.000249345	0.00033267	0.000375054	0.00031972	0.000332567	0.000310182	0.000324669	0.000391613	0.000367428	0.000517047	0.000426718	0.000399857	0.000262466	0.000240729	0.000203706	0.000191434	0.000247711	0.000220829
P940.8325/19.45	5158	19.45	940.833	Pos	Tier 3	ACer 60:5;O4	0.212578	NA	DG 57:6;O | DG O-57:7;O2 | TG 57:5 | CE 33:2;O4	Acer	0.00015836	0	0.00015836	0.000112269	0.000144283	0.000122344	0.000129413	0.000107587	0.000155179	0.000184907	0.000146833	0.000122756	0.000122944	0.000193338	0.000162327	0.000138616	0.000183844	0.000170756	0.000176688	0.000183577	0.000170854	0.000268251	0.000170443	NA	NA	NA	NA	NA	NA	NA	NA	NA	NA
P971.8724/19.85	5277	19.85	971.872	Pos	Tier 3	ACer 61:5;O4	2.57235	NA	DG O-61:6 | DG 58:0 | TG O-58:0 | DG O-58:1;O	Acer	0.000222394	0.000189555	3.28397e-05	0.000132985	0.000170907	0.000161668	0.000153293	0.000127439	0.000191202	0.000346701	0.000329501	0.000241128	0.00020637	0.000247427	0.00024639	0.000176346	0.000235277	0.000303905	0.000226118	0.000208408	0.000254247	0.000250155	0.000238417	0.000199023	0.000292668	0.000231139	0.000245944	0.000161517	0.000148141	0.000125358	0.000198061	0.000151853	0.00014184
P1006.8992/19.36	5393	19.36	1006.9	Pos	Tier 3	ACer 62:2;O6	1.58903	NA	TG 59:2;O2 | TG O-59:3;O3	Acer	0.000249449	0.000248286	1.16353e-06	0.00016573	0.000284272	0.000174777	0.000166388	0.000138326	0.000199515	0.000237738	0.000460602	0.000289354	0.000343951	0.000248578	0.000208707	0.000177166	0.000236371	0.000219544	0.00022717	0.000248316	0.000380354	0.000298057	0.000284072	0.000416272	0.000295107	0.000330198	0.000287992	0.000218048	0.000218508	0.000169233	0.000159038	0.000205002	0.000183458
P1006.8997/19.83	5394	19.83	1006.9	Pos	Tier 3	ACer 62:2;O6	1.19178	NA	TG 59:2;O2 | TG O-59:3;O3	Acer	0.000126448	0.000158027	-3.15785e-05	8.68746e-05	0.000111647	9.46706e-05	0.000100141	8.32519e-05	0.000120079	0.000143083	0.000232486	9.49899e-05	9.51353e-05	0.000149607	0.00012561	0.000106628	0.00014226	0.000132133	0.000136723	0.000171161	0.000132209	0.000138384	0.00013189	0.00023912	0.000317057	0.000176106	0.00016502	0.000131233	0.000120365	0.000101853	9.57172e-05	0.000123381	0.000110415
P1004.8840/19.42	5391	19.42	1004.88	Pos	Tier 3	ACer 62:3;O6	1.19417	NA	TG 59:3;O2 | TG O-59:4;O3 | ACer 60:0;O6 | HexCer 54:0;O2	Acer	0.000362377	0.000356184	6.19238e-06	0.000201148	0.000316907	0.000316054	0.00024342	0.00027217	0.000366702	0.000489784	0.000643269	0.000545096	0.000534221	0.000292309	0.000416447	0.000208334	0.000277955	0.000374037	0.000348117	0.000302414	0.000430187	0.000375765	0.000293202	0.000565722	0.000886947	0.000469051	0.000433972	0.000207954	0.000190732	0.000213108	0.000206896	0.000195511	0.000191952
P1034.9308/19.84	5463	19.84	1034.93	Pos	Tier 3	ACer 64:2;O6	1.35275	NA	TG 61:2;O2 | TG O-61:3;O3	Acer	0.000153597	0.00017534	-2.17422e-05	8.88794e-05	0.000114224	9.68553e-05	0.000102452	8.51731e-05	0.00012285	0.000191511	0.000116243	0.000181211	0.00029931	0.000153059	0.000171023	0.000109088	0.000145543	0.000193117	0.000139878	0.000159632	0.000185092	0.000234188	0.000182617	0.000193191	0.000320309	0.000224366	0.000211036	0.000134261	0.000123142	0.000209974	9.7926e-05	0.000126228	0.000112963
P1016.9185/18.78	5424	18.78	1016.92	Pos	Tier 3	ACer 64:3;O5	3.04842	NA	DG 61:4;O2 | TG 61:3;O | TG O-61:4;O2 | ACer 62:0;O5	Acer	0.00165951	0.00153387	0.000125642	0.00147486	0.00187654	0.00159484	0.00126409	0.00143578	0.00146773	0.00170709	0.00160293	0.0014738	0.00151338	0.00195179	0.00170637	0.00184958	0.00177606	0.00179497	0.00164488	0.00166372	0.00190991	0.0017745	0.00170747	0.00147336	0.00145928	0.00170687	0.00129636	0.00156773	0.00155733	0.00166726	0.00149687	0.00166469	0.00144898
P1032.9155/19.42	5460	19.42	1032.92	Pos	Tier 3	ACer 64:3;O6	0.968132	NA	TG 61:3;O2 | TG O-61:4;O3 | ACer 62:0;O6	Acer	0.000311109	0.000284152	2.69574e-05	0.000143677	0.000184648	0.000187157	0.000165618	0.000137686	0.000198592	0.00044796	0.00050168	0.000374114	0.000359319	0.000416598	0.000362338	0.000296917	0.00039614	0.000367939	0.000482736	0.000339661	0.00027357	0.000290605	0.000295232	0.000547497	0.000534119	0.000327658	0.000380816	0.000186754	0.000171288	0.000144945	0.000215732	0.00017558	0.000157129
P960.9097/19.09	5233	19.09	960.91	Pos	Tier 3	ACer 65:5;O2	1.04068	NA		Acer	0.000306343	0.000306121	2.21946e-07	0.000261292	0.000296295	0.000417279	0.000202593	0.000174189	0.000242929	0.000380821	0.000229864	0.000341964	0.000367369	0.00039243	0.000377797	0.000261648	0.000295464	0.000313053	0.000337599	0.000302414	0.000308148	0.000319347	0.000304362	0.000319312	0.000353641	0.000353905	0.000390337	0.000281646	0.000335169	0.000275004	0.000270217	0.000254354	0.000227624
P1116.0256/18.78	5636	18.78	1116.03	Pos	Tier 3	ACer 70:4;O5	0.627225	NA	TG O-70:4 | TG O-72:7 | DG O-67:0;O2	Acer	0.00276586	0.00255528	0.000210585	0.00215783	0.00279376	0.00237478	0.0019982	0.00165799	0.00258446	0.00350113	0.00289122	0.00212923	0.00222031	0.0035664	0.00301175	0.00218341	0.0034427	0.00307564	0.00326662	0.00261264	0.00338759	0.00328608	0.00317551	0.00206824	0.00252101	0.00282701	0.00248245	0.00266907	0.0028582	0.00255416	0.00226776	0.00293267	0.00237222
P1086.9731/20.16	5587	20.16	1086.97	Pos	Tier 3	ACer 70:5;O3	2.85195	NA	ACer 67:0;O4	Acer	0.00154553	0.00135647	0.000189057	0.000959631	0.00141792	0.00104575	0.00115856	0.00121932	0.00132641	0.00187769	0.00126294	0.00138977	0.00136702	0.00224756	0.00125127	0.0015502	0.00253004	0.00174822	0.00136828	0.00156794	0.00208686	0.00182666	0.00170849	0.00109281	0.00213648	0.00120734	0.00116704	0.00156167	0.00114809	0.00122537	0.00119426	0.00140559	0.00142605
P1150.1055/18.78	5696	18.78	1150.11	Pos	Tier 3	ACer 72:1;O5	0.782538	NA	TG O-72:1 | TG O-74:4	Acer	0.00756148	0.0072408	0.000320679	0.00619283	0.00715918	0.00632036	0.00654384	0.00608507	0.00757882	0.00824158	0.00698245	0.00695034	0.00629942	0.0093815	0.00851445	0.00761896	0.00842728	0.00804688	0.00798565	0.00731026	0.0093319	0.0082136	0.00804531	0.00641978	0.00760693	0.00716107	0.00703479	0.00835953	0.00714688	0.00749483	0.00652276	0.00779197	0.00686949
N987.6197/4.06	5332	4.06	987.62	Neg	Tier 2	AcylGlcADG 16:3_16:3_18:5	-0.544	310		AcylGlcADG	0.174632	0.199685	-0.0250531	0.144098	0.164047	0.199739	0.140577	0.156695	0.155541	0.170551	0.210498	0.113907	0.14476	0.205104	0.220821	0.18625	0.250406	0.144126	0.150678	0.156673	0.167752	0.220675	0.189737	0.172343	0.188628	0.205275	0.250587	0.251907	0.193373	0.194604	0.216253	0.194295	0.129583
P1194.8167/8.55	5788	8.55	1194.82	Pos, merged	Tier 2	AcylGlcADG 22:5_22:5_20:5	-1.006	174.1		AcylGlcADG	7.58117	9.35713	-1.77596	7.76145	7.91583	7.29667	7.36855	6.95765	7.13747	7.89257	7.3706	5.66706	6.22438	9.33167	8.8247	7.16154	7.32282	7.16814	7.43456	7.3961	8.19481	8.78335	8.41355	8.26889	7.84096	10.1352	9.06185	9.968	9.40651	9.79838	10.1398	9.55493	9.39681
N297.1530/1.21	1026	1.21	297.153	Neg	Tier 1	Aurapten	11.344	939.4		PPKT	71.8655	439.889	-368.024	74.8502	71.359	64.0942	65.7883	82.408	114.085	67.2034	61.225	99.4953	98.1606	51.6819	70.1244	111.572	118.412	30.5384	36.6365	68.1746	72.4235	42.6801	36.3963	35.0851	76.0649	49.6594	57.9433	1861.45	1855.96	144.2	136.766	99.2736	82.4967
P441.1519/1.12	1991	1.12	441.152	Pos	Tier 3	BMP 11:2;O	0.226679	NA	ST 19:1;O5;S	BMP	0.106693	0.153444	-0.0467505	0.217285	0.133333	0.114367	0.294206	0.10057	0.151827	0.159795	0.146627	0.0271163	0.124717	0.093728	0.115473	0.0566145	0.0397946	0.136049	0.122142	0.021567	0.0340354	0.0215112	0.0231062	0.142321	0.163473	0.156537	0.140117	0.200583	0.158306	0.135111	0.165392	0.117844	0.154753
P463.1309/1.73	2140	1.73	463.131	Pos	Tier 3	BMP 11:2;O	6.69353	NA	ST 19:3;O8;S	BMP	0.363515	0.234286	0.129229	0.347724	0.188164	0.479535	0.367081	0.775028	0.743992	0.133626	0.486867	0.192439	0.212383	0.151339	0.845544	0.2344	0.237341	0.119212	0.597774	0.208299	0.211327	0.132199	0.606025	0.116985	0.188024	0.141284	0.292368	0.159794	0.704815	0.109027	0.342376	0.107253	0.180938
N489.1323/3.11	2307	3.11	489.132	Neg	Tier 3	BMP 12:2;O	5.11112	NA	ST 22:4;O5;S	BMP	0.0142711	0.0276455	-0.0133744	0.0133215	0.0110557	0.0180999	0.0211544	0.0242043	0.0232246	0.0188022	0.0188216	0.003125	0.00269433	0.029264	0.00379399	0.00427168	0.00449009	0.0033484	0.0131082	0.0193294	0.0229725	0.0169461	0.0133943	0.00769546	0.00770839	0.0142062	0.00735409	0.064924	0.0615329	0.0275136	0.0405324	0.0222494	0.0227382
N471.1225/3.11	2183	3.11	471.123	Neg	Tier 3	BMP 12:3	7.0046	NA	BMP 10:2;O | ST 22:5;O4;S	BMP	0.014443	0.0255369	-0.0110939	0.0101674	0.008746	0.0120961	0.0178442	0.0121465	0.0181487	0.0221404	0.0161741	0.00921875	0.00794827	0.0229819	0.0143223	0.0239748	0.0132458	0.00987778	0.00978969	0.0182334	0.018202	0.0125312	0.01107	0.00790012	0.0079134	0.00846231	0.0142779	0.0534481	0.0773694	0.0260627	0.0321839	0.0111466	0.0166046
P515.1697/0.95	2461	0.95	515.17	Pos	Tier 3	BMP 15:4;O	8.73506	NA		BMP	4.30611	6.3023	-1.9962	2.56905	4.52355	3.7839	3.81285	2.91461	3.52091	7.45029	6.06373	1.81563	1.8286	11.9949	8.435	0.321874	0.40465	0.698888	0.801444	9.7771	8.7213	3.17291	3.51097	NA	NA	NA	NA	5.87943	5.94101	3.33832	3.8413	8.59311	10.2207
P555.1766/2.22	2677	2.22	555.177	Pos	Tier 3	BMP 18:5	1.80123	NA	ST 28:7;O4;S	BMP	0.210301	0.138008	0.0722932	0.19246	0.0969807	0.264536	0.180433	0.424733	0.492291	0.0929825	0.238434	0.110992	0.160393	0.111522	0.396828	0.14545	0.154186	0.0680998	0.294073	0.179907	0.168782	0.111641	0.321293	0.10562	0.102515	0.0776376	0.128082	0.0584939	0.530376	0.0551973	0.141969	0.0766859	0.1035
N653.4060/1.93	3363	1.93	653.406	Neg	Tier 3	BMP 26:0;O	3.82612	NA	LPG 25:1 | LPG O-25:2;O | LPI O-23:1 | PA 28:0;O	BMP	0.111132	0.206022	-0.0948902	0.137593	0.126786	0.0825093	0.0732032	0.0926057	0.0983575	0.0918017	0.128237	0.140703	0.132123	0.122396	0.116428	0.0766766	0.0779031	0.160012	0.153068	0.101629	0.114214	0.095701	0.100693	0.262546	0.260158	0.128031	0.115162	0.276272	0.370648	0.141867	0.210889	0.147047	0.147601
P195.1017/1.33	300	1.33	195.102	Pos, merged	Tier 2	Butylparaben	0.078	238.6		Other	0.277824	0.124492	0.153332	0.498614	0.178454	0.313851	0.260984	0.333543	0.321303	0.245575	0.421828	0.184521	0.207832	0.148793	0.198121	0.638356	0.529735	0.096074	0.196377	0.253592	0.306471	0.092357	0.130087	0.313233	0.327578	0.0749065	0.11248	0.0595993	0.0626965	0.0469833	0.0779066	0.0881616	0.081372
N408.2240/1.50	1798	1.5	408.224	Neg	Tier 3	CAR 10:0;O3	0.244964	NA		Car	1.27116	0.366681	0.904478	0.859917	0.917146	0.629259	0.523333	0.769097	0.725173	2.02825	1.81422	1.49065	1.31022	1.64555	1.93264	1.15541	1.15541	0.605667	0.78925	2.89881	3.23694	0.368336	0.567901	NA	NA	NA	NA	0.401977	NA	0.464957	NA	0.233108	NA
P380.2287/1.00	1665	1	380.229	Pos	Tier 3	CAR 10:0;O4	2.104	NA		Car	0.000686695	0.000815116	-0.00012842	0.00035386	0.000576159	0.000472603	0.000348131	0.000715751	0.000583835	0.000674424	0.00040393	0.000339944	0.000290843	0.000850986	0.000936135	0.00117174	0.00229367	0.000264792	0.000311683	0.000459622	0.000764359	0.000865974	0.00105546	0.000161449	0.000156707	0.000295249	0.000377148	0.00161201	0.00155042	0.00115792	0.00112902	0.00109781	0.000613432
P379.2395/1.89	1654	1.89	379.239	Pos	Tier 3	CAR 10:1;O3	11.602	NA		Car	0.00412461	0.01154	-0.00741543	0.00219028	0.00594142	0.00628333	0.00175771	0.00301038	0.00323148	0.00491233	0.00526251	0.00548662	0.00469148	0.00650637	0.00570434	0.00442302	0.00347175	0.00536733	0.00500329	0.00222094	0.00255302	0.00235957	0.00211505	0.00269322	0.0023844	0.0103542	0.00841028	0.0171347	0.0190941	0.0150406	0.0142116	0.0123633	0.0137141
P328.2485/1.15	1298	1.15	328.248	Pos	Tier 3	CAR 11:1	0.609295	NA	MG 15:3 | ST 18:0;O4 | MG O-15:4;O | FA 18:3;O2	Car	0.000226413	0.000149921	7.64926e-05	0.000166038	0.000270648	0.000172271	0.000164119	0.000147378	0.000177931	0.000261369	0.000139619	0.000196739	7.59805e-05	0.000237484	0.000321566	0.000174303	0.000160992	0.000122831	0.000117362	0.000347289	0.000398168	0.00032474	0.000551439	0.000110046	0.000118298	0.000172607	0.000165206	0.000161598	0.000178108	0.000136753	0.000133989	0.000170182	0.000152421
N360.1929/2.35	1548	2.35	360.193	Neg	Tier 3	CAR 11:2	4.9973	NA	NAE 16:3;O2	Car	2.60996	2.41505	0.194904	2.26352	2.28884	2.55311	2.37	2.61285	3.79215	2.97552	2.52975	2.21495	2.18127	2.04717	3.02936	2.94369	2.90315	1.8902	2.34795	3.83135	3.39179	2.32633	1.70617	1.77356	1.95022	1.72622	1.5544	2.95058	3.17519	2.93333	3.25143	2.85811	1.97748
N390.2392/1.32	1724	1.32	390.239	Neg	Tier 3	CAR 13:1	6.40629	NA		Car	0.869281	1.32683	-0.457546	0.82663	0.944764	0.95992	0.665	0.692708	0.921478	0.751412	1.15385	0.984424	1.00365	1.26146	0.442142	0.576577	0.576577	0.64817	0.980198	1.02778	1.2444	0.836834	0.887654	2.12184	2.68615	1.88946	1.67593	0.421746	0.627907	1.64444	0.365714	0.432432	1.40265
P373.3064/1.37	1625	1.37	373.306	Pos	Tier 3	CAR 13:1	0.80363	NA	FA 23:2 | FA 25:5	Car	0.000469079	0.00179523	-0.00132615	0.000406851	0.000177068	0.000307954	0.000375839	0.000337618	0.000372542	0.000605582	0.000600627	0.000989051	0.000925467	0.000350406	0.000435819	0.000793967	0.000582413	0.000244656	0.000423274	0.000288121	0.000417767	0.00034972	0.00039683	0.000322173	0.000407899	0.00121279	0.00127926	0.00280545	0.00256797	0.00197171	0.00223278	0.00245368	0.0026986
P371.2911/1.31	1616	1.31	371.291	Pos	Tier 3	CAR 13:2	1.88532	NA	FA 23:3 | FA 25:6	Car	0.000678428	0.00069369	-1.52623e-05	0.000516365	0.000702768	0.000674603	0.000418467	0.000413362	0.000578275	0.000855282	0.000941333	0.000460397	0.0004509	0.000754362	0.00070118	0.000556346	0.000736777	0.000830622	0.000610861	0.000739169	0.000803557	0.000908648	0.000915286	0.000133213	0.000129821	0.00024642	0.000259765	0.000838455	0.000710974	0.00103686	0.00124983	0.0014033	0.000928268
P370.2958/1.88	1611	1.88	370.296	Pos	Tier 3	CAR 14:1	1.89038	NA	MG 18:3 | NAE 19:2;O2 | MG O-18:4;O | FA 21:3;O2	Car	0.000661315	0.00444982	-0.0037885	0.000661207	0.000248629	0.000206573	0.000517223	0.000715751	0.000804395	0.000990634	0.000798202	0.00168567	0.00141623	0.00043306	0.00025154	0.000849459	0.00106823	0.00042991	0.000262622	0.000540228	0.000447681	0.000451722	0.000447336	0.000567604	0.000602246	0.00248123	0.0021292	0.0106297	0.00987042	0.00439179	0.00426238	0.00465489	0.0049087
P419.3163/1.80	1866	1.8	419.316	Pos	Tier 3	CAR 14:1;O2	11.4473	NA	NAE 19:2;O4 | FA 26:5;O2 | FA 24:2;O2	Car	0.000814993	0.00386094	-0.00304595	0.000452776	0.0011303	0.00109385	0.000626635	0.000771531	0.000773813	0.00108865	0.000850888	0.000460397	0.000472698	0.000965071	0.000831096	0.000831673	0.00084663	0.000645368	0.000616633	0.000747744	0.00100677	0.000966935	0.0011204	0.000450319	0.000440162	0.00279238	0.00349976	0.00482675	0.00531113	0.00492871	0.00499932	0.00526029	0.00610059
P400.2700/3.27	1775	3.27	400.27	Pos	Tier 3	CAR 14:2;O2	1.49899	NA	NAE 19:3;O4 | ST 21:1;O6 | NAE 17:0;O4 | FA 21:4;O4	Car	0.00120171	0.00137533	-0.000173613	0.000787207	0.0015826	0.00155883	0.000992528	0.00124948	0.00177931	0.00175957	0.00141376	0.000710002	0.000463979	0.00145168	0.00134523	0.00131759	0.0012671	0.000961507	0.00102932	0.000878942	0.00129147	0.00114284	0.00105134	0.00113304	0.00112691	0.00146489	0.00131947	0.00184248	0.00158108	0.00181814	0.00114879	0.00119406	0.00112442
P416.2680/1.41	1855	1.41	416.268	Pos	Tier 3	CAR 14:2;O3	8.88858	NA		Car	0.000423523	0.00221456	-0.00179103	0.000323244	0.000574325	0.000628867	0.000258611	0.000213727	0.000366055	0.000560076	0.000477692	0.000797665	0.000741121	0.000275901	0.00021837	0.000168611	0.000224442	0.000435951	0.000375174	0.000391879	0.000492037	0.000475661	0.000471042	0.000516925	0.000384854	0.00111627	0.00128578	0.00701891	0.00701338	0.00107945	0.00118284	0.00129031	0.00125685
P383.2883/1.68	1687	1.68	383.288	Pos	Tier 3	CAR 14:3	5.73977	NA	ST 19:0;O3;G | MG O-18:0 | FA 24:4	Car	0.000218368	0.00154254	-0.00132417	0.000161327	0.000220188	0.000230966	0.000170513	0.000140919	0.000248362	0.000280038	0.000210746	0.000231537	0.00011148	0.000211873	0.000164929	0.00017288	0.000169515	0.000349364	0.000431931	0.000179218	0.000215588	0.000222738	0.000243252	0.00020344	0.000255033	0.00158299	0.00141621	0.00157624	0.00238694	0.00167915	0.00198237	0.00218167	0.00216138
P434.3128/1.20	1935	1.2	434.313	Pos	Tier 3	CAR 15:0;O3	3.68399	NA		Car	0.0170875	0.0325165	-0.015429	0.0137287	0.0192876	0.0202099	0.0149256	0.0117967	0.0131242	0.021836	0.0191024	0.0120419	0.0105083	0.0228195	0.0210363	0.0149993	0.0143312	0.0189956	0.0155832	0.0137132	0.0153573	0.0228911	0.025462	0.0195259	0.0169236	0.0298122	0.0265971	0.0137213	0.0162079	0.040517	0.0485413	0.0559661	0.0573527
P417.3690/2.82	1862	2.82	417.369	Pos	Tier 3	CAR 16:0	0.958385	NA	NAE 21:1;O2 | ST 28:0;O3 | FA 26:1 | ST 28:1;O2	Car	0.000729328	0.00213567	-0.00140634	0.000309701	0.000660565	0.00050538	0.000395732	0.000340554	0.000328986	0.000584579	0.000587455	0.00102318	0.000893705	0.000968564	0.000786869	0.000591918	0.000787915	0.00113569	0.00104183	0.000415032	0.000464186	0.00141137	0.00135334	0.000636383	0.000642191	0.00193615	0.00197486	0.00271008	0.00280448	0.00295588	0.00251833	0.00267966	0.0024987
P415.3538/3.74	1853	3.74	415.354	Pos	Tier 3	CAR 16:1	1.92607	NA	NAE 21:2;O2 | ST 28:1;O3 | FA 26:2 | ST 28:2;O2	Car	0.000702285	0.000945529	-0.000243243	0.000651786	0.000870661	0.000889561	0.000410652	0.000629438	0.000980472	0.000961463	0.000638386	0.000515939	0.000448409	0.000805584	0.00102367	0.00065239	0.000657227	0.000253717	0.000729185	0.000660278	0.000806651	0.000818096	0.000642143	0.000716021	0.000658322	0.000704056	0.00115318	0.00143319	0.00109493	0.000772318	0.000847863	0.000935999	0.00113941
P447.3449/2.11	2025	2.11	447.345	Pos	Tier 3	CAR 16:1;O2	4.47084	NA	ST 28:1;O5 | NAE 21:2;O4 | ST 28:2;O4 | FA 26:2;O2	Car	0.00177617	0.00523134	-0.00345517	0.0011552	0.00228262	0.00172653	0.00128524	0.00199694	0.00208327	0.00166739	0.0012557	0.00192323	0.00178679	0.00147264	0.00129916	0.00150825	0.00161087	0.00212136	0.00206153	0.00275259	0.00211669	0.00174964	0.00166772	0.0015877	0.00182594	0.00341921	0.00413341	0.00655267	0.0068382	0.00707192	0.00657863	0.00709323	0.00721251
N394.2962/1.47	1745	1.47	394.296	Neg, merged	Tier 3	CAR 16:2	0.253616	NA		Car	4.4252	319.872	-315.447	4.2025	3.02071	6.9519	6.175	6.17535	7.64434	6.02637	5.23657	3.56231	3.26399	3.44474	4.70639	4.63964	4.23649	3.45809	5.08062	1.57738	2.07276	3.5412	3.48765	1.7092	1.66017	208.916	225.295	364.109	391.691	476.721	471.927	589.186	467.503
P460.2945/1.43	2120	1.43	460.294	Pos	Tier 3	CAR 16:2;O4	8.69016	NA		Car	0.000846755	0.00360902	-0.00276227	0.000492225	0.000814697	0.00101915	0.000714734	0.000866064	0.000800688	0.0010163	0.000990508	0.00186099	0.00153393	0.000731079	0.000589691	0.000424018	0.00078318	0.000600061	0.00065896	0.000627693	0.000755075	0.000814973	0.000841073	0.000823895	0.000777389	0.00238811	0.0027509	0.0109052	0.0103726	0.00212976	0.00198128	0.00201707	0.00194399
P411.3207/1.91	1815	1.91	411.321	Pos	Tier 3	CAR 16:3	2.43119	NA	NAE 21:4;O2 | MG O-20:0 | FA 26:4	Car	0.000353488	0.00146443	-0.00111095	0.000258477	0.00019083	0.000217245	0.000274952	0.000215489	0.000242801	0.000452728	0.000468032	0.000632377	0.000553038	0.000232828	0.000184278	0.000633182	0.000577678	0.000412794	0.000338619	0.0004399	0.00034556	0.000217534	0.000181408	0.000222263	0.000400985	0.00099022	0.00086081	0.00300281	0.00333296	0.00130027	0.00129047	0.00136703	0.00187653
P427.3146/1.66	1903	1.66	427.315	Pos	Tier 3	CAR 16:3;O	4.68037	NA	MG O-20:0;O | FA 26:4;O	Car	0.000546747	0.00388263	-0.00333588	0.00052402	0.000600013	0.000541207	0.000548484	0.000453289	0.000482822	0.000579912	0.000360903	0.000533338	0.000612203	0.000471476	0.000456089	0.000396983	0.000365547	0.00107528	0.000830193	0.00059768	0.000312552	0.000572459	0.000620498	0.000491586	0.000551547	0.00329544	0.00299653	0.00427175	0.00535493	0.00483791	0.00597897	0.00486831	0.00617929
P434.3224/1.61	1937	1.61	434.322	Pos	Tier 3	CAR 17:1	3.91413	NA	CAR 19:4 | FA 26:6;O2	Car	0.00036355	0.00441294	-0.00404939	0.000230215	0.000627537	0.000676127	0.000322554	0.000325288	0.000362348	0.000456228	0.000343341	0.000214138	0.000492627	0.000372524	0.000348286	0.000253984	0.000303044	0.000322181	0.000307835	0.000274401	0.000330087	0.000333067	0.000375185	0.000364888	0.000248119	0.00399608	0.00366822	0.00602416	0.00633015	0.00569991	0.0057066	0.00590196	0.00618929
P441.3323/1.06	1996	1.06	441.332	Pos	Tier 3	CAR 17:3;O	0	NA	FA 27:4;O | FA 29:7;O	Car	0.000722124	0.00106801	-0.000345889	0.000591141	0.00111562	0.00107022	0.000882405	0.000649401	0.000751572	0.00116916	0.000712147	0.000477127	0.000677596	0.00110477	0.000786869	0.000411212	0.000388276	0.000633286	0.000558913	0.000558235	0.000939718	0.000429864	0.000534947	0.000587152	0.00051237	0.000825562	0.000994496	0.00111397	0.00120442	0.00158275	0.00134099	0.00129031	0.00122811
P489.3151/1.01	2310	1.01	489.315	Pos	Tier 3	CAR 17:3;O4	3.88296	NA	FA 27:4;O4	Car	0.000613132	0.00225429	-0.00164115	0.000230804	0.00139177	0.00145287	0.000274952	0.000658796	0.000358641	0.000855282	0.000662973	0.000260312	0.000288352	0.000634456	0.000272732	0.000643853	0.000660069	0.000298017	0.000278014	0.000973267	0.000912898	0.000652603	0.000501964	0.000169413	0.000179752	0.000566651	0.00127926	0.00549036	0.0071039	0.00277205	0.000327284	0.00256528	0.00208892
P428.3739/2.25	1908	2.25	428.374	Pos	Tier 2	Car 18:0	0.96	347.1		Car	0.00194768	0.00216926	-0.000221586	0.000536973	0.00255969	0.00245068	0.000479568	0.00326756	0.00368743	0.00112599	0.000922015	0.00460999	0.00393853	0.000661231	0.000679988	0.00135529	0.00135423	0.00111656	0.00117651	0.00308787	0.00313686	0.00147382	0.00133273	0.00191928	0.0017376	0.00174083	0.00161293	0.00220806	0.00323953	0.00298727	0.00254359	0.00197941	0.00172411
N488.3592/2.27	2299	2.27	488.359	Neg	Tier 3	CAR 18:0;O	0.204767	NA	NAE 23:1;O3 | CAR 19:0;O3	Car	0.761528	0.278146	0.483382	0.349515	0.289988	2.71142	2.55833	0.4375	0.581986	0.6742	0.365747	0.267913	0.209246	0.231806	0.297064	0.387387	0.387387	0.239669	0.243281	2.2123	2.24067	0.332795	0.212346	NA	NA	NA	NA	NA	NA	NA	NA	NA	0.278146
P458.3479/1.86	2097	1.86	458.348	Pos	Tier 3	CAR 18:1;O2	0.654525	NA	NAE 23:2;O4 | FA 25:3;O4	Car	0.00664245	0.0465688	-0.0399264	0.00708192	0.00175325	0.00155502	0.00702869	0.00624447	0.0064018	0.0107044	0.0102783	0.0191928	0.0182297	0.00372408	0.00349945	0.0111945	0.0122828	0.00163305	0.00151032	0.00297468	0.00337205	0.00211602	0.00207176	0.00665053	0.0066585	0.0169677	0.0191965	0.126721	0.144919	0.0343519	0.0363296	0.0374093	0.0364848
N484.3309/2.20	2277	2.2	484.331	Neg, merged	Tier 3	CAR 18:2;O	5.98768	NA	NAE 23:3;O3 | CAR 19:2;O3	Car	6.43372	5.57567	0.858051	5.07628	5.58573	6.75752	6.73167	6.63368	9.32564	7.49153	6.14514	6.6215	5.43552	4.47709	7.47841	8.23649	7.89414	3.86187	6.14993	6.46429	6.56716	5.42488	6.31605	4.37356	4.0974	4.98458	4.875	5.27842	5.91163	6.41368	6.81571	6.65709	6.34967
P456.3358/1.61	2076	1.61	456.336	Pos	Tier 3	CAR 18:2;O2	8.54641	NA	ST 19:0;O;Hex | FA 25:4;O4	Car	0.000552249	0.00673876	-0.00618651	0.000645309	0.0010092	0.000958165	0.000669974	0.000507895	0.000515258	0.000544907	0.000469789	0.000667844	0.000552415	0.000594875	0.000336308	0.000259676	0.000368388	0.000367487	0.000360744	0.00049821	0.000459028	0.000633868	0.000625651	0.000501722	0.000473961	0.000700649	0.000670606	0.0104284	0.0125172	0.009937	0.0113396	0.0109823	0.00983615
P456.3359/1.74	2077	1.74	456.336	Pos	Tier 3	CAR 18:2;O2	8.54641	NA	ST 19:0;O;Hex | FA 25:4;O4	Car	0.000630963	0.00667034	-0.00603938	0.000284384	0.000443129	0.000368173	0.000752389	0.000658209	0.00061905	0.000563576	0.000604139	0.000920125	0.00065393	0.00043306	0.000551914	0.000492316	0.000552109	0.00113166	0.00093505	0.000489635	0.000589	0.000889913	0.000687495	0.000723261	0.000639118	0.00599583	0.00566591	0.00716329	0.00826452	0.00895283	0.00734412	0.0110939	0.0108606
P455.3462/1.88	2073	1.88	455.346	Pos	Tier 3	CAR 18:3;O	3.73341	NA	NAE 23:4;O3 | FA 28:4;O	Car	0.000487471	0.00187633	-0.00138886	0.000363281	0.000544966	0.000453547	0.000399285	0.00038694	0.000432779	0.000611416	0.000642776	0.000813725	0.000941037	0.000323631	0.000334465	0.000554212	0.000607983	0.000279894	0.000655112	0.000247819	0.000332151	0.000300801	0.000523609	0.00047783	0.000447844	0.00109015	0.000633652	0.00353926	0.00534325	0.00183832	0.00158261	0.0020101	0.00180032
P471.3407/1.62	2186	1.62	471.341	Pos	Tier 3	CAR 18:3;O2	4.66751	NA	FA 28:4;O2	Car	0.000737336	0.00464865	-0.00391132	0.000824889	0.000612858	0.00061286	0.000704787	0.000612997	0.000744158	0.000598581	0.000664729	0.00075216	0.000848241	0.000463327	0.000626547	0.00054852	0.000455514	0.00136021	0.00121114	0.000468197	0.000690089	0.00104812	0.000898794	0.000587152	0.000622986	0.0038019	0.00430079	0.00588508	0.00658709	0.00603843	0.00616348	0.00658268	0.00591693
P435.3220/3.77	1948	3.77	435.322	Pos	Tier 3	CAR 18:5	0.689146	NA	NAT 20:1 | ST 23:2;O3;G | MG O-22:2 | NAE 23:6;O2	Car	0.000706031	0.00207317	-0.00136714	0.000679459	0.00110278	0.00062658	0.000745284	0.000818504	0.0010787	0.00046673	0.000381978	0.00109478	0.000785962	0.000533176	0.00048281	0.000544252	0.000607036	0.000736988	0.000750348	0.000812057	0.000660175	0.000621378	0.000591637	0.000870954	0.000632204	0.00147852	0.00182705	0.00291804	0.00286141	0.00257028	0.00241839	0.00260992	0.00254493
P478.3487/1.61	2224	1.61	478.349	Pos	Tier 3	CAR 19:1;O	3.34483	NA	FA 28:6;O3	Car	0.000625661	0.00826751	-0.00764185	0.000589375	0.000420193	0.00120285	0.000779387	0.000607713	0.000519891	0.000534406	0.000502279	0.00070331	0.000747972	0.00060186	0.000500316	0.000489471	0.00044699	0.00107326	0.00041173	0.000493065	0.000468312	0.000687991	0.000732847	0.000573396	0.00059226	0.00686909	0.00722667	0.0108416	0.0128238	0.00982155	0.0109036	0.0113129	0.0117102
P488.3585/1.67	2298	1.67	488.358	Pos	Tier 3	CAR 19:1;O3	0.614303	NA		Car	0.000463975	0.00210193	-0.00163795	0.00040273	0.000348632	0.00037732	0.000323975	0.000349949	0.000401271	0.00061375	0.000482082	0.000977006	0.000828934	0.000275901	0.000305902	0.000666619	0.000743406	0.000238615	0.000388642	0.000373014	0.000431177	0.000340353	0.000410229	0.000366336	0.000371026	0.000931171	0.000974932	0.00529432	0.00581334	0.00175761	0.00161445	0.00201707	0.00187903
P453.3692/1.16	2060	1.16	453.369	Pos	Tier 3	CAR 19:3	1.10286	NA	FA 29:4 | FA 31:7	Car	0.000518225	0.00132821	-0.000809988	9.8916e-05	0.000154132	0.000253071	0.000119359	0.000167928	0.000155689	0.000196026	0.000147522	0.00142335	0.00160306	0.000473805	0.000454246	0.000289556	0.000385435	0.000409773	0.000391528	0.000866937	0.000922182	0.000930506	0.00092147	NA	NA	NA	0.000819508	0.00126894	0.00143801	0.00173071	0.00145411	0.00132937	0.00125685
P485.3558/1.76	2288	1.76	485.356	Pos	Tier 3	CAR 19:3;O2	5.5629	NA	FA 29:4;O2	Car	0.000817563	0.0117281	-0.0109105	0.000964431	0.0017505	0.001818	0.000877432	0.000547822	0.000855365	0.000651088	0.000730587	0.000747476	0.000853846	0.00054016	0.000938899	0.000522908	0.000641128	0.000580932	0.000446361	0.000541085	0.000650891	0.000944036	0.000748308	0.000739189	0.000652945	0.00939347	0.00930044	0.0156777	0.0174167	0.0158073	0.0165531	0.0169526	0.0147873
P508.3592/1.50	2416	1.5	508.359	Pos	Tier 3	CAR 20:1;O2	3.34408	NA	FA 29:6;O4	Car	0.000208362	0.00207144	-0.00186308	0.000104804	0.000163306	0.000135683	0.000126464	0.000294755	0.000164957	0.000207695	0.00025992	0.0002128	0.000368069	0.000207217	0.000164008	0.000126636	0.000168568	0.000179213	0.000578153	0.000152636	0.000183611	0.000185268	0.000183469	0.000157105	0.000217392	0.00171585	0.00183139	0.0021723	0.0036921	0.0023786	0.00300926	0.00277312	0.00276731
P502.3741/1.86	2393	1.86	502.374	Pos	Tier 3	CAR 20:1;O3	0.39811	NA		Car	0.0132468	0.0945295	-0.0812827	0.014334	0.00297071	0.00310851	0.0143728	0.0125435	0.0149703	0.0198524	0.0200042	0.0391833	0.0375885	0.00768332	0.00701272	0.0230734	0.0226327	0.00268115	0.00244344	0.00619633	0.00631705	0.00393019	0.00403839	0.0143762	0.0133078	0.0369096	0.0344215	0.263827	0.288023	0.0728949	0.0731853	0.073771	0.0745788
P518.3689/2.63	2476	2.63	518.369	Pos	Tier 3	CAR 20:1;O4	0.385826	NA	ST 27:0;O8	Car	0.00436067	0.00578974	-0.00142907	0.00431168	0.00515057	0.00492956	0.00385288	0.0049991	0.0051952	0.00421224	0.00386456	0.0033874	0.0035306	0.00528635	0.00485482	0.00415837	0.00448127	0.00392557	0.00439531	0.00449847	0.00461813	0.00382194	0.00373948	0.00419694	0.00376173	0.00627405	0.00559418	0.00750106	0.0076353	0.00629736	0.00587903	0.0055867	0.00517107
P490.3492/1.81	2315	1.81	490.349	Pos	Tier 3	CAR 20:2;O	2.24329	NA	CAR 22:5;O | NAE 25:3;O3 | NAE 27:6;O3 | FA 29:7;O3	Car	0.0006756	0.000812806	-0.000137206	0.000167215	0.00061928	0.000663931	0.000201774	0.000166754	0.000263189	0.000331378	0.000372318	0.000857222	0.000920485	0.000727587	0.00057587	0.00044465	0.000591884	0.000938351	0.00124	0.000686861	0.00082625	0.00127918	0.00163783	0.000409052	0.000434016	0.000781275	0.000911893	0.000941772	0.000905141	0.000694974	0.00121798	0.00105736	0.000774598
P484.3672/2.29	2278	2.29	484.367	Pos	Tier 3	CAR 20:2;O2	8.25826	NA	NAE 25:3;O4 | ST 21:0;O;Hex | ST 27:1;O6 | FA 27:4;O4	Car	0.000628453	0.00110798	-0.00047953	0.000405674	0.000632124	0.000525199	0.000489515	0.000404555	0.000638512	0.000803942	0.000605018	0.000461066	0.000429103	0.000802092	0.000634839	0.000999573	0.000652492	0.000693695	0.000662808	0.00059082	0.00071072	0.000717135	0.000710171	0.000473486	0.000502384	0.00160343	0.00143577	0.00102257	0.00101901	0.000782406	0.00108399	0.00164881	0.00150797
P500.3618/1.59	2381	1.59	500.362	Pos	Tier 3	CAR 20:2;O3	7.3947	NA		Car	0.000647085	0.00866945	-0.00802237	0.000773076	0.00117801	0.00112662	0.000726812	0.000443895	0.000615344	0.000465563	0.000476814	0.000747476	0.000666386	0.000559951	0.000908493	0.000613973	0.000441308	0.000398698	0.000470411	0.000357579	0.000566306	0.000753564	0.000651419	0.000710229	0.000550778	0.00741303	0.00732992	0.0115066	0.0123245	0.0116969	0.0124082	0.0114677	0.0112866
P499.3723/2.04	2378	2.04	499.372	Pos	Tier 3	CAR 20:3;O2	3.60451	NA	ST 25:0;O5;G | NAE 25:4;O4 | ST 30:1;O4 | FA 30:4;O2	Car	0.000310263	0.00173217	-0.00142191	0.000111869	0.000372485	0.00014483	0.000274952	0.000111561	0.000176077	0.000221697	0.000166841	0.000127145	0.00011833	0.000221186	0.000175065	0.000615396	0.000728253	0.000191295	0.000417502	0.000792334	0.000508541	0.000334108	0.000395799	0.000372852	0.000371795	0.00169314	0.00213789	0.0021776	0.00217234	0.00200421	0.00201642	0.00225281	0.00212265
P499.3724/2.76	2379	2.76	499.372	Pos	Tier 3	CAR 20:3;O2	3.40426	NA	ST 25:0;O5;G | NAE 25:4;O4 | ST 30:1;O4 | FA 30:4;O2	Car	0.000557176	0.00119681	-0.000639634	0.00040744	0.00124315	0.00133167	0.000539247	0.000352297	0.000434633	0.000505235	0.000488229	0.000515939	0.000391735	0.000370196	0.00026444	0.000451053	0.000513281	0.000493339	0.000447323	0.000674856	0.000857196	0.000377823	0.000484442	0.000726881	0.000745126	0.00115715	0.00103906	0.00138021	0.00131683	0.0011198	0.00115977	0.0021189	0.00120438
P499.3726/1.87	2380	1.87	499.373	Pos	Tier 3	CAR 20:3;O2	3.20401	NA	NAE 25:4;O4 | FA 30:4;O2	Car	0.000478763	0.00113668	-0.00065792	0.000503412	0.000395422	0.000328535	0.000457543	0.000341728	0.000466141	0.000697761	0.000729709	0.00089938	0.000896196	0.000409777	0.000387906	0.000525754	0.000690373	0.000358426	0.000338619	0.000248676	0.000299142	0.000301842	0.000298911	0.000418463	0.000508529	0.000656362	0.000628217	0.00374324	0.0040016	0.000325068	0.000318498	0.00040453	0.000362312
P515.3669/1.58	2463	1.58	515.367	Pos	Tier 3	CAR 20:3;O3	4.07475	NA	FA 30:4;O3	Car	0.000497232	0.0032954	-0.00279817	0.000527552	0.000308264	0.000524437	0.000495909	0.000423344	0.000623684	0.000392053	0.000432908	0.000596241	0.00029458	0.000611173	0.000435819	0.000367103	0.000455514	0.000870894	0.000455019	0.000283834	0.000468312	0.000733788	0.000644204	0.000548057	0.000632973	0.00253119	0.00253678	0.00402141	0.00462352	0.00426512	0.00432059	0.00462559	0.00484873
P480.3358/1.77	2247	1.77	480.336	Pos	Tier 3	CAR 20:4;O2	7.91119	NA	ST 19:0;O;HexNAc | FA 27:6;O4	Car	0.00352583	0.0117842	-0.00825839	0.00585194	0.00127617	0.00122648	0.00607524	0.0034167	0.00325372	0.00466963	0.00450207	0.00758183	0.00806888	0.00223165	0.00254489	0.00484846	0.00521994	0.000880962	0.00102259	0.00206058	0.00230752	0.00156333	0.00191406	0.00320363	0.00443158	0.00740735	0.00668867	0.0291804	0.0331077	0.00756625	0.00741331	0.00941579	0.00942761
P514.3778/1.94	2458	1.94	514.378	Pos	Tier 3	CAR 21:2;O3	7.58203	NA		Car	0.000708746	0.00504016	-0.00433141	0.000401552	0.00429826	0.00390965	0.000380102	0.000327049	0.000410538	0.000280038	0.000340707	0.000329237	0.000368692	0.000339929	0.000267204	0.00027177	0.000352289	0.000291976	0.000278976	0.000286406	0.000348655	0.000347639	0.000344263	0.00026715	0.000224306	0.00377578	0.00382256	0.00644273	0.00784991	0.00616173	0.00656875	0.00691049	0.00837815
P546.4001/1.84	2623	1.84	546.4	Pos	Tier 3	CAR 22:1;O4	0.183016	NA		Car	0.020984	0.153122	-0.132138	0.0243963	0.00549003	0.00484799	0.0249986	0.0207286	0.0217706	0.0322394	0.0319254	0.0602317	0.0574854	0.0116228	0.0110116	0.035402	0.0370633	0.00382891	0.00381523	0.00957232	0.0102141	0.00660305	0.00643174	0.0215443	0.0222132	0.0560133	0.0570634	0.427869	0.474079	0.117095	0.116443	0.124344	0.114557
N572.3833/2.20	2789	2.2	572.383	Neg	Tier 3	CAR 22:2;O3	5.06656	NA		Car	44.4957	38.9224	5.57327	31.8738	36.7572	53.4389	48.4	48.5122	69.709	43.2787	39.4122	48.134	40.3856	32.0472	49.2694	53.5563	57.0135	30.7875	37.256	49.0397	49.0317	38.9596	33.0519	33.0563	32.4935	35.6684	32.6713	41.0791	42.5364	45.9368	41.4929	43.8699	40.4199
P527.4041/5.06	2524	5.06	527.404	Pos	Tier 3	CAR 22:3;O2	2.4649	NA	ST 27:0;O5;G | Cer 29:4;O5 | NAE 27:4;O4 | MG 29:4	Car	0.018311	0.0490187	-0.0307078	0.0376652	0.0105938	0.0100238	0.0395818	0.0144677	0.015353	0.0230611	0.0215918	0.0339041	0.030087	0.0132444	0.0122158	0.0209797	0.0231611	0.00646777	0.00664828	0.0100705	0.012173	0.0116792	0.01325	0.0156098	0.0161531	0.0308161	0.0307848	0.109049	0.122428	0.0434975	0.0394872	0.0435553	0.0388061
N554.3720/3.04	2665	3.04	554.372	Neg	Tier 3	CAR 22:3;O2	3.78809	NA	ST 27:0;O5;G | NAE 27:4;O4 | ST 28:0;O7;G | CAR 23:3;O4	Car	0.556314	0.474922	0.0813915	0.496533	0.429229	0.539078	0.543333	0.704861	0.621247	0.617702	0.696662	0.489097	0.480535	0.521563	0.621762	0.547297	0.547297	0.331759	0.561528	0.628968	0.970149	0.418417	0.359259	0.385057	0.332251	0.394602	0.502315	0.520593	0.530233	0.611966	0.515714	0.510135	0.446358
P543.3984/2.73	2607	2.73	543.398	Pos	Tier 3	CAR 22:3;O3	3.4965	NA	ST 27:0;O6;G | FA 32:4;O3	Car	0.000535149	0.00113358	-0.000598427	0.000284384	0.00121104	0.00122877	0.00042273	0.000464445	0.000475408	0.000555408	0.000462764	0.00043363	0.000416647	0.000369032	0.000413705	0.000702191	0.000470666	0.000446019	0.000304949	0.000536798	0.000727224	0.00042466	0.000352509	0.000605251	0.000705949	0.00108447	0.00122057	0.00128484	0.00188474	0.000998745	0.00105104	0.00118709	0.00131307
P543.3995/1.85	2608	1.85	543.399	Pos	Tier 3	CAR 22:3;O3	1.65624	NA	FA 32:4;O3 | FA 34:7;O3	Car	0.000415805	0.00155646	-0.00114066	0.000420982	0.000460561	0.000382656	0.000421309	0.000325875	0.000465215	0.000807442	0.000475057	0.000673197	0.000625905	0.00037136	0.000416469	0.000606147	0.000626923	0.000169145	0.000161614	0.000233241	0.000312552	0.000181105	0.000179346	0.000372852	0.000461671	0.000584821	0.000929283	0.00327435	0.00360159	0.00143591	0.00140688	0.00178691	0.00171036
P559.3952/2.63	2696	2.63	559.395	Pos	Tier 3	CAR 22:3;O4	0.178764	NA	ST 27:0;O7;G | ST 28:1;O;GlcA | ST 28:2;O2;Hex | ST 26:0;O;Hex	Car	0.00400101	0.00540368	-0.00140267	0.00349209	0.00491387	0.00508582	0.00313744	0.00332393	0.00424346	0.00443977	0.00396906	0.00298054	0.00267177	0.00528635	0.00540765	0.00318298	0.00354941	0.00427292	0.00405477	0.0039368	0.00406833	0.00400097	0.00400231	0.00402753	0.00363268	0.0053372	0.00642999	0.00626921	0.00720609	0.00531767	0.00552868	0.00444704	0.00584072
P492.3645/1.95	2336	1.95	492.365	Pos	Tier 3	CAR 22:4;O	7.7178	NA	CAR 20:1;O | NAE 27:5;O3 | NAE 25:2;O3 | FA 29:6;O3	Car	0.00061976	0.00472315	-0.00410339	0.000342085	0.00338998	0.00382199	0.000382944	0.000305911	0.000332693	0.000257868	0.000225674	0.000248266	0.000261572	0.000279393	0.000242326	0.000308765	0.000273687	0.000219485	0.000209713	0.000289836	0.000303268	0.000306005	0.000393738	0.00027801	0.000252728	0.00370878	0.00348454	0.00602151	0.00715937	0.00614379	0.00598996	0.00696908	0.00722375
P558.4038/1.91	2690	1.91	558.404	Pos	Tier 3	CAR 23:2;O4	6.80516	NA		Car	0.00053697	0.00364633	-0.00310936	0.000296748	0.0031331	0.00279065	0.000460385	0.000277141	0.000199245	0.000238032	0.000250261	0.000244921	0.000297071	0.000324795	0.000220213	0.000304496	0.00019035	0.00020237	0.000193359	0.000241816	0.000268196	0.000338271	0.000267989	0.000265703	0.000207406	0.00281282	0.00303022	0.0045009	0.005844	0.00452406	0.0043162	0.0054486	0.00551339
P573.4088/1.98	2798	1.98	573.409	Pos	Tier 3	CAR 23:3;O4	3.6623	NA	FA 33:4;O4	Car	0.000699253	0.00222918	-0.00152992	0.00070301	0.00181013	0.00167241	0.000777255	0.000528446	0.000538426	0.000627752	0.000597115	0.000570812	0.000560512	0.000712453	0.000564814	0.000447496	0.000471613	0.000427896	0.000439627	0.000461337	0.000559086	0.00071193	0.000802936	0.000533577	0.000400985	0.00113785	0.00136621	0.00144511	0.00185992	0.00165	0.00180885	0.00174087	0.0103484
P571.4299/5.01	2784	5.01	571.43	Pos	Tier 3	CAR 24:3;O3	3.14998	NA	ST 29:0;O6;G | Cer 31:4;O6 | DG 31:3 | DG O-31:4;O	Car	0.0286138	0.0663186	-0.0377048	0.0617566	0.0165774	0.0166227	0.0695636	0.0216516	0.0232496	0.0348355	0.0321011	0.046021	0.0452345	0.0212362	0.0210575	0.0310736	0.0328756	0.0120808	0.0115852	0.0165653	0.0183281	0.0202317	0.0196281	0.024129	0.0239454	0.0437253	0.0438698	0.140874	0.161658	0.0578364	0.0592516	0.0521021	0.0557948
P587.4245/2.70	2895	2.7	587.425	Pos	Tier 3	CAR 24:3;O4	3.57491	NA	ST 29:0;O7;G | ST 28:0;O;Hex | FA 34:4;O4	Car	0.000435515	0.00091401	-0.000478495	0.000420982	0.000790843	0.000945969	0.000355946	0.000330572	0.000298405	0.00052157	0.000439055	0.000353997	0.00043969	0.000420254	0.000333544	0.00027675	0.00040911	0.00036346	0.000347277	0.00047763	0.000481721	0.000377823	0.00032571	0.000491586	0.000555387	0.00101634	0.00119557	0.00100668	0.00102631	0.00109739	0.00109827	0.00082301	0.00082957
N538.3667/8.89	2582	8.89	538.367	Neg	Tier 3	CAR 24:4	0.371494	NA	Cer 31:5;O3 | ST 29:1;O3;G | NAE 29:5;O2 | NAT 26:0	Car	0.773232	0.638549	0.134683	0.632455	0.781358	0.913828	0.76	1.10243	1.29792	0.858757	0.661829	1.01558	0.549878	0.46496	0.61658	1.02477	0.952703	0.546635	0.487977	0.809524	0.824627	0.659128	0.503704	0.786207	0.603896	0.72108	0.555556	0.540362	0.508527	0.647863	0.468571	0.956081	0.597351
P536.3906/1.93	2566	1.93	536.391	Pos	Tier 3	CAR 24:4;O2	7.27077	NA	CAR 22:1;O2 | NAE 29:5;O4 | NAE 27:2;O4 | NAE 31:6	Car	0.000652708	0.00478769	-0.00413499	0.000387421	0.00370559	0.00374043	0.000384365	0.000261287	0.000410538	0.000302208	0.000257286	0.000320538	0.000326342	0.000378345	0.000354736	0.000142999	0.000338084	0.000286942	0.000193359	0.000221236	0.000289858	0.000336189	0.000416414	0.00019982	0.000307268	0.00336584	0.00357801	0.00642286	0.00699879	0.00746761	0.00658851	0.00663151	0.00631672
P552.3847/2.05	2655	2.05	552.385	Pos	Tier 3	CAR 24:4;O3	8.68952	NA	CAR 22:1;O3 | ST 25:1;O;GlcA | ST 25:2;O2;Hex | ST 29:0;O7;G	Car	0.00415191	0.00450098	-0.000349071	0.00486749	0.00384045	0.00387763	0.00456264	0.00388819	0.00388482	0.00431142	0.0039594	0.00501217	0.0045115	0.00415947	0.00364503	0.00346898	0.00381268	0.00476223	0.00408748	0.00393852	0.00431796	0.00412274	0.00400747	0.00513667	0.005908	0.00493634	0.00519312	0.00392604	0.00404686	0.0041138	0.00396036	0.00410807	0.00368059
P550.3751/2.05	2647	2.05	550.375	Pos	Tier 3	CAR 24:5;O3	2.18034	NA	ST 25:2;O;GlcA | ST 25:3;O2;Hex | NAT 26:1;O3 | ST 23:0;O3;HexNAc	Car	0.000987115	0.00106334	-7.62291e-05	0.00119582	0.00085323	0.000999327	0.00120425	0.000940047	0.000999933	0.00109681	0.00101773	0.00117241	0.0010139	0.000970892	0.00101445	0.000722112	0.000761399	0.000873915	0.00103798	0.000889232	0.00101502	0.000986711	0.000977129	0.00121485	0.00119681	0.00110718	0.00141838	0.00104111	0.00107157	0.00107945	0.000671042	0.000852303	0.000980741
P585.4838/8.56	2878	8.56	585.484	Pos	Tier 3	CAR 26:2;O2	0.170799	NA	MG 33:3 | Cer 33:3;O5 | NAE 31:3;O4 | DG O-33:3	Car	0.000551725	0.0010006	-0.000448877	0.000287328	0.00070552	0.000604475	0.000284188	0.000275966	0.000370689	0.000766604	0.000906209	0.000643753	0.000878758	0.000541325	0.000529801	0.00043469	0.000449831	0.000953453	0.000884064	0.000252106	0.000409515	0.000393435	0.000462796	0.000778284	0.000553851	0.000919815	0.000972758	0.00143849	0.00174313	0.000746536	0.000845667	0.000871832	0.00113566
P615.4557/4.95	3102	4.95	615.456	Pos	Tier 3	CAR 26:3;O4	3.57457	NA	DG 33:3;O | DG O-33:4;O2 | ST 30:0;O;Hex	Car	0.0300284	0.0559007	-0.0258723	0.0655166	0.0168563	0.0173293	0.0693619	0.0217749	0.0265951	0.0391913	0.0354045	0.047805	0.0449294	0.0236646	0.0214777	0.0317302	0.0323888	0.0127805	0.0137102	0.0176277	0.0187861	0.0209437	0.0226945	0.0256942	0.025451	0.0408398	0.0442915	0.102629	0.121309	0.0485921	0.0553923	0.0445011	0.0503064
P548.4271/3.67	2634	3.67	548.427	Pos	Tier 3	CAR 26:4;O	7.1112	NA	MG 30:6;O | CAR 24:1;O | Cer 33:5;O4 | NAE 31:5;O3	Car	0.000460725	0.00114194	-0.000681215	0.000253767	0.000410101	0.00044135	0.000399285	0.000258939	0.000313232	0.000695427	0.000630483	0.000764875	0.000651439	0.000352734	0.000365793	0.000275327	0.000342819	0.000342317	0.000432893	0.000673998	0.00071794	0.000444436	0.000447336	0.000544437	0.000430176	0.000655226	0.000659737	0.00186765	0.00272418	0.00082388	0.000922546	0.00153721	0.00125435
P580.4167/1.90	2843	1.9	580.417	Pos	Tier 3	CAR 26:4;O3	6.89155	NA	CAR 24:1;O3 | NAE 33:6;O	Car	0.000501659	0.00318397	-0.00268232	0.000303814	0.00274043	0.00280665	0.000353104	0.000233691	0.00022056	0.000277704	0.000262555	0.000247597	0.000232301	0.000363211	0.000117938	0.00023691	0.00020929	0.000220492	0.000123134	0.000236671	0.000279543	0.000282066	0.000285511	0.000235295	0.000216624	0.00256526	0.00270199	0.00366377	0.00433884	0.00407793	0.00407348	0.00508034	0.00488622
P600.4831/2.87	2995	2.87	600.483	Pos	Tier 3	CAR 27:1;O3	0.499597	NA		Car	0.000676311	0.000978374	-0.000302063	0.000370346	0.000913782	0.00068375	0.000446886	0.000693439	0.000795128	0.000808609	0.000552331	0.00171444	0.00157877	0.000455178	0.000360264	0.000430421	0.000370282	0.000393664	0.000376136	0.000860934	0.000911867	0.000406966	0.000403014	0.00165648	0.0019258	0.000918679	0.000821682	0.000653015	0.000719733	0.000552616	0.000908268	0.000881597	0.000745863
P629.5077/2.78	3185	2.78	629.508	Pos	Tier 3	CAR 28:2;O3	3.49478	NA		Car	0.00091984	0.00493487	-0.00401503	0.000243169	0.000667905	0.000745493	0.000293425	0.00030415	0.000382736	0.000481898	0.000362659	0.000907411	0.000779734	0.00101164	0.000893751	0.000618241	0.000822955	0.00166426	0.00170079	0.000418462	0.00046728	0.00265205	0.0029788	0.00049593	0.000526197	0.00465585	0.00425731	0.00482145	0.00607321	0.00783639	0.00778123	0.00633578	0.00656534
P595.5046/3.53	2959	3.53	595.505	Pos	Tier 3	CAR 28:3;O	0.167925	NA	NAE 33:4;O3 | MG O-32:0;O	Car	0.00053887	0.0013002	-0.000761335	0.000102449	0.000446799	0.000394852	0.000142094	0.000154424	0.000210366	0.000203027	0.000504913	0.00083447	0.000615317	0.000755526	0.000623783	0.000130194	0.000173303	0.000697722	0.000629138	0.000262396	0.000418798	0.00203171	0.00144611	0.000251947	0.000215088	0.00112535	0.000958629	0.00134444	0.00169933	0.00159171	0.0017122	0.00172832	0.00237502
P612.5563/8.27	3082	8.27	612.556	Pos	Tier 3	CAR 30:0;O	0.326501	NA	MG 34:2;O | Cer 37:1;O4 | Cer 37:0;O5	Car	0.000755261	0.00102485	-0.000269584	0.000275552	0.000708272	0.000699758	0.000289162	0.000763898	0.000862778	0.000820278	0.000548819	0.00134037	0.00113037	0.000501744	0.000592455	0.000570575	0.000653439	0.000536632	0.000566609	0.00150749	0.00160505	0.000554765	0.000577207	0.000900637	0.000745126	0.000704056	0.000796684	0.00120271	0.00105697	0.00132942	0.0013322	0.00108247	0.00109818
P658.5246/7.42	3404	7.42	658.525	Pos	Tier 3	CAR 30:1;O4	1.06298	NA	HexCer 31:1;O2	Car	0.000508388	0.00204072	-0.00153233	0.00013071	0.000364228	0.000314052	0.000157725	0.000376371	0.000519891	0.0009883	0.000806105	0.000567466	0.000476435	0.000353898	0.000280103	0.00070646	0.000884511	0.000602075	0.000555065	0.000265826	0.000330087	0.000750441	0.000738001	0.000384436	0.000534647	0.00152053	0.00179335	0.00292068	0.00257819	0.00237748	0.00225914	0.00321392	0.00282478
P627.6042/2.02	3175	2.02	627.604	Pos	Tier 3	CAR 31:0	1.27469	NA		Car	7.31376e-05	0.00322896	-0.00315582	4.71029e-05	4.03679e-05	0.000105955	3.12607e-05	2.58351e-05	4.07758e-05	7.93441e-05	3.86368e-05	2.9444e-05	2.74028e-05	5.12221e-05	4.05413e-05	3.13034e-05	4.16686e-05	0.000276874	0.000269356	4.20177e-05	5.05446e-05	0.000142594	5.05056e-05	0.0015696	0.00166539	0.00246192	0.00268677	0.00212462	0.00280594	0.00285948	0.00337168	0.00657989	0.0061643
P643.5981/2.77	3284	2.77	643.598	Pos	Tier 3	CAR 31:0;O	0.310753	NA		Car	0.000662258	0.0124048	-0.0117426	0.000430403	0.000589004	0.000657833	0.000446176	0.000469143	0.000481896	0.000774771	0.000667363	0.000843169	0.000779734	0.000955758	0.000768441	0.00020774	0.000216866	0.00117495	0.00103413	0.000300126	0.000315646	0.00100232	0.00112968	0.000456111	0.000480107	0.0108368	0.0109655	0.0147226	0.0157334	0.0179281	0.0183927	0.017293	0.0172398
P643.5985/2.96	3285	2.96	643.599	Pos	Tier 3	CAR 31:0;O	0.310753	NA		Car	0.000455223	0.00638922	-0.005934	0.00019901	0.000463313	0.00045126	0.00024156	0.000249544	0.000313232	0.000508735	0.000449592	0.000598249	0.000480794	0.000412105	0.000405413	0.00025185	0.000335243	0.000676579	0.000701287	0.00049478	0.000595189	0.000600561	0.000676157	0.000298282	0.000302659	0.00554728	0.00495835	0.00777392	0.00858424	0.00897973	0.00826667	0.0100658	0.00911527
P641.5827/2.76	3270	2.76	641.583	Pos	Tier 3	CAR 31:1;O	0	NA		Car	0.00027232	0.00962352	-0.0093512	0.000122467	0.000356889	0.00040095	0.000147778	0.00012213	0.000260409	0.000242699	0.000182647	0.000249605	0.0002678	0.000360883	0.000288396	0.000110273	7.86021e-05	0.000450046	0.00050889	0.000222094	0.000267165	0.000385109	0.000421567	0.00017086	0.000149793	0.00786385	0.00741688	0.011598	0.0133932	0.0152222	0.0133506	0.0143441	0.0127259
P699.5519/7.43	3715	7.43	699.552	Pos	Tier 3	CAR 32:3;O4	0.142949	NA	HexCer 33:3;O2	Car	0.000264167	0.00102413	-0.000759963	8.00749e-05	0.000124773	0.000190566	9.66241e-05	0.000178497	0.000185344	0.000427058	0.000412712	0.000190717	0.000292712	0.0002305	0.00017875	0.000338645	0.000400587	0.000367487	0.000283786	0.000168071	0.0001898	0.000468375	0.000478257	0.000218643	0.000258874	0.000722225	0.000778207	0.00143584	0.00147742	0.00136865	0.00115538	0.0012931	0.00153295
P664.5100/4.88	3441	4.88	664.51	Pos	Tier 3	CAR 32:4;O3	7.07283	NA	CAR 30:1;O3	Car	0.0006835	0.00150497	-0.000821469	0.000565823	0.00065873	0.000658595	0.000474595	0.000355233	0.000569007	0.00104898	0.00101246	0.000990389	0.000966571	0.000504072	0.000433054	0.000446784	0.000426156	0.000550727	0.000588735	0.000963835	0.00101192	0.000666134	0.000778199	0.000693578	0.00072208	0.000926628	0.000929283	0.00279882	0.0030658	0.00129243	0.00125642	0.00183294	0.00153171
P644.4914/8.20	3288	8.2	644.491	Pos	Tier 3	CAR 32:6;O2	4.65485	NA	NAT 34:2;O2 | Cer 39:6;O6	Car	0.0304673	0.0447456	-0.0142783	0.0221802	0.03512	0.0372686	0.0229418	0.0252169	0.0304623	0.0322895	0.0313871	0.0229268	0.0234568	0.0399393	0.0388957	0.0259861	0.0272551	0.0345287	0.0361216	0.0261264	0.0315543	0.0317694	0.0339192	0.024908	0.0262438	0.0471229	0.0498139	0.050094	0.0589875	0.0486728	0.0521249	0.0430057	0.0464821
P644.4922/8.63	3289	8.63	644.492	Pos	Tier 3	CAR 32:6;O2	5.74099	NA	NAT 34:2;O2 | Cer 39:6;O6	Car	0.00441636	0.00646353	-0.00204717	0.00346383	0.00545608	0.00515519	0.00337118	0.00360987	0.00491626	0.00452028	0.00469613	0.00326159	0.00329768	0.00590102	0.00562602	0.00351451	0.00392253	0.00456792	0.00444533	0.00384419	0.00450982	0.00480761	0.00544018	0.00349612	0.00356508	0.00694858	0.00722776	0.00807725	0.00893754	0.00644196	0.00770765	0.00621024	0.00602313
P674.4625/1.90	3517	1.9	674.462	Pos	Tier 3	CAR 32:7;O4	0.296532	NA	LPI O-23:0 | CAR 30:4;O4 | NAT 32:0;O4 | NAT 34:3;O4	Car	0.0140093	0.0238755	-0.00986617	0.00938937	0.0151866	0.0128975	0.0106258	0.0123979	0.0160091	0.0135328	0.0146074	0.0076889	0.00775499	0.016589	0.014874	0.0108971	0.0129286	0.0183693	0.0155062	0.017614	0.0189677	0.0159903	0.0183593	0.0132989	0.0134307	0.0167338	0.0219148	0.0264358	0.029366	0.0281733	0.0287285	0.0286045	0.0320684
P671.6294/2.95	3496	2.95	671.629	Pos	Tier 3	CAR 33:0;O	0.297783	NA		Car	0.000970743	0.047871	-0.0469003	0.000720674	0.000926626	0.00105955	0.000643687	0.00069931	0.000663533	0.00122983	0.00142693	0.00155986	0.00170146	0.000981369	0.00117109	0.000222681	0.000296415	0.00167232	0.00146126	0.000407315	0.000485847	0.000950281	0.00113483	0.000728329	0.000689817	0.0348564	0.0377941	0.0584601	0.0659629	0.0714691	0.0673656	0.0723412	0.0690429
P671.6296/2.80	3497	2.8	671.63	Pos	Tier 3	CAR 33:0;O	0.148892	NA		Car	0.000444406	0.0425136	-0.0420692	0.000296159	0.000458726	0.000536633	0.000264295	0.000201397	0.000317866	0.000400221	0.000301192	0.000629031	0.000635246	0.000249126	0.000597984	0.000152248	0.000202661	0.000858812	0.000632024	0.000445045	0.000535361	0.000540193	0.000633897	0.000309142	0.000324936	0.0249474	0.0291588	0.0498199	0.0532778	0.0677768	0.0663969	0.0608358	0.0722888
P667.5982/2.94	3473	2.94	667.598	Pos	Tier 3	CAR 33:2;O	0.299581	NA		Car	0.000589607	0.00116985	-0.000580239	0.000262599	0.000641299	0.00047489	0.000519354	0.000331747	0.000408684	0.00051457	0.000652435	0.000578173	0.000684447	0.000748541	0.000644975	0.000219124	0.000356077	0.000820554	0.000791714	0.000528223	0.000686995	0.00108975	0.000837981	0.00047421	0.000444771	0.00131272	0.00123796	0.00145571	0.00152268	0.00118818	0.00133	0.00149537	0.00123686
N626.5111/5.70	3168	5.7	626.511	Neg	Tier 3	CAR 33:5	6.70375	NA		Car	1.24859	5.02788	-3.77929	0.249653	0.18412	1.11623	1.07333	0.272569	0.374134	1.73635	1.18868	1.5296	1.35523	1.14555	2.04663	0.171171	0.171171	1.75089	2.08769	0.69246	0.589552	3.2084	4.0284	0.43908	0.358225	3.94859	4.40856	6.6145	7.07597	6.47521	8.04143	6.96622	5.95099
P724.4510/1.53	3866	1.53	724.451	Pos	Tier 3	CAR 34:7;O3	5.38336	NA		Car	0.000840461	0.0035713	-0.00273084	0.000666506	0.000901855	0.000934535	0.000645108	0.000411601	0.000649632	0.00111665	0.000932552	0.00149228	0.00169337	0.000767168	0.000843995	0.000483068	0.000456461	0.000743029	0.000709945	0.000846357	0.000918056	0.000683828	0.000913224	0.000749325	0.000745894	0.00308308	0.00328238	0.00900578	0.00958136	0.00224297	0.00244365	0.00224723	0.00233129
P559.4493/10.75	2697	10.75	559.449	Pos	Tier 3	CE 10:2	1.25123	NA	MG O-31:3	CE	0.00401746	0.0156062	-0.0115888	0.00417186	0.00306259	0.00262368	0.00371754	0.00384124	0.00345818	0.00380765	0.0036811	0.00893079	0.00808868	0.00325222	0.00345573	0.00469378	0.00370467	0.00349312	0.00295097	0.00321901	0.00318123	0.00353323	0.00348201	0.00480588	0.00440762	0.00922818	0.00831426	0.0368657	0.0387572	0.0140669	0.0124911	0.0145475	0.012578
P573.4660/10.74	2801	10.74	573.466	Pos	Tier 3	CE 11:2	3.13882	NA	MG O-32:3	CE	0.0252201	0.10676	-0.0815403	0.0199835	0.0217087	0.0237337	0.0167935	0.0180371	0.0174197	0.0302392	0.0333015	0.0390534	0.0407633	0.0256037	0.0310219	0.0215362	0.0204955	0.0253266	0.0283302	0.0168227	0.017255	0.0282487	0.0287281	0.0238958	0.0241175	0.063525	0.068178	0.241527	0.290263	0.0878499	0.0852308	0.0937773	0.0892403
P601.4976/12.61	3004	12.61	601.498	Pos	Tier 3	CE 13:2	3.4913	NA	MG O-34:3	CE	6.28235e-05	0.00037635	-0.000313527	3.48199e-05	7.92265e-05	7.03053e-05	3.55533e-05	3.37857e-05	3.90571e-05	4.94901e-05	4.24505e-05	0.000124248	0.000128322	8.91563e-05	0.000101792	3.71621e-05	4.3088e-05	5.23531e-05	5.21142e-05	3.99017e-05	4.31271e-05	4.92055e-05	0.000111311	0.000167826	0.000170907	0.000189123	0.00025837	0.000922736	0.00104271	0.000220482	0.000273605	0.000267007	0.000250735
P623.4993/21.06	3150	21.06	623.499	Pos	Tier 3	CE 14:3;O2	6.41536	NA		CE	0.000191579	0.000202479	-1.09001e-05	0.000143874	0.000193839	0.000156673	0.000171347	0.000142651	0.000172231	0.000246076	0.00019368	0.000173116	0.000162782	0.000228486	0.000219845	0.00016981	0.000191203	0.000230136	0.000230533	0.000200063	0.000186585	0.000212882	0.000205776	0.000185477	0.000189738	0.000206172	0.000233347	0.000217753	0.000252779	0.000181382	0.000180794	0.000200572	0.000176781
P628.6025/19.41	3181	19.41	628.602	Pos	Tier 3	CE 15:0	0.318166	NA		CE	8.99494e-05	0.000106217	-1.62672e-05	7.42342e-05	0.000117744	0.000103483	7.95012e-05	7.20292e-05	8.32676e-05	0.000126818	9.0502e-05	6.96622e-05	6.89186e-05	9.67364e-05	0.00011415	6.91628e-05	8.01915e-05	9.7435e-05	9.69903e-05	7.42615e-05	8.29598e-05	0.000112421	8.85201e-05	0.000111791	0.000109848	0.000121556	0.00011607	0.000145048	0.000114434	9.82937e-05	7.18883e-05	9.4275e-05	7.89623e-05
P640.6026/19.09	3265	19.09	640.603	Pos	Tier 1	CE 16:1	-0.212	860.7		CE	0.000921947	0.000976033	-5.40865e-05	0.000687936	0.00112984	0.000926609	0.00058663	0.000789037	0.000644442	0.00101558	0.000928604	0.00131578	0.00138249	0.00109081	0.00120655	0.000725435	0.000752244	0.00105324	0.000909827	0.000755362	0.000782578	0.000892875	0.000863071	0.00102125	0.00103172	0.00121114	0.00137777	0.00111336	0.00128738	0.000934334	0.000799355	0.000484029	0.000499996
P656.6335/19.89	3395	19.89	656.634	Pos	Tier 3	CE 17:0	0.761459	NA		CE	6.22627e-05	6.69184e-05	-4.65575e-06	3.31273e-05	6.04376e-05	3.60743e-05	3.3825e-05	4.83323e-05	4.44817e-05	9.65745e-05	5.21787e-05	8.29188e-05	8.02336e-05	9.2044e-05	9.106e-05	4.18074e-05	5.44584e-05	5.88973e-05	8.64951e-05	6.73341e-05	5.0914e-05	7.79087e-05	5.61508e-05	5.32337e-05	7.9319e-05	7.86169e-05	8.53193e-05	6.07682e-05	7.17346e-05	6.59817e-05	5.60621e-05	6.86499e-05	4.94987e-05
P654.6182/19.41	3379	19.41	654.618	Pos	Tier 3	CE 17:1	0.152761	NA		CE	0.000107711	0.000123366	-1.56551e-05	9.38204e-05	0.000110541	9.69002e-05	6.98721e-05	0.000100419	8.27251e-05	0.000148814	9.28604e-05	0.000133346	0.00012035	0.000133554	0.00013594	7.87114e-05	9.15619e-05	0.00012143	0.000108209	0.000114163	0.000110214	0.00012028	9.05019e-05	0.000139809	0.000123258	0.000150919	0.000135365	0.000145048	0.000154998	0.000120831	8.12767e-05	9.11114e-05	9.10423e-05
P668.6335/19.71	3478	19.71	668.634	Pos	Tier 3	CE 18:1	0.747793	NA	Cer 45:5;O | Cer 45:4;O2	CE	0.000648137	0.000617095	3.10419e-05	0.000382052	0.000573374	0.000585351	0.000428615	0.000448364	0.000381349	0.00073376	0.000752317	0.000853362	0.000870226	0.000707114	0.000711569	0.000463236	0.000461699	0.000797295	0.000838894	0.000744278	0.000682247	0.00074765	0.000799984	0.000719215	0.000598887	0.000819637	0.000738329	0.000656876	0.000680198	0.000539258	0.000481491	0.000478018	0.000459042
P666.6181/19.18	3462	19.18	666.618	Pos	Tier 3	CE 18:2	0.300022	NA	Cer 45:6;O | Cer 45:5;O2	CE	0.000368984	0.000292346	7.66381e-05	0.000237936	0.000223901	0.000229085	0.000349361	0.000313221	0.000255227	0.000306564	0.000265315	0.000485816	0.00040734	0.00027902	0.000221146	0.000418332	0.000295033	0.000467543	0.00045238	0.00061626	0.00054448	0.0005252	0.00048653	0.000405137	0.000334395	0.00035646	0.000297563	0.000377993	0.000368067	0.000203919	0.000216738	0.000183172	0.000180022
P679.6016/16.50	3569	16.5	679.602	Pos	Tier 3	CE 19:2;O	1.03001	NA	Cer 41:4;O4 | DG O-43:6	CE	0.000193069	0.00029243	-9.93608e-05	0.000102525	0.000786628	0.000812593	0.000101722	8.8922e-05	0.000139683	0.000114446	0.000126172	0.000144523	0.000126008	0.000148353	0.000116752	8.33567e-05	0.000119988	0.000159968	0.000166838	0.000112778	0.000129381	0.000157868	0.000122871	0.000129722	0.000152076	0.000304049	0.000287011	0.000349417	0.000368494	0.000321763	0.000262875	0.00039798	0.000350911
P678.6176/19.27	3562	19.27	678.618	Pos	Tier 3	CE 19:3	1.03151	NA	Cer 46:6;O2	CE	0.000554632	0.000599811	-4.51788e-05	0.000568968	0.000584334	0.000645651	0.000483179	0.000540336	0.000482518	0.000536143	0.000584873	0.000549239	0.000619753	0.000629509	0.000613354	0.000538076	0.000518252	0.000568977	0.000540323	0.000503205	0.000504647	0.000501623	0.000579675	0.00060014	0.000622568	0.000549371	0.000624972	0.000530998	0.000555089	0.000676109	0.000680793	0.000559955	0.00059811
P696.6637/20.11	3694	20.11	696.664	Pos	Tier 3	CE 20:1	2.29666	NA	Cer 47:5;O | Cer 45:2;O | Cer 47:4;O2	CE	0.000122199	0.00011978	2.4194e-06	8.26974e-05	0.000116178	0.000122179	6.69094e-05	0.000112619	9.5473e-05	0.00014194	0.000195449	0.000132046	0.000126008	0.000126696	0.00011415	9.05826e-05	0.000105027	0.000147607	0.000136438	0.000199786	0.000138666	9.8411e-05	9.51261e-05	0.000196965	0.000213705	0.000135448	0.000118482	9.80249e-05	0.000115715	8.11874e-05	7.2693e-05	8.57333e-05	7.98462e-05
P692.6335/19.42	3666	19.42	692.634	Pos	Tier 3	CE 20:3	0.721882	NA	Cer 45:4;O | Cer 47:6;O2	CE	0.000258282	0.000263259	-4.97728e-06	0.000266227	0.000245821	0.000265422	0.000199987	0.000288586	0.000213187	0.000293504	0.000246743	0.000241478	0.000222957	0.0003245	0.000240984	0.000257812	0.000256134	0.000365381	0.00024139	0.00020699	0.000243189	0.000287716	0.000257633	0.000282139	0.000227685	0.000303733	0.00024812	0.000220285	0.000300602	0.000240304	0.000249463	0.000311297	0.000248967
P690.6180/18.87	3648	18.87	690.618	Pos	Tier 1	CE 20:4	-0.592	903.3		CE	8.38232e-05	4.88344e-05	3.49888e-05	4.98119e-05	4.32144e-05	4.26572e-05	8.9624e-05	7.71909e-05	8.29964e-05	4.7428e-05	4.06817e-05	9.64353e-05	6.12039e-05	5.37826e-05	4.8457e-05	0.000105809	6.94195e-05	8.65281e-05	5.39237e-05	0.000142981	0.000132077	0.000172561	0.000179683	8.40532e-05	5.16429e-05	3.82034e-05	3.64793e-05	4.99168e-05	5.89249e-05	4.77892e-05	3.70171e-05	4.36575e-05	4.06597e-05
P673.5892/19.72	3508	19.72	673.589	Pos	Tier 3	CE 20:4	3.8599	NA	CE 18:1	CE	3.02102e-05	2.97022e-05	5.08076e-07	2.12789e-05	2.7557e-05	2.31718e-05	2.1727e-05	2.95625e-05	2.38682e-05	3.0244e-05	3.03639e-05	2.28741e-05	4.60315e-05	3.17642e-05	4.03266e-05	2.27102e-05	2.63315e-05	3.19936e-05	3.18476e-05	2.82637e-05	2.96499e-05	5.19391e-05	3.26996e-05	2.40953e-05	2.45375e-05	4.76753e-05	2.59274e-05	3.1831e-05	3.75753e-05	2.38946e-05	2.36051e-05	3.19523e-05	2.59279e-05
P723.6624/17.98	3865	17.98	723.662	Pos	Tier 3	CE 22:1;O	3.59282	NA		CE	0.000301052	0.000171988	0.000129064	0.000299597	0.000191334	0.000165099	0.000238504	0.000384547	0.000268518	0.000137816	0.000123519	0.000214445	0.000187983	0.000200331	0.000151875	0.00112441	0.000877019	0.000334115	0.000296761	0.000225001	0.000301291	0.000146933	0.000151937	0.000365912	0.000309287	0.000109874	0.000107026	0.000153729	0.000167808	0.00012789	0.000130633	0.00012338	0.000124336
P718.6493/19.39	3827	19.39	718.649	Pos	Tier 3	CE 22:4	0.41745	NA	Cer 47:5;O	CE	3.68535e-05	4.21519e-05	-5.29842e-06	2.99838e-05	3.88304e-05	3.26512e-05	3.06154e-05	2.90932e-05	3.36325e-05	4.26165e-05	3.65546e-05	3.22318e-05	3.18877e-05	4.47586e-05	4.03266e-05	3.20007e-05	3.71035e-05	4.50819e-05	4.48761e-05	3.43598e-05	3.71373e-05	4.23714e-05	4.09571e-05	4.4268e-05	4.13714e-05	5.36742e-05	3.52734e-05	4.48527e-05	5.2947e-05	3.36697e-05	3.96995e-05	3.92285e-05	3.65348e-05
P777.7456/19.69	4270	19.69	777.746	Pos	Tier 3	CE 27:1	3.47156	NA	ACer 49:2;O2 | Cer 49:3;O3	CE	0.000582755	0.00062866	-4.59048e-05	0.000538742	0.000574627	0.000472125	0.000503919	0.000421617	0.000517507	0.000700079	0.000600202	0.000527665	0.000586837	0.000655858	0.00065173	0.000549173	0.000570915	0.000670774	0.000654685	0.000554745	0.000656191	0.000628737	0.00061898	0.000591735	0.000558086	0.000623568	0.000645171	0.000709686	0.000783103	0.000627234	0.000538089	0.000663088	0.000546843
P791.7612/19.69	4360	19.69	791.761	Pos	Tier 3	CE 28:1	3.41011	NA	ACer 50:2;O2 | Cer 50:3;O3	CE	0.000325039	0.000326622	-1.58333e-06	0.00028799	0.000347281	0.000333358	0.000261218	0.00026137	0.000296726	0.000411387	0.000359355	0.000287746	0.000262045	0.000342548	0.00034863	0.000254973	0.000308498	0.000375925	0.00041438	0.000266011	0.000323454	0.000381343	0.000376541	0.000296428	0.000341243	0.000338148	0.000280378	0.000338204	0.000437666	0.000284292	0.000302843	0.000334708	0.000312313
P834.7362/17.71	4631	17.71	834.736	Pos	Tier 3	CE 28:4;O2	3.35436	NA	ACer 55:6;O3	CE	0.00031591	0.000379516	-6.36058e-05	0.000212063	0.000274631	0.000316242	0.00021653	0.000205764	0.000237869	0.000301409	0.000317199	0.000243818	0.000410169	0.000338577	0.00044717	0.00024207	0.000333333	0.000341022	0.000339466	0.00036438	0.000362687	0.000413805	0.000399992	0.000350222	0.00035665	0.000427499	0.000502269	0.000430442	0.000576866	0.000311988	0.000303379	0.000277447	0.000258395
P805.7771/19.70	4457	19.7	805.777	Pos	Tier 3	CE 29:1	3.10259	NA	ACer 51:2;O2 | Cer 51:3;O3	CE	0.00043812	0.000459153	-2.10335e-05	0.000393417	0.000413669	0.000361533	0.000380717	0.000362492	0.000417694	0.000489746	0.000437476	0.00043071	0.000414798	0.000514002	0.000474163	0.000391492	0.000478157	0.000506807	0.000462514	0.00045693	0.000445947	0.000475311	0.000454822	0.000463694	0.000491606	0.000461283	0.000396449	0.000422484	0.000666961	0.000397519	0.000446888	0.000458088	0.000386562
P848.7540/17.46	4712	17.46	848.754	Pos	Tier 3	CE 29:4;O2	5.89102	NA	EPC 46:0;O2 | ACer 56:6;O3	CE	0.000416565	0.000367807	4.87584e-05	0.000408893	0.00037202	0.000327302	0.000355286	0.000489658	0.000567684	0.000393515	0.00038117	0.000380023	0.000373652	0.000417988	0.000413673	0.000378847	0.00040365	0.000492628	0.000447314	0.000531469	0.000333636	0.000440116	0.000422783	0.000344898	0.000415426	0.000274686	0.00033374	0.000442016	0.000523492	0.000273159	0.000297746	0.000340086	0.000432819
P862.7675/17.84	4782	17.84	862.768	Pos	Tier 3	CE 30:4;O2	3.24538	NA	ACer 57:6;O3	CE	0.000315324	0.000292473	2.28509e-05	0.000234067	0.000274631	0.000321772	0.000250602	0.00028272	0.000349615	0.000342994	0.000289783	0.000284107	0.00026436	0.000358791	0.000336597	0.000258586	0.000434769	0.000433731	0.000329695	0.000311178	0.000317164	0.000309926	0.000321381	0.000310437	0.000260497	0.000310995	0.000314144	0.000442378	0.000335615	0.000259582	0.000210837	0.000248658	0.000231583
P904.8467/19.09	4996	19.09	904.847	Pos	Tier 3	CE 34:3;O	1.43671	NA	ACer 61:5;O2	CE	0.000245841	0.00027263	-2.67897e-05	0.000212547	0.000245195	0.000261999	0.000162212	0.000221249	0.000221595	0.000225799	0.000253229	0.000323877	0.000363366	0.000305008	0.000230902	0.000204392	0.000212448	0.00025813	0.000256952	0.000210592	0.0002366	0.000259696	0.000251027	0.000264768	0.000292168	0.000340042	0.000416949	0.000264052	0.000315974	0.000254695	0.000176234	0.000207848	0.000193575
N506.3992/8.89	2408	8.89	506.399	Neg	Tier 3	Cer 28:0;O3	1.97473	NA	NAE 26:0;O2	Cer	0.00390299	0.00357585	0.000327142	0.00454221	0.00461365	0.00322288	0.00327962	0.00344035	0.00474336	0.00368547	0.00345725	0.0043155	0.00436111	0.00327983	0.00303236	0.00507429	0.00417727	0.00420524	0.00292998	0.00449415	0.00409263	0.00382278	0.00328985	0.00547308	0.00388271	0.00379806	0.00366127	0.00244992	0.00230892	0.00351902	0.00358941	0.00378231	0.00329374
N530.4014/8.89	2538	8.89	530.401	Neg	Tier 3	Cer 28:1;O4	9.2382	NA	NAE 26:1;O3 | Cer 29:1;O6 | Cer 30:2;O3 | CAR 21:0;O	Cer	0.0113379	0.0115936	-0.000255658	0.0122419	0.0119284	0.0120238	0.0104161	0.0108623	0.010974	0.0115653	0.0124089	0.0110321	0.0101714	0.0117732	0.0107185	0.0123275	0.0109886	0.0115806	0.0105458	0.01104	0.0112597	0.0110839	0.0118162	0.0114966	0.0121801	0.0123068	0.0122696	0.0111865	0.00943936	0.0119661	0.0118577	0.0120993	0.0111335
N496.3998/8.89	2361	8.89	496.4	Neg	Tier 3	Cer 28:2;O2	2.0145	NA	NAE 27:2;O3 | NAE 26:2;O | Cer 29:2;O4 | CAR 22:1;O	Cer	0.00206788	0.00243021	-0.000362328	0.00238502	0.00313024	0.00254603	0.00239071	0.00240367	0.00237808	0.00257349	0.00278917	0.00254	0.00107694	0.00146328	0.00132508	0.00146818	0.00175415	0.00149752	0.00143046	0.00211918	0.00175034	0.00175943	0.00257669	0.00326956	0.0021296	0.00236992	0.00254109	0.00141563	0.00227144	0.00225014	0.00270476	0.00243927	0.00291068
N512.3947/8.89	2445	8.89	512.395	Neg	Tier 3	Cer 28:2;O3	1.75646	NA	CAR 21:1 | NAE 27:2;O4 | NAE 26:2;O2 | Cer 29:2;O5	Cer	0.00368962	0.00337917	0.000310449	0.00352057	0.00379664	0.00411148	0.00425163	0.00358261	0.00327845	0.00352798	0.00462366	0.00406587	0.00336491	0.0035922	0.00365196	0.00338037	0.00372875	0.00375617	0.0035407	0.00347808	0.00325662	0.00335225	0.00393152	0.00353433	0.0039089	0.00395108	0.00365789	0.00231501	0.00212153	0.00294739	0.00363365	0.00384359	0.00387834
P483.4156/6.40	2275	6.4	483.416	Pos	Tier 3	Cer 28:3;O3	0	NA	NAE 26:3;O2 | CAR 21:2 | FA 31:3 | FA 33:6	Cer	0.000758368	0.00102946	-0.000271093	0.000252605	0.000316048	0.000355379	0.000283476	0.000435471	0.000584691	0.000405035	0.000321635	0.00024332	0.000536417	0.00150067	0.0017228	0.000273131	0.00037316	0.00263147	0.00249571	0.000407948	0.000459679	0.000783464	0.000785255	0.000275571	0.000328439	0.00230716	0.00253164	0.000911563	0.000727743	0.000799939	0.000762792	0.000795331	0.00085444
N542.3649/8.91	2599	8.91	542.365	Neg	Tier 3	Cer 28:3;O5	9.03443	NA	NAE 26:3;O4 | CerP 29:3;O2 | Cer 30:4;O4 | CAR 21:2;O2	Cer	0.000841068	0.000777193	6.38747e-05	0.000879252	0.00106567	0.000758428	0.000786515	0.0013163	0.000834806	0.000839265	0.000797687	0.00080194	0.000692414	0.000892472	0.000633074	0.000876807	0.000714583	0.000715461	0.000836099	0.000925475	0.000803226	0.000807397	0.000844488	0.000954566	0.000808626	0.000584738	0.000827883	0.000624173	0.000565416	0.000631713	0.000946911	0.000914088	0.000913818
P544.4187/10.35	2615	10.35	544.419	Pos	Tier 3	Cer 30:2;O6	3.85731	NA	DG 27:2;O2 | ST 30:0;O7	Cer	0.000275184	0.00219914	-0.00192395	0.000168403	0.000216424	0.000183515	0.00019412	0.000190199	0.000251242	0.000277361	0.000298911	0.000617434	0.000540076	0.000263538	0.000309195	0.000284614	0.000250597	0.000232757	0.000240842	0.000203087	0.000232891	0.000316153	0.00023233	0.000229642	0.000256085	0.000877989	0.000883018	0.0069301	0.0058812	0.00171505	0.00166474	0.00184976	0.00170378
P478.3697/3.65	2225	3.65	478.37	Pos	Tier 3	Cer 30:6;O	8.57085	NA	NAE 28:6 | NAE 25:1;O	Cer	0.000851869	0.0152624	-0.0144105	0.000423013	0.000515296	0.00047044	0.000479137	0.000710203	0.00055421	0.00168288	0.00107853	0.00253769	0.00255621	0.000726169	0.000698587	0.00109006	0.000983785	0.00033948	0.000537425	0.000360059	0.000412898	0.000447085	0.000434224	0.000524897	0.000616229	0.00568026	0.00590821	0.0490003	0.0450497	0.0109571	0.0105142	0.0118455	0.0125278
P504.3683/4.79	2398	4.79	504.368	Pos	Tier 3	Cer 30:6;O4	0	NA	DG 27:6 | ST 30:4;O5 | NAE 28:6;O3 | DG O-27:7;O	Cer	0.00184574	0.00195745	-0.000111717	0.00393342	0.0010701	0.00122926	0.00452715	0.0011809	0.00115091	0.00185017	0.00207052	0.00302433	0.00295651	0.00132114	0.00159235	0.00182169	0.00232213	0.00100421	0.000999126	0.00116088	0.00107598	0.00134764	0.00127629	0.00119195	0.00137148	0.00182371	0.00169305	0.00351704	0.00301838	0.00190387	0.00187827	0.00157832	0.00159846
N562.3728/8.90	2705	8.9	562.373	Neg	Tier 3	Cer 31:6;O4	3.91198	NA	Cer 32:6;O6 | ST 29:2;O4;G | CAR 24:5;O | NAT 28:2	Cer	0.00315875	0.00288699	0.000271764	0.00351523	0.00345988	0.00345718	0.00330188	0.00365619	0.00375663	0.00238144	0.00294432	0.0036883	0.00334712	0.00294516	0.0030071	0.00351842	0.00319092	0.00297031	0.00227201	0.00322939	0.00302895	0.0026071	0.00289752	0.0034333	0.00308555	0.00320057	0.00312399	0.00210636	0.00230566	0.00265065	0.00288988	0.00336017	0.00271376
N576.3902/8.89	2809	8.89	576.39	Neg	Tier 3	Cer 32:6;O4	0.693974	NA	ST 30:2;O4;G | NAE 30:6;O3 | Cer 33:6;O6 | CAR 25:5;O	Cer	0.00667849	0.00656993	0.000108564	0.00682221	0.00764584	0.00619585	0.0079067	0.00616288	0.00689754	0.00537552	0.00840948	0.00705676	0.00793265	0.00556865	0.00851451	0.00535412	0.00572237	0.00725166	0.00783752	0.00530772	0.00600871	0.00522885	0.00637023	0.00711744	0.00820411	0.00648312	0.00718907	0.00478292	0.00472701	0.00618423	0.00706907	0.00767017	0.00627211
P548.3945/4.71	2633	4.71	548.394	Pos	Tier 3	Cer 32:6;O5	0.18235	NA	NAE 30:6;O4 | ST 26:3;O;Hex | CAR 25:5;O2 | DG 29:6;O	Cer	0.00151071	0.00161304	-0.000102325	0.00270514	0.000652708	0.00100351	0.00330004	0.00117385	0.00103268	0.00183917	0.00156098	0.00252892	0.00247571	0.00137408	0.00111407	0.00142717	0.00171041	0.000918831	0.000950747	0.00104736	0.0010892	0.00107194	0.00123774	0.0012459	0.00116579	0.00119125	0.00147804	0.00246314	0.00222027	0.00163827	0.00172733	0.0015565	0.00144388
N552.4997/9.68	2657	9.68	552.5	Neg	Tier 3	Cer 33:1;O	0	NA	Cer 34:1;O3	Cer	0.00106869	0.00119882	-0.000130137	0.00113911	0.000893744	0.00116454	0.00113525	0.000797953	0.0008476	0.00103708	0.000983875	0.00137921	0.00158872	0.00133499	0.00182682	0.000962622	0.00082101	0.00111505	0.00105421	0.000696327	0.0011074	0.000708532	0.000779655	0.00126288	0.00100505	0.00136803	0.00147498	0.0013149	0.00126282	0.00087748	0.00100753	0.00115921	0.00125535
P599.4609/11.29	2985	11.29	599.461	Pos	Tier 3	Cer 33:4;O6	3.50314	NA	DG 33:3 | DG O-33:4;O | MG 33:4;O | TG O-33:3	Cer	0.000270239	0.00170736	-0.00143712	0.00020048	0.000220719	0.000187157	0.000197971	0.000164583	0.000237386	0.000347802	0.000322509	0.000459605	0.000497631	0.000324532	0.000261849	0.000226379	0.000296558	0.000283577	0.000285014	0.000178256	0.000204415	0.000304444	0.000203923	0.000199023	0.00022194	0.000656164	0.000606926	0.00486268	0.00497384	0.00135465	0.00114272	0.00160585	0.00144983
N590.4062/8.88	2912	8.88	590.406	Neg	Tier 3	Cer 33:6;O4	0.169375	NA	Cer 34:6;O6 | CAR 26:5;O | NAE 31:6;O3 | ST 26:1;O2;HexNAc	Cer	0.00197017	0.0018402	0.000129963	0.00189199	0.0016525	0.00180842	0.00172885	0.00196872	0.00208542	0.00247554	0.00229267	0.00150247	0.00153125	0.00242083	0.00236561	0.00179652	0.00184347	0.00221298	0.00232835	0.00166266	0.00215286	0.0020963	0.00158591	0.00239861	0.00187261	0.00193637	0.00198861	0.00142283	0.00156915	0.00219916	0.00200522	0.00134645	0.00166303
P522.5254/16.17	2498	16.17	522.525	Pos	Tier 3	Cer 34:1;O	1.72241	NA	Cer 34:0;O2	Cer	0.001529	0.00145892	7.00851e-05	0.000908842	0.00163091	0.00166475	0.00104378	0.00103104	0.00103268	0.00136919	0.00168596	0.00243905	0.00256938	0.00194489	0.00194116	0.00137878	0.00140072	0.00153681	0.00185627	0.00108284	0.0015082	0.00134551	0.00120933	0.00152949	0.00148367	0.00235542	0.00251021	0.00146476	0.00142771	0.0011721	0.00110664	0.000801975	0.00073723
N582.5101/10.41	2858	10.41	582.51	Neg	Tier 3	Cer 34:1;O2	0.515012	NA	Cer 35:1;O4	Cer	0.000419753	0.000419622	1.31313e-07	0.000370212	0.000295546	0.00045471	0.000418485	0.000340111	0.000332643	0.00044748	0.000379677	0.00032452	0.000619888	0.000444377	0.000587614	0.000388034	0.000395301	0.000395787	0.000378062	0.000420994	0.000573733	0.000433907	0.000393984	0.00049296	0.000515622	0.000602954	0.000478145	0.000374144	0.000338924	0.000378664	0.000340757	0.00035406	0.00031999
P537.5355/11.21	2579	11.21	537.535	Pos, merged	Tier 3	Cer 34:2;O	0.186034	NA		Cer	0.0849102	0.0757627	0.00914754	0.0746982	0.0832744	0.0571264	0.0891564	0.0852365	0.0912164	0.0859158	0.0587141	0.171841	0.175833	0.0815576	0.0607781	0.0899216	0.0785583	0.0693982	0.0518189	0.0836276	0.083085	0.0722554	0.0541917	0.0871774	0.0820739	0.0705846	0.0560935	0.116281	0.0750872	0.0797048	0.0574973	0.0776511	0.0554757
N592.4582/12.71	2925	12.71	592.458	Neg	Tier 3	Cer 34:4;O3	0.168788	NA	Cer 35:4;O5	Cer	0.00195132	0.00218086	-0.000229535	0.00199879	0.00149052	0.00221628	0.00192177	0.00132447	0.00134816	0.00241601	0.00269607	0.00185819	0.00142588	0.00222002	0.00258281	0.00150736	0.00183207	0.00267727	0.00234108	0.00155252	0.00169752	0.00173197	0.00218769	0.00199797	0.00160907	0.00197281	0.00260699	0.00223227	0.00248653	0.00233206	0.00251144	0.00197797	0.00208147
P546.4553/10.74	2624	10.74	546.455	Pos	Tier 3	Cer 34:5;O3	6.58796	NA	DG O-31:6 | MG 31:6 | MG O-31:7;O | FA 34:6;O2	Cer	0.0024537	0.0065068	-0.00405311	0.00167869	0.00229307	0.00162251	0.00193195	0.00174061	0.00231752	0.00303886	0.00240265	0.00420367	0.00405862	0.00243169	0.00235664	0.00268866	0.0029032	0.00236721	0.00230956	0.00185971	0.00228924	0.00240574	0.00217416	0.00243129	0.00244297	0.00413002	0.00417311	0.0135897	0.0111587	0.00675052	0.00582697	0.0075509	0.00701388
N572.4320/11.15	2791	11.15	572.432	Neg	Tier 3	Cer 34:6;O2	0	NA	Cer 35:6;O4	Cer	0.00592167	0.00905366	-0.00313199	0.00293321	0.00275086	0.0102153	0.0083608	0.00340929	0.00312173	0.00778576	0.00778521	0.00580236	0.00589099	0.00850637	0.00803971	0.00435419	0.00432361	0.00740388	0.00570729	0.00398789	0.00472282	0.00673746	0.00659465	0.00336711	0.00256338	0.008833	0.00870291	0.0119942	0.0112383	0.0108374	0.0102555	0.0131836	0.00956124
N604.4217/8.89	3019	8.89	604.422	Neg	Tier 3	Cer 34:6;O4	0.165447	NA	NAE 32:6;O3 | Cer 35:6;O6 | CAR 27:5;O | NAT 30:1;O3	Cer	0.00448007	0.0037712	0.000708871	0.00416132	0.00557418	0.00405768	0.00501143	0.00431843	0.00492727	0.00460923	0.00499421	0.00417976	0.00321439	0.00450512	0.0047228	0.00438217	0.00446424	0.00446973	0.00445859	0.00360953	0.00454251	0.00456792	0.00483087	0.00439483	0.00437542	0.00459593	0.00426275	0.00295358	0.00267554	0.00390679	0.00522603	0.00279503	0.00252608
P536.5401/16.68	2567	16.68	536.54	Pos	Tier 3	Cer 35:1;O	0	NA	Cer 35:0;O2	Cer	0.000841292	0.000855857	-1.45652e-05	0.000533945	0.000842509	0.00100497	0.000451405	0.000505275	0.000594852	0.00102469	0.000771749	0.00116764	0.00141093	0.0011232	0.00108508	0.000696361	0.000778054	0.00097575	0.00112743	0.000664246	0.00069257	0.000745142	0.00063003	0.000891596	0.000864997	0.00114469	0.00133524	0.000964056	0.000836998	0.000851649	0.000731868	0.000483083	0.000454399
P599.5360/11.66	2988	11.66	599.536	Pos	Tier 3	Cer 35:2;O4	0.333591	NA	CE 13:0;O | DG O-37:4	Cer	0.000187763	0.000201406	-1.36431e-05	0.00011561	0.000148577	0.00029712	0.000197201	0.000206849	0.000184737	0.000220128	0.000203644	0.000185596	0.000235643	0.000172623	0.000253153	0.000123032	0.000164146	0.000266298	0.000157757	0.000158745	0.000152548	0.000159673	0.000152181	0.000145076	0.00016178	0.000193039	0.00015788	0.000198868	0.000285172	0.000253066	0.000221622	0.000178428	0.000219131
N612.5576/12.87	3083	12.87	612.558	Neg	Tier 3	Cer 36:0;O2	0.48975	NA	Cer 37:0;O4	Cer	0.000286127	0.000276081	1.00459e-05	0.000274099	0.00034812	0.000225619	0.000192919	0.000212569	0.000207902	0.000249667	0.000458168	0.000511744	0.000346207	0.000262164	0.0005994	0.000263042	0.000267969	0.000268298	0.000256283	0.000168753	0.000173031	0.000173929	0.000262656	0.000351865	0.000335563	0.000373431	0.000341291	0.000170883	0.000154797	0.000172947	0.000155634	0.000413637	0.00029076
P584.5614/16.20	2869	16.2	584.561	Pos	Tier 3	Cer 36:0;O3	0.342137	NA		Cer	0.00102242	0.00281812	-0.0017957	0.000944929	0.00104433	0.000846938	0.000848889	0.000580202	0.000847017	0.000800164	0.00095092	0.00102589	0.000943303	0.00179643	0.00157883	0.00105397	0.00115778	0.000874109	0.000841369	0.000982623	0.00113191	0.00106555	0.00113324	0.00106073	0.0012601	0.0013953	0.00132175	0.00806476	0.0071154	0.0016461	0.0016375	0.00240498	0.00227454
N658.5264/14.75	3405	14.75	658.526	Neg	Tier 3	Cer 36:1;O5	0	NA		Cer	0.000202608	0.000212703	-1.0095e-05	0.000202904	0.000161982	0.000265536	0.000169175	0.000243637	0.000182314	0.000218939	0.000208092	0.000177862	0.000155998	0.000211962	0.000191943	0.000212672	0.000216655	0.000216922	0.000207207	0.000202503	0.000207637	0.000208715	0.000189511	0.000222964	0.00018988	0.000185805	0.000172335	0.00020506	0.000185756	0.000207537	0.000388266	0.000194052	0.000175379
P548.5397/16.28	2636	16.28	548.54	Pos	Tier 3	Cer 36:2;O	0.729208	NA	Cer 36:1;O2	Cer	0.000805708	0.000807956	-2.24771e-06	0.000492512	0.00090778	0.000731149	0.000419052	0.000518723	0.000692762	0.000872806	0.000793599	0.00131598	0.00125725	0.00100352	0.000996187	0.000748034	0.000689415	0.000927979	0.00106959	0.000625225	0.000825796	0.000588662	0.000638147	0.000809945	0.000760124	0.00116162	0.00137967	0.000866136	0.000774038	0.000847732	0.000636887	0.000468847	0.00037456
N656.5110/13.49	3392	13.49	656.511	Neg	Tier 3	Cer 36:2;O5	0.456961	NA		Cer	0.000214837	0.000230643	-1.58061e-05	0.000215363	0.000171928	0.000209999	0.000179563	0.000197853	0.000193509	0.00033609	0.00022087	0.000188783	0.000190209	0.000224977	0.000203729	0.000225731	0.000229959	0.000230242	0.00021993	0.000214938	0.000220386	0.000221531	0.000201148	0.000179417	0.0001686	0.000358858	0.000221332	0.000217651	0.000288411	0.00022028	0.000198229	0.000205968	0.000247685
P562.5195/12.73	2706	12.73	562.519	Pos	Tier 3	Cer 36:3;O2	0.177772	NA	MG O-33:5 | Cer 34:0;O2 | Cer 36:2;O3	Cer	0.00192238	0.00197762	-5.5238e-05	0.00161186	0.00194868	0.00154823	0.00171626	0.00153183	0.00188985	0.0022409	0.00164838	0.00196848	0.00172707	0.00211981	0.00202233	0.00196441	0.00221598	0.00200943	0.0019362	0.00215947	0.00208585	0.00198634	0.00211633	0.00227966	0.0018308	0.00169079	0.00172954	0.00212799	0.00197861	0.00200494	0.00190698	0.0021231	0.00210382
P544.5091/14.54	2617	14.54	544.509	Pos	Tier 3	Cer 36:4;O	0.550955	NA	Cer 34:1;O | Cer 36:3;O2	Cer	0.00110944	0.0011127	-3.25599e-06	0.000456426	0.00119635	0.00106468	0.000597765	0.000647444	0.000803604	0.000837585	0.0011196	0.00199333	0.00207322	0.00168135	0.00163004	0.00102281	0.000909371	0.00135487	0.00129045	0.000915223	0.000737318	0.000991039	0.000866418	0.00115842	0.00102353	0.00179323	0.00163751	0.00123864	0.00112124	0.00117366	0.000960853	0.00047549	0.000544429
P575.5148/12.70	2807	12.7	575.515	Pos	Tier 3	Cer 36:5;O2	0.347515	NA		Cer	0.0193585	0.0187659	0.000592515	0.0180365	0.0163246	0.0145421	0.0188073	0.0180381	0.0215227	0.0180758	0.0146921	0.0216635	0.0198255	0.020495	0.0191739	0.0213042	0.0251046	0.0200771	0.0189865	0.0211858	0.0231538	0.0188042	0.0173558	0.0212066	0.0229135	0.0172211	0.0144274	0.0218866	0.0166955	0.0194414	0.0157249	0.0199156	0.0182269
P604.4609/9.54	3021	9.54	604.461	Pos	Tier 3	Cer 36:6;O5	6.12119	NA	DG 33:6;O | ST 30:3;O;Hex | TG 33:5 | DG O-33:7;O2	Cer	0.000711161	0.00150882	-0.000797656	0.000740439	0.000656144	0.000599338	0.000553857	0.000628232	0.000788825	0.000694503	0.000606561	0.000762111	0.000734737	0.000721565	0.000805839	0.000798887	0.000815261	0.000776534	0.00074987	0.000634093	0.000699689	0.000753658	0.000703077	0.000621128	0.000646309	0.00113199	0.000901265	0.0032889	0.00295079	0.00144867	0.00113683	0.00158212	0.00138018
P627.5681/13.37	3174	13.37	627.568	Pos	Tier 3	Cer 37:2;O4	1.7528	NA	DG O-39:4	Cer	0.000170197	0.000271615	-0.000101418	0.000174418	0.000304884	0.000279642	0.000114777	0.000115912	0.000137629	0.000230033	0.000130227	0.000132986	0.000144898	0.000150758	0.000189382	0.000131234	0.000143355	0.00019515	0.000155653	0.000106421	0.000170854	0.000195866	0.000199865	0.000161843	0.000180479	0.000287019	0.000272918	0.000321016	0.000290727	0.000303993	0.000254755	0.000246761	0.000396643
P625.5518/11.82	3161	11.82	625.552	Pos	Tier 3	Cer 37:3;O4	0.639436	NA	DG O-39:5	Cer	7.67562e-05	0	7.67562e-05	7.08362e-05	6.69885e-05	5.68024e-05	6.00847e-05	4.99511e-05	7.20472e-05	8.58498e-05	0.000101385	5.69939e-05	5.70812e-05	8.97641e-05	7.53663e-05	6.39766e-05	8.53562e-05	7.92797e-05	8.20335e-05	8.33633e-05	0.000110852	9.5804e-05	9.13087e-05	NA	NA	NA	NA	NA	NA	NA	NA	NA	NA
N570.4847/9.31	2765	9.31	570.485	Neg	Tier 3	Cer 37:5;O2	7.88797	NA		Cer	0.00319107	0.0023964	0.000794666	0.00274989	0.0023459	0.00332528	0.00250498	0.00286805	0.00300978	0.00415791	0.00426589	0.00295189	0.00278197	0.00383763	0.00348023	0.00259684	0.00328784	0.00378281	0.00318081	0.00305709	0.00353164	0.00327719	0.0028277	0.00246828	0.00242915	0.00148826	0.00144119	0.00322699	0.00238387	0.00243765	0.00282435	0.00285972	0.00240454
P589.5304/12.73	2908	12.73	589.53	Pos	Tier 3	Cer 37:5;O2	0.169627	NA		Cer	0.0470656	0.0498135	-0.00274791	0.0340889	0.0491635	0.0449751	0.0357327	0.0333911	0.044346	0.0531773	0.0468957	0.0392527	0.0391174	0.0599693	0.0579209	0.0414142	0.0485972	0.0544428	0.0605702	0.0416125	0.0448269	0.0531553	0.0586618	0.0411023	0.0425995	0.0487568	0.0510199	0.0578696	0.0513217	0.0505207	0.0508052	0.0511622	0.0529769
N640.5886/14.33	3264	14.33	640.589	Neg	Tier 3	Cer 38:0;O2	0.156106	NA	Cer 39:0;O4	Cer	0.000548747	0.000711022	-0.000162275	0.000462764	0.000474579	0.000430412	0.000439261	0.000501991	0.000391815	0.000610723	0.000616975	0.000798819	0.000758097	0.000819959	0.000660014	0.000337664	0.000343988	0.000494734	0.000674332	0.00053468	0.000568269	0.00061699	0.000438868	0.000799536	0.000638389	0.000794223	0.000930946	0.000840025	0.000645259	0.000686328	0.000596324	0.000551517	0.000627673
N622.5776/13.79	3142	13.79	622.578	Neg	Tier 3	Cer 38:1;O	0.64249	NA	Cer 39:1;O3	Cer	0.0004679	0	0.0004679	0.000432507	0.000345278	0.000421734	0.00036061	0.000397341	0.000388617	0.000466685	0.000443565	0.000379127	0.000332523	0.000451814	0.000409141	0.000453328	0.000461818	0.000462386	0.000441678	0.000843763	0.000841475	0.000620652	0.000403958	NA	NA	NA	NA	NA	NA	NA	NA	NA	NA
N638.5726/13.86	3248	13.86	638.573	Neg	Tier 3	Cer 38:1;O2	0.469798	NA	Cer 39:1;O4	Cer	0.000367335	0.000438849	-7.15142e-05	0.000530399	0.00034812	0.000192644	0.000246342	0.00038426	0.000177516	0.000528141	0.000385153	0.000527346	0.000478942	0.00040719	0.000532052	0.000214538	0.000218556	0.000428135	0.000450766	0.000317966	0.000353347	0.000327719	0.000297566	0.000245609	0.00040595	0.000679462	0.000517005	0.000462283	0.000404102	0.000451484	0.000406287	0.000425553	0.000390757
P610.5769/10.00	3071	10	610.577	Pos	Tier 3	Cer 38:1;O3	0.16378	NA	Cer 38:0;O4	Cer	0.00310859	0.00253246	0.000576139	0.00106188	0.00554888	0.0056147	0.000952881	0.00160612	0.00163122	0.00504642	0.00449677	0.00347736	0.00329314	0.00140515	0.00143486	0.00150099	0.00145324	0.00223304	0.00235163	0.00769781	0.00789896	0.00175428	0.00171255	0.00275862	0.00283482	0.0023224	0.00224126	0.00294769	0.00276654	0.00180907	0.00198797	0.0027922	0.00286399
P593.5977/14.45	2946	14.45	593.598	Pos, merged	Tier 3	Cer 38:2;O	0.336928	NA		Cer	0.00392366	0.00269896	0.00122471	0.00229416	0.00338721	0.00223714	0.00264064	0.00233746	0.00302414	0.00348352	0.00260804	0.012033	0.0131199	0.00381498	0.00268033	0.00295277	0.00383227	0.00283577	0.00320982	0.00264191	0.00356048	0.00306786	0.00271187	0.00240651	0.002821	0.00293877	0.0027506	0.0037048	0.00321374	0.00235594	0.00234507	0.00272387	0.00172926
N652.5527/12.75	3351	12.75	652.553	Neg	Tier 3	Cer 38:2;O3	0.766222	NA	Cer 39:2;O5	Cer	0.00598956	0.00562035	0.000369203	0.00714615	0.00565091	0.00653602	0.00601758	0.00629042	0.00645775	0.00598816	0.00594888	0.00671663	0.00532584	0.00530649	0.00516225	0.00559477	0.00596183	0.00760939	0.00698506	0.00529883	0.0067828	0.00505492	0.00395646	0.00718711	0.00590264	0.00563971	0.00538462	0.00549344	0.00536901	0.00467686	0.00591901	0.00574667	0.00488447
N684.5431/14.80	3611	14.8	684.543	Neg	Tier 3	Cer 38:2;O5	1.60691	NA		Cer	0.000135363	0.000293862	-0.0001585	0.000113911	9.09374e-05	0.000111074	9.49754e-05	0.000158609	0.000102352	0.000178608	0.000184362	9.98524e-05	0.000228524	0.000156183	0.000107757	0.000119395	0.000121631	0.000220727	0.000116327	0.000113686	0.000116568	0.000117173	0.000154601	0.000229932	0.00021607	0.000242275	0.000334532	0.000420912	0.000435061	0.000231203	0.000330927	0.000216181	0.00028153
P652.5147/10.89	3348	10.89	652.515	Pos	Tier 3	Cer 38:4;O6	0	NA	DG 35:4;O2 | TG 35:3;O | TG O-35:4;O2 | Cer 36:1;O6	Cer	0.00135184	0.00128061	7.1234e-05	0.000949607	0.00127364	0.00108726	0.00109462	0.000999663	0.00131255	0.00156401	0.00124196	0.000998124	0.00118187	0.00191152	0.00140684	0.00127215	0.00167429	0.00151749	0.00143664	0.00133115	0.00162718	0.00168721	0.00146906	0.0011504	0.00136335	0.00145287	0.00125193	0.00159498	0.00126476	0.00107024	0.00103006	0.00146728	0.0011602
P652.5147/11.11	3349	11.11	652.515	Pos	Tier 3	Cer 38:4;O6	0	NA	DG 35:4;O2 | TG 35:3;O | TG O-35:4;O2 | Cer 36:1;O6	Cer	0.00121153	0.00111965	9.1884e-05	0.000999727	0.00117831	0.000994042	0.00108615	0.000874145	0.00132733	0.00150237	0.00120613	0.000927247	0.001026	0.00165833	0.00129862	0.00103839	0.0013854	0.00128677	0.00133147	0.00111476	0.00138209	0.00133806	0.00127528	0.00104323	0.0011097	0.00115569	0.00109564	0.00126892	0.00116383	0.00110315	0.000960853	0.001193	0.00110245
P652.5149/10.53	3350	10.53	652.515	Pos	Tier 3	Cer 38:4;O6	0.306507	NA	DG 35:4;O2 | TG 35:3;O | TG O-35:4;O2 | Cer 36:1;O6	Cer	0.0021638	0.00206634	9.74539e-05	0.00173816	0.00212646	0.00193419	0.00161458	0.00157922	0.00210877	0.0022365	0.00222785	0.00198383	0.00180684	0.00260431	0.00245617	0.00199558	0.00255412	0.00236823	0.00243892	0.0022916	0.00224755	0.00248558	0.00247751	0.0020347	0.00211778	0.00205485	0.00208735	0.00235714	0.00226193	0.0018788	0.00191213	0.00202819	0.00193056
P634.5076/10.74	3218	10.74	634.508	Pos	Tier 3	Cer 38:5;O5	5.51612	NA	DG 35:5;O | DG O-35:6;O2 | TG 35:4 | CE 11:1;O4	Cer	0.000324667	0.000961702	-0.000637034	0.000278667	0.000272248	0.000183515	0.00029118	0.000213253	0.000328831	0.000504092	0.000254336	0.00048591	0.000512999	0.000292309	0.000407751	0.000289535	0.000293275	0.000298823	0.000444874	0.000276695	0.000270519	0.000259735	0.000334799	0.000333164	0.000391037	0.000575731	0.000575191	0.00251765	0.0018101	0.000821093	0.000767946	0.000960472	0.000864632
N654.6039/14.92	3377	14.92	654.604	Neg	Tier 3	Cer 39:0;O2	0.458292	NA	Cer 40:0;O4	Cer	0.000303679	0.000461948	-0.000158268	0.000272319	0.000217397	0.000265536	0.00022705	0.000250178	0.000244685	0.000293839	0.000279282	0.000650601	0.000485784	0.000284475	0.0003721	0.000285429	0.000290774	0.000291132	0.000278094	0.000271781	0.00027867	0.000280117	0.000254344	0.000512121	0.000481247	0.000690391	0.00049673	0.000536033	0.000249305	0.000278536	0.000250653	0.000558325	0.000566136
N654.6047/13.98	3378	13.98	654.605	Neg	Tier 3	Cer 39:0;O2	0.76382	NA	Cer 40:0;O4	Cer	0.000711515	0.000817508	-0.000105993	0.000800938	0.000565517	0.000687271	0.00061734	0.000536329	0.000422201	0.000881516	0.000978399	0.00151183	0.000978411	0.000555936	0.000617921	0.000514891	0.000524534	0.000858173	0.00068342	0.000580865	0.00082144	0.00057305	0.000520324	0.000968501	0.000810263	0.000810618	0.00133982	0.00078786	0.000871752	0.000597124	0.000683152	0.000558325	0.000747669
P640.5871/10.03	3261	10.03	640.587	Pos	Tier 3	Cer 39:1;O4	0.624427	NA	Cer 39:0;O5	Cer	0.00543463	0.00524859	0.000186044	0.00214714	0.00434996	0.00438471	0.00223084	0.00550039	0.00590048	0.00346481	0.00407287	0.0141915	0.0128821	0.00345707	0.00366589	0.00466209	0.00479527	0.0035686	0.00348642	0.00967369	0.00956072	0.00348514	0.00321305	0.00567326	0.00528347	0.00451525	0.00452854	0.0052584	0.00485996	0.00623341	0.00544336	0.00566128	0.00502896
P655.5983/14.70	3387	14.7	655.598	Pos	Tier 3	Cer 39:2;O4	0.152532	NA	DG O-41:4	Cer	0.00038816	0.000500435	-0.000112275	0.000203821	0.000593449	0.000477723	0.000258056	0.00025744	0.000359313	0.000432551	0.000411658	0.000335387	0.000345414	0.000498306	0.000394223	0.000332186	0.000445384	0.000411644	0.000509028	0.000316603	0.000440357	0.000368313	0.000372337	0.000274113	0.000338194	0.000525777	0.000491094	0.000554206	0.000555529	0.000470875	0.000661185	0.000528639	0.000604733
N698.5557/12.79	3703	12.79	698.556	Neg	Tier 3	Cer 39:2;O5	2.86304	NA	HexCer 34:1;O2	Cer	0.00257461	0.00247504	9.95677e-05	0.00282464	0.00252351	0.00246099	0.00259105	0.00255737	0.00217497	0.00216058	0.00280012	0.00246199	0.00251513	0.00300652	0.00270909	0.00252035	0.00237751	0.0026259	0.00279366	0.00234122	0.00249528	0.00298059	0.0025717	0.00251706	0.00237841	0.00292915	0.00244648	0.00242834	0.00195207	0.00243401	0.00282435	0.00248523	0.00235531
N582.5283/10.18	2859	10.18	582.528	Neg	Tier 3	Cer 39:5;O	4.80666	NA		Cer	0.000345526	0.000356131	-1.0605e-05	0.000325715	0.000277075	0.000334958	0.00027157	0.000336841	0.000395014	0.000493572	0.000438089	0.000255872	0.000302418	0.00024357	0.000360314	0.000287294	0.000410505	0.00032348	0.000347163	0.000436981	0.000457165	0.000283779	0.000329151	0.000344898	0.000324105	0.000360679	0.000348049	0.000363351	0.000358477	0.00047515	0.000322736	0.000296185	0.000367681
N598.5161/11.20	2974	11.2	598.516	Neg	Tier 3	Cer 39:5;O2	7.35146	NA		Cer	0.0531933	0.0554005	-0.00220725	0.0519293	0.0424152	0.0615663	0.0489494	0.0538962	0.0430389	0.0604635	0.0529631	0.0852053	0.0743305	0.0528474	0.0463306	0.0472394	0.0459766	0.0555415	0.0441333	0.0508017	0.0484431	0.0541542	0.0436407	0.0556627	0.052469	0.0585321	0.0502778	0.0757857	0.0563836	0.0566011	0.047706	0.0548674	0.0457201
P662.5002/10.41	3429	10.41	662.5	Pos	Tier 3	Cer 39:6;O6	1.81132	NA	Cer 37:3;O6	Cer	0.000619746	0.000436768	0.000182978	0.000838674	0.000274825	0.000291294	0.000913595	0.000934342	0.00082023	0.000269656	0.000353099	0.000815451	0.000903785	0.000354453	0.000334317	0.00100148	0.00106367	0.000356758	0.000365996	0.000893052	0.000896985	0.000368313	0.000344944	0.000941898	0.000828414	0.000292945	0.000291166	0.000399755	0.000387945	0.00031026	0.000234139	0.00033123	0.00034993
N706.4916/10.42	3758	10.42	706.492	Neg	Tier 3	Cer 39:6;O6	2.40626	NA	HexCer 34:5;O3 | CerP 38:2;O2	Cer	0.000749299	0.000616555	0.000132744	0.00119607	0.00103157	0.000413057	0.000336866	0.00103505	0.000933959	0.0003745	0.000390629	0.001309	0.000963358	0.000518749	0.000375467	0.00103911	0.0011802	0.000359634	0.000396238	0.00114041	0.00116568	0.000454046	0.000372373	0.00135695	0.000970678	0.000466333	0.000451112	0.000303992	0.000428543	0.000595303	0.000575027	0.000439171	0.000578444
N668.6201/14.61	3477	14.61	668.62	Neg	Tier 3	Cer 40:0;O2	0.448685	NA	Cer 41:0;O4	Cer	0.00104477	0.00128562	-0.000240852	0.000667449	0.000601039	0.00133115	0.000980917	0.000734182	0.000790027	0.00140774	0.00116824	0.00148062	0.00153946	0.00100403	0.000990021	0.000852555	0.000855219	0.00129011	0.00128868	0.000914817	0.000983542	0.000930062	0.00108553	0.00156075	0.00140609	0.00142632	0.0016186	0.0011728	0.00164085	0.00103586	0.00090104	0.0011524	0.000941509
N684.6142/14.42	3613	14.42	684.614	Neg	Tier 3	Cer 40:0;O3	0.876405	NA	Cer 41:0;O5	Cer	0.000492583	0.000593476	-0.000100893	0.000268759	0.000321123	0.000399172	0.000486749	0.000349922	0.000241486	0.000603041	0.000507453	0.00064592	0.000677361	0.000643324	0.000447866	0.000490639	0.000305978	0.000435746	0.000830646	0.000500929	0.000591947	0.000358843	0.000744745	0.000682828	0.000604014	0.000670354	0.000527142	0.000690727	0.000808203	0.000484253	0.000525879	0.000525983	0.000415372
N666.6041/15.07	3461	15.07	666.604	Neg	Tier 3	Cer 40:1;O2	0.150014	NA	Cer 41:1;O4	Cer	0.000775786	0.00092292	-0.000147134	0.000541078	0.00064935	0.000692478	0.000589144	0.000619722	0.000518155	0.00100251	0.000870702	0.000987603	0.00114125	0.000862723	0.000887314	0.000490639	0.000640464	0.00101611	0.000981508	0.00073363	0.000872438	0.000606005	0.000812903	0.000998114	0.000746424	0.00135528	0.0013432	0.000784263	0.0010184	0.000622611	0.000743767	0.000914088	0.000703055
P638.6082/11.72	3250	11.72	638.608	Pos	Tier 3	Cer 40:1;O3	0	NA	DG O-37:2 | Cer 40:0;O4	Cer	0.00555696	0.00453708	0.00101988	0.00182103	0.0096807	0.0101691	0.00174014	0.00268776	0.00313498	0.00912099	0.00980636	0.00691745	0.00662873	0.00234998	0.00296054	0.00280923	0.0027117	0.00385929	0.00407749	0.0118837	0.0119506	0.00364162	0.00318769	0.00545237	0.00551436	0.00420876	0.00403427	0.0049717	0.00481551	0.00374271	0.00352166	0.00471409	0.00439535
N682.5990/13.04	3597	13.04	682.599	Neg	Tier 3	Cer 40:1;O3	0.292998	NA	Cer 41:1;O5	Cer	0.000323537	0.000454707	-0.00013117	0.000355973	0.00017477	0.00048942	0.00024931	0.000201123	0.000300658	0.000353375	0.000374201	0.000458697	0.00035168	0.000343974	0.000412509	0.000268639	0.000315481	0.000274006	0.00037988	0.00027711	0.000284134	0.000296595	0.000309202	0.00057483	0.000312647	0.000415328	0.000662306	0.000476674	0.000485574	0.000276716	0.000348948	0.000434064	0.000559983
N730.5839/10.06	3927	10.06	730.584	Neg	Tier 3	Cer 40:1;O6	0	NA	HexCer 35:0;O3	Cer	0.000996333	0.00117293	-0.000176602	0.000539298	0.000419164	0.000803552	0.000798387	0.00103505	0.00089078	0.000802775	0.000826893	0.0023949	0.0017844	0.000555936	0.000803129	0.00106336	0.0007792	0.000688822	0.000808835	0.00190069	0.00191062	0.000492494	0.000628379	0.000926695	0.00121785	0.000963633	0.000756922	0.000958743	0.00137362	0.00135445	0.00187744	0.00124772	0.00105228
P636.5927/10.18	3232	10.18	636.593	Pos	Tier 3	Cer 40:2;O3	0.157086	NA	Cer 40:1;O4	Cer	0.0020981	0.000704709	0.00139339	0.000211172	0.00438517	0.00470659	0.00019566	0.000396407	0.000421199	0.00149577	0.00136695	0.000836642	0.000910372	0.000459178	0.000376831	0.000275591	0.000287803	0.00113024	0.00113164	0.0108142	0.0114157	0.000593985	0.000550896	0.000901073	0.000860932	0.000244685	0.000237217	0.000927715	0.00113235	0.000564893	0.0004322	0.000911119	0.000834905
N676.5559/12.82	3553	12.82	676.556	Neg	Tier 3	Cer 40:4;O3	5.61671	NA	Cer 41:4;O5	Cer	0.0104723	0.0121074	-0.00163508	0.0088388	0.00964647	0.0114077	0.011495	0.00899169	0.00820093	0.0119033	0.0128013	0.00919578	0.00820633	0.0122715	0.0135454	0.00953667	0.00920406	0.0101668	0.00995867	0.00831151	0.00938372	0.012457	0.0139241	0.00975469	0.0108935	0.0135109	0.0139878	0.0124853	0.0128416	0.0114673	0.0128652	0.0122542	0.0110135
P680.5461/12.47	3577	12.47	680.546	Pos	Tier 3	Cer 40:4;O6	0.146941	NA	DG 37:4;O2 | TG 37:3;O | TG O-37:4;O2 | Cer 38:1;O6	Cer	0.00122369	0.00118434	3.93567e-05	0.000907506	0.00109672	0.00106031	0.00103685	0.000940106	0.00115737	0.00147045	0.00113971	0.00102954	0.00134287	0.00126245	0.00132954	0.00122376	0.00139525	0.00143313	0.00134514	0.00125843	0.00127327	0.00144345	0.00132803	0.00104688	0.001204	0.00112606	0.00109802	0.00157883	0.00122865	0.00109845	0.00110885	0.0012376	0.00111604
N682.6354/15.16	3599	15.16	682.635	Neg	Tier 3	Cer 41:0;O2	0.146491	NA	Cer 42:0;O4	Cer	0.00188402	0.00225032	-0.000366305	0.00148085	0.00132854	0.0021538	0.00196332	0.00118548	0.00130498	0.00231998	0.00287131	0.00236993	0.00279155	0.00177193	0.00205581	0.00141782	0.00164582	0.00202841	0.00186668	0.0021778	0.00198712	0.00142988	0.00152939	0.00276963	0.00171383	0.00274335	0.00263571	0.00273773	0.00214598	0.00197888	0.00188072	0.00197286	0.00192456
N698.6300/15.00	3705	15	698.63	Neg	Tier 3	Cer 41:0;O3	0.715686	NA	Cer 42:0;O5	Cer	0.000791684	0.000945564	-0.00015388	0.000656769	0.000477421	0.000824378	0.000730123	0.000699844	0.000411006	0.00106012	0.000982049	0.00124659	0.0010783	0.00092408	0.000562359	0.000626824	0.000492226	0.000913355	0.000954244	0.000833105	0.000837832	0.000798242	0.000724797	0.00105734	0.000725144	0.0012223	0.000968116	0.00114582	0.000813092	0.00091389	0.000702811	0.00101792	0.000889203
N664.6248/14.39	3444	14.39	664.625	Neg	Tier 3	Cer 41:1;O	0.150461	NA	ACer 42:0;O2 | Cer 42:1;O3	Cer	0.000481654	0.000624129	-0.000142475	0.000409368	0.000315439	0.000383553	0.000327962	0.000361368	0.000364628	0.000700988	0.000565865	0.000706768	0.000680098	0.000580107	0.000380518	0.00036005	0.000366794	0.000740198	0.000576181	0.000380138	0.000389774	0.000534603	0.000508688	0.000536508	0.000545086	0.00074504	0.000780575	0.000589996	0.00075932	0.000551611	0.000563559	0.00051577	0.000653826
N664.6250/15.65	3445	15.65	664.625	Neg	Tier 3	Cer 41:1;O	0.150461	NA	ACer 42:0;O2 | Cer 42:1;O3	Cer	0.000800567	0.000989034	-0.000188467	0.000560657	0.0006664	0.000878179	0.000736059	0.00087317	0.000470178	0.00108509	0.00112443	0.00104377	0.000342102	0.000849708	0.00113314	0.000559664	0.000475122	0.00109793	0.000981508	0.000683892	0.000704872	0.000812889	0.000932594	0.00110437	0.000741513	0.00132249	0.00104415	0.00105048	0.00087501	0.000724559	0.000873189	0.00103154	0.00112304
N680.6197/15.59	3578	15.59	680.62	Neg	Tier 3	Cer 41:1;O2	0.29385	NA	ACer 42:0;O3 | Cer 42:1;O4	Cer	0.000715901	0.000852663	-0.000136761	0.000610493	0.000673505	0.000706362	0.000507525	0.00038099	0.000534148	0.000910324	0.00105871	0.000865908	0.00084157	0.00084413	0.000720627	0.000770471	0.000672772	0.000799186	0.00075976	0.000664353	0.000744942	0.00052911	0.000723134	0.000825665	0.000705501	0.000963633	0.00110159	0.000793257	0.00104773	0.000720918	0.000702811	0.000873235	0.000792283
N680.6206/13.81	3579	13.81	680.621	Neg	Tier 3	Cer 41:1;O2	1.02847	NA	ACer 42:0;O3 | Cer 42:1;O4	Cer	0.00141964	0.00180054	-0.000380897	0.00108928	0.000917899	0.00137107	0.00139347	0.00108737	0.00123941	0.00169581	0.00196227	0.00186911	0.00162156	0.00184072	0.001778	0.00105217	0.00100346	0.00206266	0.00155587	0.00131449	0.00121668	0.00105639	0.00126507	0.00186558	0.00162871	0.00226609	0.00290266	0.00163328	0.00188689	0.00158565	0.00123852	0.00148263	0.00151534
N696.6148/13.86	3690	13.86	696.615	Neg	Tier 3	Cer 41:1;O3	0	NA	ACer 42:0;O4 | Cer 42:1;O5	Cer	0.000602749	0.000628834	-2.60856e-05	0.000557097	0.000403535	0.000633469	0.00058024	0.000593559	0.000521354	0.000595359	0.00054396	0.000934556	0.000748518	0.000593122	0.000579196	0.000466387	0.000362993	0.000823922	0.000757942	0.000634155	0.000466272	0.000624313	0.000635028	0.000653216	0.000661305	0.000692213	0.000743405	0.000714111	0.000697401	0.000524304	0.000389904	0.000641734	0.000570752
N728.6049/11.74	3905	11.74	728.605	Neg	Tier 3	Cer 41:1;O5	0.411746	NA	ACer 42:0;O6 | HexCer 36:0;O2	Cer	0.00111732	0.00102968	8.76312e-05	0.000500141	0.000454687	0.00179801	0.00167542	0.000621357	0.000514957	0.00193972	0.00236933	0.00167409	0.0012343	0.000449955	0.000616237	0.000707042	0.000642365	0.000909549	0.000814288	0.00210319	0.00213283	0.00061699	0.000571858	0.00137611	0.00137008	0.000772364	0.00107456	0.00100371	0.00110313	0.0010122	0.000974761	0.00083919	0.000770746
P666.6034/10.22	3460	10.22	666.603	Pos	Tier 3	Cer 41:2;O4	0.450043	NA	Cer 41:1;O5	Cer	0.00107556	0.000926866	0.000148694	0.000354181	0.000977345	0.000790136	0.000311978	0.00138198	0.0018566	0.000755038	0.000629285	0.00259688	0.00294773	0.000678985	0.00043867	0.000774281	0.000843713	0.000552925	0.000632079	0.00186415	0.00159871	0.000814334	0.000712208	0.000890867	0.000975561	0.000573191	0.00063152	0.00110639	0.00100551	0.00144005	0.00117585	0.000730794	0.000738929
P683.6289/15.78	3606	15.78	683.629	Pos	Tier 3	Cer 41:2;O4	1.17022	NA	DG O-43:4	Cer	0.000980971	0.00116778	-0.000186811	0.000757146	0.000759203	0.000913207	0.000716394	0.000566113	0.00106962	0.00112045	0.00110125	0.000687581	0.000772791	0.0012636	0.00124644	0.000825954	0.0010199	0.00105605	0.00142822	0.000908128	0.00105258	0.00121139	0.00114339	0.00073194	0.000812967	0.00144695	0.00119164	0.00136179	0.00134994	0.0010107	0.000989568	0.00139705	0.00138528
P632.5947/12.73	3209	12.73	632.595	Pos	Tier 3	Cer 41:3;O2	4.58427	NA	Cer 39:0;O2 | Cer 41:2;O3	Cer	0.0033595	0.00294844	0.000411065	0.00372425	0.00310294	0.00286925	0.00334702	0.00396215	0.00407806	0.0029288	0.00270768	0.00466912	0.00424816	0.00272975	0.00244071	0.00324394	0.00381476	0.0034446	0.00340965	0.00331591	0.00352082	0.0029348	0.00269767	0.00347817	0.00361852	0.00251289	0.00265143	0.00326265	0.00265173	0.00285659	0.00264621	0.00309591	0.00271025
N724.5708/9.18	3869	9.18	724.571	Neg	Tier 3	Cer 41:3;O5	3.45031	NA	ACer 42:2;O6 | HexCer 36:2;O2	Cer	0.000946488	0.000947066	-5.77755e-07	0.000845435	0.000838329	0.000916361	0.000777611	0.00106775	0.000981937	0.000912244	0.00113721	0.000873709	0.000987989	0.00122157	0.000966449	0.00105963	0.000883726	0.00109222	0.000883357	0.000795802	0.000830547	0.00111315	0.000744745	0.000773407	0.000870828	0.000901698	0.000888707	0.000937158	0.00124489	0.00102494	0.000907593	0.00107069	0.000850743
P679.5982/13.61	3568	13.61	679.598	Pos	Tier 3	Cer 41:4;O4	0.294291	NA	DG O-43:6	Cer	0.000169975	0.000160936	9.03943e-06	8.0192e-05	0.000222436	0.000190069	9.2438e-05	0.000157538	0.000110842	0.000364311	0.000309399	0.000230168	7.39128e-05	0.000227863	0.000147834	8.28415e-05	0.000110525	0.000246987	0.000216653	8.95712e-05	0.000235942	0.000107513	0.000102469	0.000265365	0.000267466	0.000278552	0.000267365	0.000101958	9.35141e-05	7.91321e-05	7.43649e-05	9.58573e-05	8.57837e-05
N722.5561/12.83	3855	12.83	722.556	Neg	Tier 3	Cer 41:4;O5	2.07596	NA	ACer 42:3;O6 | HexCer 36:3;O2	Cer	0.00242079	0.00255352	-0.000132731	0.00244019	0.0019992	0.00257727	0.00244858	0.00222544	0.0023301	0.00243329	0.00229267	0.00205322	0.00192808	0.00287264	0.00299532	0.00224425	0.00228629	0.00285043	0.00220294	0.00197885	0.00233318	0.00297144	0.00295238	0.00205197	0.00231129	0.00310039	0.00292124	0.00245172	0.00264784	0.00237939	0.00246721	0.00289036	0.00231377
N626.5474/13.03	3169	13.03	626.547	Neg	Tier 3	Cer 41:5;O2	6.86296	NA		Cer	0.0198621	0.01828	0.00158204	0.015677	0.0134658	0.0223155	0.0165242	0.0156239	0.0148026	0.0204055	0.0195789	0.0543681	0.035959	0.0186471	0.0149395	0.0169168	0.015833	0.0191881	0.0158804	0.0176622	0.0161009	0.0184401	0.0149132	0.0187551	0.0164655	0.0210287	0.0169817	0.0266272	0.0184143	0.0182869	0.0141414	0.016537	0.0155626
N624.5318/11.45	3159	11.45	624.532	Neg	Tier 3	Cer 41:6;O2	6.88511	NA		Cer	0.00109233	0.00154372	-0.000451385	0.000752882	0.000852538	0.00152553	0.00118719	0.000670411	0.000743649	0.000958336	0.000921812	0.00080818	0.000834728	0.00132755	0.00138906	0.00115291	0.000847617	0.00132056	0.00144318	0.00103383	0.00137332	0.00126877	0.00143463	0.00128379	0.00112618	0.00151194	0.00140402	0.00168005	0.00143228	0.00147096	0.0015547	0.00202563	0.00194763
N680.6568/15.99	3581	15.99	680.657	Neg	Tier 3	Cer 42:0;O	0.881502	NA	Cer 43:0;O3	Cer	0.000686181	0.000692289	-6.1076e-06	0.000436066	0.000576884	0.000640412	0.000789483	0.000377719	0.00046698	0.000712511	0.000918161	0.000766055	0.000983884	0.00100217	0.000547205	0.000606303	0.000792503	0.000892424	0.000845187	0.000579088	0.000699408	0.000549249	0.000541935	0.000846567	0.000620383	0.000761434	0.000790713	0.000681733	0.000853828	0.000704533	0.000565198	0.000512366	0.000586136
P652.6590/16.37	3354	16.37	652.659	Pos, merged	Tier 3	Cer 42:0;O2	1.83863	NA		Cer	0.000423451	0.000450212	-2.67612e-05	0.000294706	0.000366719	0.000306587	0.000275773	0.000285618	0.000357465	0.000513998	0.000548877	0.000657622	0.000758887	0.000512116	0.000522733	0.000390421	0.000295464	0.000412661	0.000409116	0.000394646	0.000442391	0.000342765	0.000380453	0.00045564	0.000490219	0.000511384	0.000562498	0.000465372	0.000471274	0.000332982	0.000318076	0.000423291	0.000471386
N696.6510/16.37	3692	16.37	696.651	Neg	Tier 3	Cer 42:0;O2	0.287088	NA	Cer 43:0;O4	Cer	0.00118685	0.00152452	-0.000337672	0.00107682	0.00098326	0.000935452	0.00103879	0.000889521	0.000822012	0.00118496	0.00159537	0.00183947	0.00158598	0.00165107	0.00126615	0.000802185	0.000655668	0.00140238	0.00140865	0.00130384	0.00122396	0.00106737	0.00100408	0.00169836	0.00131606	0.00153926	0.00157636	0.0018923	0.00209709	0.00128345	0.00130077	0.00148773	0.00105381
N696.6517/15.65	3693	15.65	696.652	Neg	Tier 3	Cer 42:0;O2	0.717719	NA	Cer 43:0;O4	Cer	0.00109419	0.00133602	-0.000241835	0.00091485	0.000859642	0.00122355	0.00109815	0.000954927	0.00080442	0.00130787	0.0014822	0.00118107	0.00139851	0.000987297	0.00109946	0.000686521	0.000836214	0.00133198	0.00152497	0.00116883	0.00139699	0.000818382	0.000807916	0.00144927	0.0012424	0.00164127	0.00195651	0.00134368	0.00105914	0.00114509	0.00126309	0.00134134	0.000918433
P668.6549/15.51	3479	15.51	668.655	Pos	Tier 3	Cer 42:0;O3	0.448662	NA	DG O-39:1	Cer	0.000419257	0.000433563	-1.43058e-05	0.00026597	0.000367578	0.000424561	0.000335088	0.000267046	0.00034361	0.000491985	0.000365335	0.00056044	0.000773523	0.000453424	0.000495678	0.000367455	0.000362217	0.000461448	0.000470115	0.000509048	0.00039866	0.000309766	0.000362191	0.000363054	0.000456075	0.000391158	0.000521242	0.000558244	0.000512013	0.000352569	0.000413793	0.00039292	0.00037456
N718.6167/15.05	3826	15.05	718.617	Neg	Tier 3	Cer 42:0;O4	6.26207	NA		Cer	0.00040316	0.000473036	-6.9876e-05	0.000318595	0.000395009	0.00031066	0.000394741	0.000292692	0.000286265	0.00063377	0.000609674	0.000279275	0.000637677	0.000332818	0.00044955	0.000333933	0.000340187	0.000340605	0.000572546	0.000317966	0.000591947	0.000327719	0.000297566	0.000451154	0.000536901	0.000697678	0.00057107	0.000424509	0.000518163	0.000462407	0.000358778	0.000372784	0.000336913
N728.6406/15.15	3906	15.15	728.641	Neg	Tier 3	Cer 42:0;O4	0.548967	NA	Cer 43:0;O6	Cer	0.000905407	0.00102413	-0.000118721	0.000608713	0.000568359	0.000845204	0.00105808	0.00054287	0.000582125	0.00137701	0.00131974	0.00124972	0.000960621	0.000838552	0.00107589	0.00054474	0.000712683	0.000976148	0.00103785	0.000907712	0.00119482	0.000849506	0.000857787	0.000726376	0.00122112	0.00126056	0.00122155	0.00135267	0.000865234	0.00104315	0.000874828	0.000788124	0.000887665
N678.6403/16.04	3563	16.04	678.64	Neg	Tier 3	Cer 42:1;O	0.44206	NA	ACer 43:0;O2 | Cer 43:1;O3	Cer	0.000526193	0.00067694	-0.000150748	0.000379111	0.000480263	0.000595288	0.000409581	0.000305773	0.000321448	0.000875754	0.000850623	0.000539827	0.000708835	0.000583825	0.000900784	0.000423479	0.000416207	0.000574652	0.000401691	0.000445862	0.000544591	0.000468693	0.000297566	0.000884889	0.000682585	0.000757791	0.000736647	0.000670941	0.000782132	0.000555252	0.000542262	0.00060769	0.000549214
N694.6354/16.05	3679	16.05	694.635	Neg	Tier 3	Cer 42:1;O2	0.14396	NA	ACer 43:0;O3 | Cer 43:1;O4	Cer	0.00120692	0.00157572	-0.000368799	0.00114267	0.000984681	0.00115066	0.000988337	0.00076852	0.00100433	0.00138469	0.00152966	0.00135425	0.00193356	0.00150977	0.00124594	0.000796588	0.000999656	0.00132056	0.00127051	0.00112265	0.00129135	0.00116807	0.00117198	0.00180636	0.00146666	0.00234259	0.00211533	0.0014624	0.00130355	0.00131076	0.00144494	0.00132773	0.00117689
N694.6361/14.45	3680	14.45	694.636	Neg	Tier 3	Cer 42:1;O2	0.863762	NA	ACer 43:0;O3 | Cer 43:1;O4	Cer	0.00112187	0.00129868	-0.00017681	0.00104656	0.000933529	0.000961485	0.00112932	0.00087971	0.000780432	0.00127714	0.00151871	0.00130276	0.00144777	0.00165665	0.00100686	0.000658538	0.000853319	0.00152226	0.00140319	0.00112975	0.00114382	0.000941047	0.000844488	0.00130295	0.00110654	0.00151012	0.00151215	0.00141923	0.00135733	0.00114873	0.0011304	0.00124091	0.00125842
P649.6604/8.50	3332	8.5	649.66	Pos	Tier 3	Cer 42:2;O	0.153927	NA		Cer	0.00040664	0.000795443	-0.000388802	0.0001811	0.000224154	0.000191526	0.00019412	0.000218376	0.000285418	0.000205819	0.000196652	0.000273279	0.000325655	0.000509814	0.000417413	0.000167323	0.000299841	0.00129897	0.00123576	0.000253637	0.00032442	0.000723852	0.000605681	0.000234017	0.000205681	0.000887302	0.000842556	0.00120734	0.000827739	0.00102245	0.000895324	0.00084848	0.00098354
P632.6338/16.05	3210	16.05	632.634	Pos	Tier 3	Cer 42:2;O	0.316139	NA	Cer 42:1;O2	Cer	0.000114676	0.000131334	-1.66584e-05	0.000113605	8.84592e-05	8.88447e-05	8.93567e-05	6.59611e-05	9.51393e-05	0.000163995	9.00228e-05	0.000186326	0.000120749	0.000149607	0.000117881	0.000100066	0.000133506	0.000135182	0.000133567	9.31186e-05	0.000109835	0.000111771	0.000106527	0.00014216	9.9182e-05	0.000196426	0.000179301	0.000115081	0.000104625	0.00010342	8.32003e-05	0.000140464	0.000149484
P647.6419/14.20	3317	14.2	647.642	Pos	Tier 3	Cer 42:3;O	4.63217	NA		Cer	0.00684001	0.00303949	0.00380051	0.00709632	0.00479998	0.00616014	0.00460649	0.00478698	0.00935136	0.00615147	0.00488483	0.00493509	0.00745348	0.00777265	0.00749121	0.00619589	0.0108928	0.00693189	0.00710326	0.00560308	0.0102126	0.00712782	0.00724281	0.00552162	0.00819633	0.00641262	0.00600897	0.000817681	0.000749965	0.000634624	0.000596392	0.000768757	0.000687968
P646.6108/12.80	3304	12.8	646.611	Pos	Tier 3	Cer 42:3;O2	3.71165	NA	Cer 40:0;O2 | ACer 42:1;O2 | Cer 42:2;O3	Cer	0.00373261	0.00421118	-0.000478578	0.00290763	0.00340353	0.00405627	0.00293645	0.0030086	0.00337791	0.00451262	0.00433682	0.00290011	0.00317093	0.00429026	0.00547082	0.00322098	0.00343504	0.00334398	0.00375671	0.00282992	0.00317301	0.00472952	0.005791	0.00322447	0.00333886	0.004859	0.00471102	0.00414191	0.00437016	0.00455597	0.00432053	0.00431263	0.00427729
P646.6109/12.64	3305	12.64	646.611	Pos	Tier 3	Cer 42:3;O2	3.71165	NA	Cer 40:0;O2 | ACer 42:1;O2 | Cer 42:2;O3	Cer	0.0083245	0.00845707	-0.000132578	0.00727943	0.0081142	0.00956683	0.00630581	0.00740237	0.00920819	0.00815132	0.00908618	0.00875368	0.00836386	0.00712704	0.00815888	0.00734336	0.00830472	0.0105645	0.0102984	0.00726148	0.00777896	0.00826043	0.00916029	0.00650872	0.00812561	0.00718139	0.00861994	0.00932056	0.0088431	0.00959144	0.00901067	0.00800361	0.00936571
N694.6723/16.42	3681	16.42	694.672	Neg	Tier 3	Cer 43:0;O	0.575811	NA	Cer 44:0;O3	Cer	0.000967069	0.00112374	-0.000156668	0.000795599	0.000763021	0.000907684	0.000952722	0.000884616	0.000607713	0.00132131	0.0012449	0.00137609	0.00146283	0.000905487	0.00116008	0.000815244	0.000807707	0.00114169	0.00103785	0.000744288	0.00107643	0.000591358	0.000744745	0.00121237	0.00131443	0.00149008	0.0012452	0.0013203	0.00132474	0.000810122	0.000840424	0.000748973	0.000930741
N710.6669/16.73	3781	16.73	710.667	Neg	Tier 3	Cer 43:0;O2	0.140713	NA	Cer 44:0;O4	Cer	0.000807561	0.000905344	-9.77834e-05	0.000621172	0.000686293	0.000926774	0.000701927	0.000636073	0.000662087	0.00111582	0.000925463	0.00108589	0.00121241	0.000767898	0.00113819	0.000692118	0.000528335	0.000900035	0.000725225	0.000600404	0.000876081	0.00055108	0.000797941	0.000947598	0.000813536	0.00108568	0.000929257	0.00104508	0.00104121	0.000733661	0.000920699	0.000813657	0.000723055
N710.6674/16.10	3782	16.1	710.667	Neg	Tier 3	Cer 43:0;O2	0.844278	NA	Cer 44:0;O4	Cer	0.00166638	0.00203699	-0.000370604	0.0012459	0.00128307	0.00152727	0.00202861	0.00124108	0.00115785	0.0021529	0.00220505	0.00261801	0.00252197	0.00173846	0.00164162	0.00129282	0.00110988	0.00177153	0.0019303	0.00149923	0.00192519	0.00122666	0.00121021	0.00165307	0.00169582	0.00288544	0.00265767	0.00201642	0.00226167	0.00196978	0.00164481	0.00187754	0.00170764
N726.6613/15.99	3889	15.99	726.661	Neg	Tier 3	Cer 43:0;O3	0.688078	NA	Cer 44:0;O5	Cer	0.00130563	0.00163954	-0.000333911	0.00105724	0.000861063	0.00132421	0.00140237	0.000961468	0.000972341	0.00139237	0.00175601	0.00189095	0.00192535	0.00160273	0.00136717	0.00109881	0.00100346	0.00149372	0.001425	0.00116351	0.001295	0.000997803	0.0011221	0.00174191	0.00192826	0.00195641	0.00153581	0.0020434	0.00197977	0.00160204	0.00127456	0.00117793	0.00115535
N708.6511/16.45	3770	16.45	708.651	Neg	Tier 3	Cer 43:1;O2	0	NA	ACer 44:0;O3 | Cer 44:1;O4	Cer	0.000716112	0.000922286	-0.000206174	0.000546418	0.00045895	0.000610907	0.000642568	0.000358098	0.000503762	0.00115807	0.000949193	0.0011483	0.000810097	0.000760461	0.0009715	0.000541008	0.000566345	0.000892424	0.000894263	0.000586194	0.000566447	0.00074881	0.00060843	0.000886631	0.000913387	0.00135892	0.00120465	0.00108646	0.000751173	0.000753687	0.000686428	0.000767697	0.000813821
N638.5923/14.42	3249	14.42	638.592	Neg	Tier 3	Cer 43:5;O	6.57701	NA		Cer	0.00110879	0.00106256	4.62369e-05	0.00091129	0.00101594	0.00144917	0.000900782	0.000958197	0.000815615	0.00115807	0.00123213	0.00274594	0.00141083	0.000935236	0.000809864	0.00130215	0.00109848	0.000846756	0.000801565	0.000818895	0.00103636	0.00103259	0.000896022	0.00124372	0.00107871	0.000972741	0.00129758	0.00159371	0.00113409	0.00094848	0.000689705	0.000886852	0.000779976
N654.5789/14.45	3375	14.45	654.579	Neg	Tier 3	Cer 43:5;O2	6.4163	NA		Cer	0.00218986	0.0020798	0.000110054	0.00193649	0.00189974	0.00215032	0.00200784	0.00208318	0.00183114	0.00243137	0.00254457	0.00474455	0.00252334	0.00186489	0.00171907	0.00186368	0.00200501	0.00203792	0.00195211	0.00195575	0.00200533	0.00213292	0.00210789	0.00152417	0.00172692	0.00250107	0.00340108	0.00223947	0.00209872	0.00182596	0.00155143	0.00201542	0.00191379
N652.5632/13.22	3352	13.22	652.563	Neg	Tier 3	Cer 43:6;O2	6.43612	NA		Cer	0.000581126	0.000898097	-0.000316971	0.000494802	0.000426269	0.000725453	0.000569852	0.000416963	0.000473377	0.000677941	0.000461819	0.000755134	0.000406417	0.000481563	0.00065833	0.00046079	0.000583449	0.000517568	0.00084337	0.000433428	0.00054277	0.000895276	0.000797941	0.000735085	0.000592556	0.000750505	0.000946152	0.000721306	0.000831015	0.00084107	0.00119593	0.00116431	0.00120304
N724.6833/16.50	3873	16.5	724.683	Neg	Tier 3	Cer 44:0;O2	1.10393	NA	Cer 45:0;O4	Cer	0.000924097	0.00109304	-0.000168944	0.000658549	0.000905111	0.000975369	0.000884458	0.000678587	0.000695672	0.00162668	0.00122847	0.00134177	0.000915464	0.000834833	0.00092604	0.000680924	0.000528335	0.000989468	0.001136	0.000881067	0.00102908	0.000778103	0.000787967	0.00091276	0.000982137	0.00119133	0.00109483	0.00109005	0.00141599	0.00107409	0.00133026	0.00109282	0.000746131
N740.6815/7.97	4007	7.97	740.682	Neg	Tier 3	Cer 44:0;O3	5.67048	NA		Cer	0.00460454	0.0046753	-7.07571e-05	0.00502633	0.00401261	0.00499139	0.00419079	0.00507387	0.00503282	0.00542353	0.00515485	0.00550904	0.00428859	0.00419834	0.00380181	0.0042124	0.00481393	0.00456297	0.00468216	0.0041975	0.00372471	0.00413951	0.00505363	0.0057361	0.00460295	0.00512238	0.00475104	0.00425409	0.00435713	0.00430548	0.00487053	0.00402573	0.00472755
P696.6862/16.41	3695	16.41	696.686	Pos	Tier 3	Cer 44:0;O3	0.287073	NA	DG O-41:1	Cer	0.000545857	0.000591666	-4.58089e-05	0.000370888	0.000545355	0.000531612	0.000335858	0.00036951	0.00048401	0.00060315	0.000603065	0.000737998	0.000788891	0.000608785	0.000628052	0.00046342	0.000492439	0.000658631	0.000581597	0.000486877	0.000663077	0.000542889	0.000421035	0.000575199	0.000586149	0.00071035	0.000677536	0.000636984	0.000663858	0.000591532	0.000443244	0.000491625	0.000540182
N722.6676/15.49	3857	15.49	722.668	Neg	Tier 3	Cer 44:1;O2	1.10701	NA	ACer 45:0;O3 | Cer 45:1;O4	Cer	0.000801318	0.00106253	-0.000261211	0.000640751	0.000525732	0.000779254	0.000739027	0.000503626	0.000598118	0.00124833	0.00137815	0.00101101	0.000769044	0.000912924	0.000883947	0.000697714	0.000471321	0.000989468	0.000754307	0.000678563	0.000836011	0.000721347	0.00088771	0.00139004	0.000828269	0.00104014	0.0015527	0.00111524	0.00081798	0.000731841	0.000940358	0.0010026	0.00120612
P675.6757/8.94	3536	8.94	675.676	Pos	Tier 3	Cer 44:3;O	0.739999	NA		Cer	0.000846465	0.00075915	8.73145e-05	0.000659579	0.000677614	0.000574578	0.000787263	0.000576359	0.000728786	0.00104781	0.000747276	0.000671505	0.000739128	0.0010438	0.000876374	0.000867785	0.00102756	0.00092188	0.000953902	0.000938281	0.00101496	0.00106236	0.00101251	0.000693301	0.00073167	0.000812796	0.000714031	0.000907525	0.000762001	0.000644809	0.000605963	0.000843734	0.000875673
N738.6981/17.49	3988	17.49	738.698	Neg	Tier 3	Cer 45:0;O2	0	NA	Cer 46:0;O4	Cer	0.00082768	0.00091615	-8.84691e-05	0.000678128	0.000683451	0.000836527	0.000862198	0.00054941	0.000646095	0.00104092	0.000972922	0.0010937	0.00111115	0.000946392	0.000885631	0.000587647	0.00066327	0.000934286	0.000852458	0.000833105	0.000896116	0.000712193	0.000768019	0.000884889	0.000919935	0.000983671	0.000826194	0.00119618	0.00105588	0.000806481	0.000848616	0.000764293	0.000875358
N738.6988/16.89	3989	16.89	738.699	Neg	Tier 3	Cer 45:0;O2	0.947613	NA	Cer 46:0;O4	Cer	0.00127224	0.00155251	-0.000280271	0.00115869	0.000699081	0.0011333	0.00121094	0.00114951	0.000945154	0.00182257	0.00204807	0.00150715	0.00145188	0.0013164	0.00133518	0.00093837	0.00110608	0.00145376	0.00123416	0.00135535	0.00119846	0.00124863	0.00113208	0.00131862	0.0012113	0.00205478	0.00144964	0.00141203	0.00204169	0.00184234	0.00148098	0.00135836	0.00135534
N754.6929/16.81	4118	16.81	754.693	Neg	Tier 3	Cer 45:0;O3	0.132504	NA	Cer 46:0;O5	Cer	0.00120138	0.00139186	-0.000190479	0.00112487	0.000873851	0.00121487	0.0011397	0.000747263	0.000798023	0.0017227	0.0015899	0.00194868	0.00159419	0.00145213	0.00128972	0.000809647	0.000836214	0.00123683	0.0012287	0.00121147	0.00125675	0.000889784	0.00106226	0.0013883	0.00132752	0.00145183	0.00143612	0.00147859	0.0011569	0.00132168	0.0012975	0.0016171	0.00144303
N724.6826/17.15	3872	17.15	724.683	Neg	Tier 3	Cer 45:0;O4	0.275983	NA		Cer	0.00144905	0.0017465	-0.000297454	0.00118717	0.000994628	0.00145611	0.00158193	0.00102197	0.000988334	0.00198197	0.00146212	0.00231845	0.00222366	0.00144841	0.0014059	0.00142155	0.00124292	0.00176201	0.00125233	0.00134292	0.00122943	0.00123947	0.00141967	0.00164088	0.00192499	0.00157387	0.0018923	0.00169264	0.00174024	0.00186419	0.001422	0.00192009	0.00179379
N760.6577/16.27	4162	16.27	760.658	Neg	Tier 3	Cer 45:0;O4	1.84051	NA		Cer	0.000644505	0.00242716	-0.00178265	0.000430727	0.000343857	0.000419999	0.000479329	0.000395706	0.000387017	0.000712511	0.000571341	0.00031984	0.000280523	0.000641464	0.000474806	0.000382437	0.0003896	0.0012806	0.00103604	0.000445862	0.000457165	0.00150128	0.00193999	0.000646248	0.000700591	0.00192909	0.00249886	0.00288163	0.00305032	0.00259967	0.0035419	0.00288184	0.00354143
N736.6829/17.23	3967	17.23	736.683	Neg	Tier 3	Cer 45:1;O2	0.542975	NA	ACer 46:0;O3 | Cer 46:1;O4	Cer	0.000653298	0.000834405	-0.000181107	0.000622952	0.000545624	0.000584874	0.000538688	0.000394071	0.000527751	0.000731716	0.000753878	0.000940797	0.00071294	0.000909206	0.000596033	0.000503698	0.000634763	0.000736392	0.000701596	0.000552443	0.000735835	0.000825705	0.000516999	0.000928437	0.00081681	0.00108204	0.000807608	0.000897585	0.000721843	0.000704533	0.000837148	0.000883448	0.000664595
N736.6833/15.95	3968	15.95	736.683	Neg	Tier 3	Cer 45:1;O2	1.08595	NA	ACer 46:0;O3 | Cer 46:1;O4	Cer	0.00105587	0.00124562	-0.000189752	0.000802718	0.000622353	0.00110206	0.00101802	0.000667141	0.000625305	0.00127906	0.00154426	0.00149155	0.0013383	0.00127921	0.00108599	0.000770471	0.000895129	0.001351	0.00149589	0.000992976	0.000999934	0.000944709	0.00081124	0.00121759	0.0010427	0.0015083	0.00110497	0.00128072	0.00131985	0.00111779	0.00106978	0.00162221	0.00117227
P689.6917/19.89	3644	19.89	689.692	Pos	Tier 3	Cer 45:3;O	0.289985	NA		Cer	0.00816747	0.00720975	0.000957727	0.00772717	0.00877893	0.00711996	0.00816381	0.00834056	0.00870386	0.00808969	0.00860373	0.00825681	0.00806308	0.00842057	0.0080381	0.0087287	0.00957193	0.00695018	0.00688871	0.00820065	0.00826508	0.0091099	0.00732803	0.00711673	0.00718419	0.00712636	0.0070221	0.00673426	0.00545715	0.00823914	0.00716553	0.00798748	0.00806452
P687.6760/16.82	3629	16.82	687.676	Pos	Tier 3	Cer 45:4;O	0.290835	NA		Cer	0.000507176	0.00166408	-0.0011569	0.000279335	0.000485237	0.000435485	0.000197201	0.000162021	0.000239234	0.00041494	0.000339115	0.000254281	0.00037615	0.000558149	0.000473455	0.00030676	0.000353462	0.000852764	0.0010149	0.000363606	0.000423068	0.00146793	0.00114643	0.000395131	0.000354454	0.00162729	0.00164227	0.00195638	0.00182306	0.00213187	0.00207412	0.00218669	0.00244951
P687.6778/19.46	3630	19.46	687.678	Pos	Tier 3	Cer 45:4;O	2.32668	NA		Cer	0.0114394	0.0109225	0.000516843	0.0100313	0.00956046	0.0107131	0.0112366	0.0112422	0.0129704	0.0118649	0.0110212	0.0101829	0.011316	0.0117637	0.0105609	0.0132021	0.0133221	0.0110809	0.0118328	0.0111334	0.012573	0.0118116	0.0113679	0.0104826	0.0115084	0.0108153	0.0104415	0.0115424	0.00926067	0.0122663	0.0103853	0.0116547	0.0108682
N752.7142/17.82	4096	17.82	752.714	Neg	Tier 3	Cer 46:0;O2	0.53141	NA	Cer 47:0;O4	Cer	0.00126583	0.00141112	-0.000145288	0.00116759	0.00108983	0.00129644	0.00115009	0.000842102	0.00093236	0.00152105	0.00141101	0.00148218	0.00165988	0.00112675	0.00134528	0.00141968	0.00124292	0.00126538	0.00108693	0.00131982	0.00142431	0.00134932	0.00118361	0.00142488	0.0015485	0.00129152	0.00124351	0.00201642	0.00148442	0.00141999	0.00115825	0.00126985	0.00125381
N750.6982/17.59	4072	17.59	750.698	Neg	Tier 3	Cer 46:1;O2	0.133209	NA	ACer 47:0;O3 | Cer 47:1;O4	Cer	0.001047	0.00125878	-0.000211778	0.000770681	0.000799965	0.00118363	0.000900782	0.000804493	0.000532549	0.0012637	0.00148038	0.00120135	0.00154767	0.00112303	0.00118196	0.000891731	0.00097685	0.0012102	0.00126869	0.00110489	0.000998113	0.000673746	0.00102569	0.00145798	0.00106234	0.00147551	0.00213053	0.00128792	0.00126771	0.00103768	0.00089121	0.00104005	0.000936894
P721.7133/18.28	3847	18.28	721.713	Pos	Tier 3	Cer 46:2;O2	6.6508	NA		Cer	0.00483995	0.00411428	0.000725668	0.00335737	0.00460245	0.0036856	0.00412119	0.00412737	0.00645562	0.0053524	0.00515839	0.00378425	0.00376663	0.00581395	0.0055172	0.00447426	0.00640171	0.00459212	0.00511868	0.00496544	0.00575413	0.00466033	0.00508995	0.00389299	0.00487618	0.00450255	0.00365742	0.00386127	0.0042785	0.00389863	0.00375727	0.0041399	0.00427814
N782.7246/17.51	4303	17.51	782.725	Neg	Tier 3	Cer 47:0;O3	0.383277	NA	Cer 48:0;O5	Cer	0.0011156	0.00124696	-0.000131366	0.000966466	0.000782914	0.000968427	0.00088891	0.000994171	0.000930761	0.0014135	0.00148585	0.00166161	0.00132599	0.00129408	0.00134023	0.000770471	0.000969248	0.00132817	0.00134139	0.000863303	0.000854224	0.00113145	0.00100075	0.00140224	0.00150431	0.00135528	0.00117931	0.00146959	0.00135081	0.00109048	0.0010534	0.00101962	0.00104458
P731.7046/19.71	3937	19.71	731.705	Pos	Tier 3	Cer 47:4;O2	3.00669	NA		Cer	0.00121098	0.00119559	1.53824e-05	0.000873424	0.00129769	0.000911751	0.000856592	0.000658971	0.00118231	0.00146935	0.00124109	0.000997394	0.00103771	0.00162726	0.00122518	0.00106218	0.00155611	0.00134267	0.00165645	0.00112541	0.00129463	0.00132316	0.00148022	0.00109135	0.00116254	0.00124798	0.00116466	0.00145265	0.00125827	0.000998161	0.000929929	0.0012974	0.001353
N780.7446/18.41	4288	18.41	780.745	Neg	Tier 3	Cer 48:0;O2	0.640414	NA	Cer 49:0;O4	Cer	0.000707601	0.000799568	-9.19668e-05	0.000676348	0.000596777	0.000720246	0.000476361	0.00054941	0.000751645	0.000724034	0.000759354	0.000681805	0.000621257	0.000821818	0.000823334	0.000647345	0.000904632	0.000801088	0.000743401	0.000625273	0.000754049	0.000805566	0.000668276	0.000597475	0.000852822	0.000837942	0.000770438	0.00107926	0.00102655	0.000893865	0.000606154	0.000628116	0.000703055
N796.7404/17.84	4401	17.84	796.74	Neg	Tier 3	Cer 48:0;O3	0.502046	NA	Cer 49:0;O5	Cer	0.0014225	0.00149342	-7.09214e-05	0.00132066	0.00108699	0.00135719	0.00129404	0.0012051	0.00123782	0.00181489	0.00159902	0.00186131	0.00164756	0.00162504	0.00138401	0.0013264	0.001547	0.00156793	0.00126687	0.00115107	0.00134053	0.00139692	0.00141967	0.00131688	0.0012735	0.00158116	0.00124182	0.00171423	0.00186245	0.00164937	0.00161696	0.00151327	0.00116458
N778.7300/18.22	4275	18.22	778.73	Neg	Tier 3	Cer 48:1;O2	0.770486	NA	ACer 49:0;O3 | Cer 49:1;O4	Cer	0.000880938	0.00111354	-0.000232607	0.000857894	0.000772968	0.000796609	0.000644052	0.000742358	0.000553339	0.000789331	0.00125403	0.00117639	0.00151619	0.00101519	0.00107421	0.000846958	0.000914134	0.000772546	0.000985143	0.000666129	0.000795941	0.00074881	0.000696536	0.00129946	0.00120312	0.00127149	0.0011168	0.00113862	0.00137036	0.000717277	0.00102719	0.00091579	0.00107535
P731.7401/19.69	3939	19.69	731.74	Pos	Tier 3	Cer 48:3;O	1.77659	NA		Cer	0.00917322	0.00843735	0.000735862	0.00686577	0.00802402	0.0071571	0.00803132	0.00679335	0.0100441	0.0111462	0.00886855	0.00758531	0.00817432	0.0115243	0.00942465	0.00936437	0.0116916	0.00974428	0.00987031	0.00838954	0.00997565	0.0106502	0.0101393	0.0077415	0.00919954	0.00847425	0.00766552	0.00920951	0.00813758	0.00817568	0.00780684	0.00950791	0.00845521
P745.7195/19.69	4044	19.69	745.72	Pos	Tier 3	Cer 48:4;O2	2.01148	NA		Cer	0.00903574	0.00836781	0.000667932	0.00667732	0.00872998	0.0078096	0.00708152	0.00627719	0.00952409	0.0107796	0.00942967	0.00664345	0.00773157	0.0106877	0.0101174	0.00817096	0.0107417	0.00989064	0.0101984	0.00929413	0.00998176	0.0102883	0.0106598	0.00728732	0.0077305	0.0082448	0.00788131	0.00984145	0.0091542	0.00796492	0.0071913	0.00940731	0.00897501
P804.7370/16.20	4445	16.2	804.737	Pos	Tier 3	Cer 49:0;O4	5.71612	NA		Cer	0.00433796	0.00350643	0.000831525	0.00392206	0.00353751	0.00352612	0.00375144	0.00419974	0.00509411	0.00416261	0.00409647	0.00306525	0.00400373	0.00533291	0.00532492	0.00381563	0.00492549	0.00413474	0.00499142	0.00472156	0.00498834	0.00449108	0.00467399	0.00317781	0.00382989	0.00336548	0.0030616	0.00369269	0.0048831	0.00330944	0.00319254	0.00335311	0.00319863
P759.7296/19.69	4154	19.69	759.73	Pos	Tier 3	Cer 49:4;O2	5.39663	NA		Cer	0.000795635	0.00072694	6.86942e-05	0.000523253	0.000949863	0.00064376	0.000704839	0.000518723	0.000798985	0.000861799	0.000806709	0.000607204	0.000663752	0.000956333	0.000870577	0.000919458	0.000940012	0.000844633	0.00104014	0.000694399	0.000796303	0.000833495	0.000938451	0.00056718	0.000632488	0.000658704	0.000779087	0.000849985	0.000779593	0.000706704	0.000636151	0.000799128	0.000860385
P748.7895/16.49	4061	16.49	748.79	Pos	Tier 3	Cer 50:0;O	1.33549	NA		Cer	0.000742906	0.00073254	1.03658e-05	0.000555329	0.00062952	0.00045005	0.000567723	0.000615424	0.000882117	0.000770447	0.000759512	0.000629125	0.000608134	0.000986255	0.000758494	0.000602036	0.00105382	0.000814141	0.000878179	0.000636754	0.000894951	0.000838817	0.000927291	0.00062696	0.000686957	0.000701883	0.000754492	0.000910554	0.000856441	0.000723158	0.000601546	0.000816211	0.0006472
N846.7341/18.79	4694	18.79	846.734	Neg	Tier 3	Cer 50:0;O5	2.12582	NA		Cer	0.00123187	0.00124277	-1.09035e-05	0.00120497	0.00114524	0.00118363	0.00106402	0.00108737	0.00142013	0.00122721	0.00136355	0.00106873	0.00090999	0.00158414	0.00120385	0.00123686	0.00123342	0.00168019	0.00146317	0.00118127	0.00107279	0.00116807	0.00113873	0.00134998	0.00109672	0.0013152	0.00101036	0.00163328	0.00117809	0.00134171	0.00122378	0.00129709	0.000981508
P757.7558/19.69	4139	19.69	757.756	Pos	Tier 3	Cer 50:4;O	1.84756	NA		Cer	0.00153258	0.00140998	0.000122602	0.00118751	0.00141105	0.00122344	0.00128258	0.00103168	0.00154809	0.00195473	0.00168159	0.00129552	0.00124115	0.00191382	0.00169961	0.00124836	0.00187455	0.00192304	0.00170377	0.00141008	0.00180109	0.00161589	0.00160399	0.00117956	0.0013983	0.00131063	0.00138839	0.00169896	0.00145919	0.00132801	0.00121782	0.00181939	0.0012995
P788.7851/17.16	4342	17.16	788.785	Pos	Tier 3	Cer 52:2;O2	0.380332	NA	ACer 52:0;O2 | Cer 52:1;O3	Cer	0.000771672	0.000776255	-4.58386e-06	0.00053595	0.000865698	0.000761734	0.00053537	0.000427787	0.000600394	0.000866202	0.000677356	0.00119395	0.000980625	0.000852759	0.00105899	0.000671754	0.000723339	0.00101031	0.000883438	0.000694399	0.000781048	0.000595049	0.000717281	0.000777868	0.000898329	0.000984669	0.0011845	0.000981218	0.000819406	0.000584481	0.00061259	0.000473592	0.000445905
P801.7820/19.70	4430	19.7	801.782	Pos	Tier 3	Cer 52:4;O2	1.62139	NA		Cer	0.000992811	0.000953231	3.95801e-05	0.000727742	0.00108126	0.000721681	0.000947489	0.00068907	0.00108163	0.00111054	0.000974518	0.000743113	0.000850363	0.00117844	0.00103967	0.00102363	0.0012311	0.00107942	0.00112112	0.000930299	0.00107496	0.00116562	0.00108454	0.000795365	0.000858493	0.000981282	0.00101234	0.00112053	0.00093977	0.000865752	0.000916676	0.00111802	0.000924086
P790.8366/17.26	4354	17.26	790.837	Pos	Tier 3	Cer 53:0;O	1.13803	NA		Cer	0.000720594	0.0006784	4.21939e-05	0.000498527	0.00057799	0.000550546	0.000566182	0.000480299	0.000839627	0.000864001	0.00070445	0.000498331	0.000658629	0.00079752	0.00077492	0.000634024	0.000785714	0.000864961	0.000989661	0.000741402	0.000936648	0.000817527	0.000830909	0.000648831	0.000703217	0.00064939	0.000689436	0.000777302	0.000742558	0.000724725	0.000470487	0.000690932	0.000687119
P816.8165/18.00	4530	18	816.816	Pos	Tier 3	Cer 54:2;O2	0.244853	NA	ACer 54:0;O2 | Cer 54:1;O3	Cer	0.000721603	0.000733839	-1.22366e-05	0.000488503	0.00066645	0.000790864	0.000404416	0.000472615	0.000588386	0.00084529	0.000697458	0.00100032	0.000950621	0.00119225	0.00080294	0.000652889	0.000625945	0.000797879	0.000769853	0.000705928	0.000780031	0.000653596	0.000545823	0.000728294	0.000738987	0.000972815	0.000821135	0.000861089	0.000826813	0.00075293	0.000601546	0.000600769	0.000434015
P814.8005/17.14	4516	17.14	814.8	Pos	Tier 3	Cer 54:3;O2	0.736376	NA	Cer 52:0;O2 | ACer 54:1;O2 | Cer 54:2;O3	Cer	0.000712286	0.000669488	4.2798e-05	0.000507214	0.00065872	0.000580404	0.000396713	0.000459166	0.000596699	0.000866202	0.000563735	0.00104927	0.00111235	0.000966691	0.000794244	0.000571688	0.000704736	0.000949323	0.000790887	0.000718344	0.000790201	0.000591856	0.000577274	0.000804113	0.000689396	0.00103039	0.000882225	0.000669287	0.000591639	0.000662829	0.000600073	0.000409055	0.000355875
N738.6618/15.51	3987	15.51	738.662	Neg	Tier 1	Cer d15:0_29:1	0.156	702.9		Cer	0.00247287	0.00304606	-0.000573189	0.00221949	0.0017818	0.00250784	0.00227496	0.00174797	0.00166162	0.00334938	0.00315424	0.0035666	0.00350038	0.00273691	0.00272087	0.00181518	0.00206963	0.0029627	0.00328623	0.0022453	0.00207819	0.00219883	0.00157926	0.00318247	0.0031543	0.00410592	0.00369168	0.00340327	0.00364343	0.00276716	0.00239021	0.0022299	0.00189225
N682.6355/15.93	3600	15.93	682.635	Neg, merged	Tier 2	Cer d18:0_23:0	-0.199	351.3		Cer	0.000732298	0.000807941	-7.56424e-05	0.000719065	0.000585409	0.000770576	0.000658892	0.00065733	0.000532549	0.000948734	0.00078856	0.00110306	0.00087578	0.000704681	0.000506796	0.000596975	0.000606255	0.000829631	0.000596175	0.000962778	0.000794119	0.000746979	0.000661626	0.00083089	0.00083809	0.000938131	0.000807608	0.000886793	0.000777244	0.000715456	0.000850254	0.000747271	0.000687671
N620.5991/15.07	3128	15.07	620.599	Neg, merged	Tier 1	Cer d18:1_22:0	0.115	752.4		Cer	0.00015311	0.000260361	-0.000107251	0.000137049	0.000154878	0.00019438	0.000219631	0.000125906	0.000209501	0.000243905	0.000332217	0.000279275	7.66308e-05	0.000104122	0.000168371	0.000104471	0.000106427	0.000106558	0.000101786	9.94753e-05	0.000101997	0.000102527	9.30932e-05	0.000343156	0.000255356	0.000284172	0.000282156	0.000226645	0.000286782	0.000265793	0.000209696	0.000214479	0.000235377
N634.6148/15.59	3221	15.59	634.615	Neg, merged	Tier 1	Cer d18:1_23:0	-0.104	716.1		Cer	0.000180452	0.000214652	-3.42e-05	0.000149508	0.000147773	0.000227355	0.000252278	0.000137353	0.000134337	0.000234303	0.000233647	0.000213747	0.000229892	0.000182213	0.000122911	0.000136185	0.000138736	0.000138906	0.000132685	0.000198951	0.000180316	0.000296595	0.000121354	0.000355349	0.000243897	0.00027142	0.000251744	0.000217651	0.000118949	0.000132896	0.000119593	0.000124261	0.00031076
P650.6441/16.05	3337	16.05	650.644	Pos	Tier 1	Cer d18:1_24:0	-0.619	691.8		Cer	0.000312797	0.000365736	-5.2939e-05	0.000227211	0.000319484	0.000232307	0.000240339	0.000222859	0.000208752	0.000301575	0.000333871	0.000337579	0.000492508	0.000353302	0.000385527	0.000241143	0.000293275	0.000399447	0.000285014	0.00038489	0.000337641	0.000319347	0.000339871	0.000214333	0.000424369	0.000471591	0.000464913	0.000420954	0.00033054	0.000297725	0.000291569	0.000314146	0.00042722
N648.6304/16.05	3325	16.05	648.63	Neg	Tier 2	Cer d18:1_24:0	0.571	416.2		Cer	0.000310386	0.000369473	-5.90875e-05	0.000243841	0.000248657	0.000354049	0.000203307	0.000224015	0.000219097	0.000330328	0.000250076	0.000383808	0.000551468	0.000362567	0.000335058	0.000341395	0.000347789	0.000483317	0.000332622	0.000268228	0.000249528	0.000250824	0.000227746	0.000466831	0.000415771	0.00046269	0.00045618	0.000282407	0.000309594	0.0002931	0.000332566	0.000434064	0.000241531
N740.6771/16.42	4006	16.42	740.677	Neg	Tier 2	Cer d19:0_25:0	-0.229	414.1		Cer	0.00226613	0.00253502	-0.000268888	0.00174605	0.00174628	0.00212082	0.00207313	0.00156157	0.00181674	0.00289998	0.00311408	0.0035588	0.00334712	0.00231113	0.00263669	0.0015484	0.00178456	0.00284282	0.00255374	0.00205168	0.00207455	0.00177408	0.00176046	0.00291421	0.00253882	0.00278889	0.00292969	0.00267297	0.00266251	0.00209721	0.00238694	0.00221288	0.00214609
N768.7087/17.17	4206	17.17	768.709	Neg, merged	Tier 1	Cer d19:0_27:0	0.095	661.4		Cer	0.00239148	0.00265973	-0.000268249	0.00194005	0.00158288	0.00184487	0.0023447	0.00164169	0.00184713	0.00307474	0.00289321	0.00363525	0.00337586	0.00312365	0.00288251	0.00191592	0.00208863	0.00279525	0.00256283	0.00239274	0.0023004	0.00167887	0.00190841	0.00259719	0.00301189	0.00294191	0.00249379	0.00355437	0.00281893	0.00264883	0.0022526	0.00232863	0.00194917
N722.6667/16.88	3856	16.88	722.667	Neg, merged	Tier 2	Cer d23:0_21:1	-0.109	415.7		Cer	0.00118258	0.00161894	-0.000436362	0.000809838	0.000676347	0.000926774	0.000964593	0.000968008	0.000620507	0.00153449	0.00126316	0.00202513	0.00181588	0.00174962	0.0012712	0.000826437	0.00109278	0.00124635	0.00118144	0.00126476	0.00139335	0.00111498	0.000905996	0.0019492	0.00147648	0.0019218	0.00224373	0.00163328	0.00183312	0.000961223	0.0011435	0.0014656	0.00156149
N692.6566/16.51	3667	16.51	692.657	Neg	Tier 2	Cer d24:0_20:1	0.003	117.6		Cer	0.000841351	0.00104626	-0.000204908	0.000631851	0.000635141	0.000857353	0.000691539	0.000588654	0.00057253	0.00147111	0.00130697	0.00117327	0.000856622	0.00109886	0.000931091	0.000651076	0.000492226	0.0010104	0.000961514	0.000754946	0.000803226	0.000637129	0.000701523	0.00098592	0.00112127	0.00116401	0.00148343	0.0010181	0.000982554	0.000855634	0.000902678	0.000941323	0.00100766
N710.6300/14.40	3780	14.4	710.63	Neg	Tier 2	Cer d26:1_16:0	-0.619	130.8		Cer	0.00165844	0.00192836	-0.000269916	0.00109284	0.00115093	0.00172165	0.00141721	0.0014422	0.00115785	0.00199349	0.00240036	0.00225292	0.00212514	0.00199319	0.00211979	0.00124059	0.00134554	0.00234808	0.00193393	0.00156851	0.00140064	0.00121384	0.00125011	0.00201713	0.0019168	0.00171778	0.0027016	0.00192648	0.00160174	0.00192973	0.00147934	0.00226224	0.00173072
N712.6455/15.52	3792	15.52	712.645	Neg	Tier 2	Cer t18:0_24:0	-0.856	253.6		Cer	0.00168805	0.00195347	-0.000265421	0.00124946	0.00111256	0.001949	0.00151664	0.00104813	0.0010571	0.00186098	0.00265226	0.0025712	0.00259587	0.00195972	0.00182682	0.00141782	0.00139306	0.00198845	0.00190303	0.00138377	0.00161556	0.00122666	0.00143297	0.00224184	0.00223436	0.00272878	0.00198185	0.00166746	0.00171906	0.00208083	0.0018545	0.00163072	0.00139534
N668.6197/15.44	3476	15.44	668.62	Neg	Tier 2	Cer t21:0_20:0	-0.256	134.4		Cer	0.000945369	0.00118179	-0.000236417	0.000713725	0.000703344	0.000931981	0.000868134	0.000770155	0.000633301	0.000760523	0.00126681	0.00132148	0.00124525	0.00105795	0.00102033	0.000720101	0.000881826	0.00136432	0.00101241	0.000730077	0.00106368	0.00101245	0.000829526	0.00121934	0.00127514	0.00135892	0.00149357	0.00115481	0.00118623	0.000930275	0.00107469	0.00118644	0.000938433
N708.6518/15.00	3771	15	708.652	Neg	Tier 2	Cer t28:0_16:1	-0.07	329.2		Cer	0.00203589	0.00255224	-0.000516346	0.00140787	0.0012376	0.00187611	0.00170659	0.00124925	0.00142973	0.00302673	0.00282202	0.00362589	0.00271766	0.00208058	0.00239087	0.00153348	0.00133984	0.00231574	0.0030354	0.00180654	0.00191609	0.00147931	0.00172056	0.0025728	0.00229002	0.00378896	0.00309189	0.00265138	0.00251749	0.00252867	0.00186433	0.00227075	0.00194609
N632.3318/4.78	3206	4.78	632.332	Neg	Tier 3	CerP 28:1;O6	2.8466	NA	PE 29:8 | ST 21:0;O6;HexNAc | LPS 22:0;O | PS O-22:0;O	Cer	0.00325912	0.00277015	0.000488975	0.0036327	0.00335189	0.0023152	0.00258659	0.00234153	0.00298579	0.00395818	0.0038132	0.00286296	0.0024344	0.00429688	0.00384727	0.00312106	0.00281272	0.0039103	0.00412597	0.00351006	0.0036901	0.0029275	0.00265814	0.00311279	0.00284983	0.00176514	0.00163718	0.00320361	0.00345605	0.00232842	0.0041284	0.00272013	0.00249992
P547.3861/11.74	2627	11.74	547.386	Pos	Tier 3	CerP 28:3;O2	1.82686	NA		Cer	0.000662137	0.00111328	-0.000451143	0.000469791	0.000934404	0.00106687	0.000492232	0.000409215	0.000590233	0.000790258	0.000921204	0.000809606	0.000736933	0.00060188	0.000509205	0.000581531	0.000572324	0.000894437	0.000809818	0.00043278	0.000479002	0.000663177	0.000477849	0.000511045	0.00056989	0.000620604	0.000641834	0.00340801	0.00298412	0.000673798	0.000559577	0.000689983	0.000473934
P725.5817/8.24	3877	8.24	725.582	Pos	Tier 3	CerP 38:0;O4	1.79167	NA	LPS O-32:0 | LPC 30:0;O | PC O-30:0;O | PE O-33:0;O	Cer	0.0010689	0.00104036	2.85348e-05	0.00100173	0.000823615	0.00120887	0.00112543	0.000835721	0.00104838	0.000941045	0.00125158	0.00109311	0.00106552	0.00107142	0.00119233	0.00104413	0.00109103	0.00103165	0.000883438	0.00123094	0.00107292	0.00123587	0.00112918	0.00114457	0.00102759	0.00111251	0.000962355	0.000942857	0.00103514	0.00104674	0.000996195	0.00124045	0.000895208
N768.5403/7.97	4200	7.97	768.54	Neg	Tier 3	CerP 38:0;O5	0.910818	NA	LPS O-32:0;O | HexCer 34:0;O4	Cer	0.0229502	0.0214696	0.00148052	0.025525	0.0214584	0.0243842	0.0192459	0.0247513	0.0251353	0.0219688	0.0220468	0.0224184	0.0218712	0.0242102	0.0228513	0.0231645	0.0226329	0.0236464	0.0212496	0.0232683	0.0250457	0.0214592	0.0226698	0.0242317	0.0225531	0.023384	0.0199047	0.0190885	0.0193822	0.0209248	0.0218789	0.0216045	0.0217439
P739.5974/9.18	3994	9.18	739.597	Pos	Tier 3	CerP 39:0;O4	1.89293	NA	PE O-34:0;O | PC O-31:0;O | PA O-41:2	Cer	0.00864531	0.00862417	2.11422e-05	0.00853844	0.0085376	0.00852036	0.00888868	0.00809465	0.00889599	0.00873136	0.00828909	0.00875149	0.00863243	0.00877847	0.0089425	0.00902562	0.00833755	0.0086862	0.00819809	0.00833633	0.00888951	0.00863513	0.00919682	0.00855655	0.00885809	0.00841583	0.0088397	0.00848168	0.00915975	0.00870845	0.00874413	0.00831112	0.00816644
N686.5508/14.82	3626	14.82	686.551	Neg	Tier 3	CerP 39:1;O2	2.03918	NA	Cer 40:2;O4	Cer	0.000226785	0.000354314	-0.000127529	0.000208244	0.000166245	0.000336693	0.000173627	0.000210934	0.000260677	0.0002247	0.000213568	0.000235589	0.000264102	0.00021754	0.000318221	0.000218269	0.000222357	0.00022263	0.00021266	0.000207832	0.000213101	0.000214207	0.000194498	0.000397155	0.000373212	0.000488192	0.000429148	0.000210456	0.000682736	0.000391407	0.000191676	0.000199159	0.000179994
P736.5065/10.29	3962	10.29	736.506	Pos	Tier 3	CerP 40:3;O2	3.12286	NA		Cer	0.00159896	0.00156246	3.65002e-05	0.00122627	0.00168244	0.001238	0.00116241	0.000954835	0.00144187	0.00236307	0.00150766	0.00120856	0.00125725	0.00235228	0.00174985	0.00115322	0.00167211	0.00250951	0.00187731	0.00134712	0.00165769	0.00183624	0.00178153	0.00118466	0.00135034	0.0017636	0.00154072	0.00205026	0.00139808	0.00156149	0.00126347	0.00202819	0.0014838
N806.5221/10.28	4458	10.28	806.522	Neg	Tier 3	CerP 40:3;O6	3.96767	NA	IPC 35:2;O3 | PS 34:1 | PS O-34:2;O | HexCer 36:3;O5	Cer	0.000881042	0.000871147	9.89479e-06	0.000916629	0.000669242	0.000937188	0.000783547	0.000889521	0.000761241	0.000923767	0.00112625	0.000741092	0.000830623	0.000903628	0.000779557	0.000888	0.000786801	0.00085627	0.00101241	0.000884619	0.00117479	0.000851337	0.000904333	0.00109218	0.000982137	0.000958168	0.00100529	0.000750086	0.00072999	0.000733661	0.000925613	0.000805146	0.000729208
P767.6286/10.84	4193	10.84	767.629	Pos	Tier 3	CerP 41:0;O4	1.69353	NA	PE O-36:0;O | PC O-33:0;O | PA O-43:2	Cer	0.00210718	0.00209118	1.59965e-05	0.00235898	0.00205775	0.0018519	0.00195275	0.00197115	0.00209584	0.00200206	0.00197351	0.00189907	0.00225471	0.0019656	0.00199237	0.00239748	0.00210217	0.00204399	0.00215496	0.00228274	0.00219263	0.0023802	0.00221373	0.0022658	0.00190234	0.00231308	0.0021532	0.0021714	0.00224434	0.00203001	0.00172438	0.00210791	0.00199935
P767.6287/10.47	4194	10.47	767.629	Pos	Tier 3	CerP 41:0;O4	1.8238	NA	PE O-36:0;O | PC O-33:0;O | PA O-43:2	Cer	0.00287824	0.00291619	-3.79489e-05	0.00290896	0.00252409	0.00256557	0.00332777	0.00265317	0.00277844	0.0025832	0.0025792	0.00268894	0.00300847	0.00335925	0.00287841	0.00293472	0.00321837	0.00279512	0.00294059	0.00316958	0.00275401	0.00284325	0.00305377	0.0028359	0.0026706	0.00297687	0.00261335	0.00323539	0.00285542	0.00302269	0.00277285	0.0029488	0.00323005
P750.5222/10.29	4066	10.29	750.522	Pos	Tier 3	CerP 41:3;O2	3.06454	NA		Cer	0.00673833	0.00621439	0.000523942	0.00516837	0.00658033	0.00554624	0.00618102	0.00550359	0.00757327	0.00773198	0.00584449	0.00566432	0.0057952	0.00873934	0.00680712	0.00639602	0.00718743	0.00757019	0.00772903	0.0070779	0.00745657	0.00773032	0.00648393	0.0060334	0.0058493	0.00642024	0.00628744	0.00741667	0.00671542	0.0057406	0.00544189	0.00690932	0.00532963
P781.6435/11.70	4289	11.7	781.644	Pos	Tier 3	CerP 42:0;O4	0.767614	NA	PC O-34:0;O | PE O-37:0;O | PA O-44:2	Cer	0.0012106	0.00116478	4.5818e-05	0.00114073	0.00105464	0.00119722	0.00112466	0.00100287	0.00129593	0.00123712	0.00114408	0.00131378	0.00121334	0.00130273	0.0012677	0.0011688	0.00113808	0.00127457	0.0012284	0.0010855	0.00145938	0.00144132	0.00112107	0.00117737	0.00110889	0.00110659	0.0012797	0.00122349	0.00121846	0.00104517	0.00103448	0.00121103	0.00124259
N744.6275/15.00	4040	15	744.627	Neg	Tier 3	CerP 43:0;O2	0.268591	NA	ACer 44:0;O3 | Cer 44:1;O4	Cer	0.000480802	0.000670755	-0.000189953	0.000377331	0.000278496	0.000340164	0.000560948	0.000565762	0.000313452	0.000603041	0.000629753	0.000599114	0.00066094	0.000472266	0.000405774	0.000449597	0.00046942	0.000586069	0.000461672	0.000509811	0.00043713	0.000371659	0.000523649	0.000604442	0.000679311	0.00103285	0.000782265	0.0005846	0.000995589	0.000385946	0.000638919	0.00067748	0.000326144
N760.6214/16.36	4161	16.36	760.621	Neg	Tier 3	CerP 43:0;O3	1.57765	NA	ACer 44:0;O4 | Cer 44:1;O5	Cer	0.000241167	0.000288723	-4.75559e-05	0.000190445	0.000152036	0.000343635	0.000158787	0.000174961	0.000247883	0.000359136	0.000401582	0.000316719	0.000194314	0.00027332	0.000215515	0.00023879	0.000243262	0.000321577	0.000232654	0.000190069	0.000194887	0.000195899	0.000177874	0.000254319	NA	NA	NA	0.000320181	0.00029167	NA	NA	NA	NA
N734.5483/14.83	3953	14.83	734.548	Neg	Tier 3	CerP 43:5;O2	1.49752	NA	ACer 44:5;O3 | Cer 44:6;O4	Cer	0.000206876	0.000395295	-0.000188419	0.000238502	0.00015772	0.000192644	0.000164723	0.000181502	0.000177516	0.000213177	0.000270155	0.000173182	0.000183366	0.000206384	0.000186892	0.000207076	0.000269869	0.000211213	0.000201754	0.000197174	0.000316919	0.000203222	0.000184524	0.000210771	0.000291367	0.00050823	0.000473076	0.000305791	0.000479056	0.000688149	0.000445605	0.000289376	0.00026153
P809.6755/13.28	4475	13.28	809.675	Pos	Tier 3	CerP 44:0;O4	1.60558	NA	PC O-36:0;O | PE O-39:0;O | PA O-46:2	Cer	0.00145067	0.00144504	5.62773e-06	0.00142742	0.00143338	0.00137418	0.00146283	0.00136469	0.00143817	0.00133177	0.00148756	0.00147892	0.00128945	0.00145119	0.00136336	0.00127789	0.00165897	0.00149717	0.00139036	0.00144822	0.00154481	0.0017266	0.00156645	0.00126923	0.00158772	0.00137667	0.00134952	0.00146577	0.00134253	0.00156149	0.00156093	0.0014018	0.00153476
P778.6099/19.70	4272	19.7	778.61	Pos	Tier 3	CerP 46:5;O2	1.28434	NA	ACer 48:5;O2 | Cer 48:6;O3 | CerP 46:4;O3	Cer	0.00134254	0.0012163	0.000126237	0.00105787	0.00125646	0.00106687	0.00129875	0.00108676	0.00147789	0.00143853	0.00120351	0.00121587	0.00112113	0.0016802	0.00145225	0.0013755	0.00157362	0.00137316	0.00150815	0.00133204	0.00138107	0.0015978	0.0013534	0.00108624	0.00116173	0.00145965	0.00109564	0.00156167	0.00101106	0.00108434	0.00119794	0.00127747	0.0012273
P812.6553/16.60	4500	16.6	812.655	Pos	Tier 3	CerP 47:3;O3	3.1994	NA	ACer 49:3;O3 | Cer 49:4;O4 | CerP 45:0;O3 | CerP 47:2;O4	Cer	0.000422992	0.000195871	0.00022712	0.000167067	0.000214707	0.000182059	0.000192579	0.0001601	0.000230921	0.000275159	0.000218502	0.000182673	0.000182952	0.000287706	0.000241558	0.000205053	0.000273577	0.000254101	0.000262928	0.00105712	0.0014604	0.00121352	0.00119716	NA	NA	NA	NA	NA	NA	0.000195871	NA	NA	NA
P850.6988/19.29	4723	19.29	850.699	Pos	Tier 3	CerP 49:1;O2	4.2318	NA		Cer	0.000747653	0.000755707	-8.05397e-06	0.000613469	0.000690497	0.000585501	0.000619334	0.000566753	0.000742641	0.00094875	0.000764757	0.000553864	0.000564957	0.00110134	0.000732405	0.000621721	0.000829487	0.000836502	0.000797197	0.00086556	0.000863424	0.000847333	0.000807575	0.000640812	0.000640618	0.00066717	0.000742592	0.00101655	0.00086107	0.000760765	0.000628788	0.000810517	0.000788191
P937.7960/18.01	5147	18.01	937.796	Pos	Tier 3	CerP 52:0;O5	1.81276	NA	DG O-59:9 | DG 56:3 | DG O-61:12 | PA O-52:0	Cer	0.000285737	0.000239694	4.60423e-05	0.000181768	0.000256789	0.00019808	0.000209526	0.000174189	0.000251242	0.000299374	0.00023773	0.000198748	0.000199052	0.000313024	0.000262816	0.000223098	0.000297652	0.000276462	0.000286066	0.000457612	0.000453577	0.000507761	0.000430166	0.000195378	0.000300798	0.000226906	0.000212622	0.000274579	0.00025184	0.000213108	0.00020027	0.000290419	0.000231021
P954.7087/18.79	5212	18.79	954.709	Pos	Tier 3	CerP 52:2;O6	4.92294	NA		Cer	0.00121587	0.00122907	-1.31987e-05	0.000970323	0.00132173	0.001238	0.00103222	0.00105602	0.00116107	0.00129215	0.00124983	0.00104562	0.0010238	0.00142932	0.00137398	0.0010958	0.00129347	0.00118005	0.00134935	0.00106599	0.0014065	0.00138384	0.00134833	0.000999491	0.00135278	0.00128015	0.00134238	0.00117201	0.00111291	0.00116426	0.00115965	0.00131922	0.00138783
N894.6528/18.64	4950	18.64	894.653	Neg	Tier 3	CerP 52:6;O2	1.67663	NA		Cer	0.000834989	0.000833956	1.03273e-06	0.000847215	0.000818436	0.000761899	0.000651472	0.000739087	0.00076284	0.000956416	0.000801338	0.000769176	0.000617151	0.000950111	0.000759353	0.00113239	0.00085712	0.000871493	0.000819741	0.00114397	0.00076862	0.000772611	0.000899346	0.000872696	0.00089047	0.000912628	0.000871812	0.000929963	0.000736508	0.000842891	0.00079783	0.0007694	0.000715363
N894.6531/19.09	4951	19.09	894.653	Neg	Tier 3	CerP 52:6;O2	2.01196	NA		Cer	0.000938597	0.000948627	-1.00306e-05	0.00114801	0.000861063	0.000989254	0.000752383	0.000864994	0.00089078	0.000996747	0.000876178	0.000870588	0.000866201	0.00102634	0.000974867	0.000943966	0.00097495	0.00101991	0.000919709	0.000897054	0.00109829	0.00092457	0.000876073	0.00099463	0.000906839	0.000980028	0.0009546	0.000985725	0.000831015	0.000928454	0.00101736	0.00110303	0.000784591
P965.8274/18.78	5256	18.78	965.827	Pos	Tier 3	CerP 54:0;O5	1.76015	NA	DG O-63:12 | DG O-61:9 | DG 63:10 | DG 58:3	Cer	0.000175085	0	0.000175085	0.000114274	0.000146859	0.000124528	0.000131724	0.000109508	0.00015795	0.000188209	0.000149455	0.000124948	0.00012514	0.000196791	0.000165226	0.000140256	0.000187127	0.000227675	0.000217704	0.000273148	0.000173905	0.000182028	0.000365235	NA	NA	NA	NA	NA	NA	NA	NA	NA	NA
P1352.8650/20.27	6057	20.27	1352.87	Pos	Tier 3	CL 64:9	0.147834	NA		CL	0.000304655	0.000282915	2.17393e-05	0.000291634	0.000307598	0.000309937	0.000270659	0.000299332	0.00033512	0.00030267	0.000308934	0.000281016	0.000305023	0.000321936	0.00027556	0.000307722	0.000323648	0.00030163	0.000293812	0.000349151	0.000313286	0.000286746	0.000307681	0.000275285	0.000303181	0.000278396	0.000278535	0.000302739	0.000252037	0.00027238	0.000290734	0.000263027	0.000312841
P1351.8724/21.12	6052	21.12	1351.87	Pos	Tier 3	CL 65:8	1.77532	NA		CL	0.00343158	0.00332938	0.000102201	0.00322864	0.0034817	0.0032155	0.00311815	0.00322997	0.00357018	0.00352829	0.00328653	0.00331628	0.00337761	0.00337404	0.00315493	0.00342036	0.00389607	0.00322146	0.00359393	0.00379653	0.00374093	0.00364183	0.00343861	0.0032266	0.00383619	0.00319724	0.00336909	0.00320838	0.00321864	0.00310289	0.0033283	0.00349803	0.00330841
P1404.8958/20.07	6137	20.07	1404.9	Pos	Tier 3	CL 68:11	0.498257	NA		CL	0.000185186	0.00019553	-1.0344e-05	0.000192736	0.000176977	0.000168813	0.000205136	0.0001862	0.000196758	0.000193754	0.000180787	0.00018176	0.000143891	0.000151763	0.000208461	0.000209107	0.000151095	0.000182489	0.000187756	0.000230387	0.000201108	0.000174167	0.000180571	NA	NA	NA	0.000206482	0.00019188	0.000189767	0.000158802	0.000162993	0.000244681	0.000214104
P1418.9110/20.26	6159	20.26	1418.91	Pos	Tier 3	CL 69:11	0.775242	NA		CL	0.000140488	0.000144484	-3.99601e-06	0.000124414	0.000125639	0.000124388	0.000139184	0.00012787	0.000113958	0.000154148	0.000160508	0.000126688	0.000151128	0.000147273	0.000142883	0.000161602	0.000149531	0.000140479	0.000147238	0.00012893	0.000139038	0.000165558	0.00013931	0.000117441	0.000155045	0.000160563	0.00012647	0.000169882	0.000130029	0.00014213	0.000158224	0.000150743	0.000134315
P1471.9069/19.74	6213	19.74	1471.91	Pos	Tier 3	CL 71:9	1.9023	NA		CL	0.000906795	0.000885603	2.11916e-05	0.000682798	0.00099796	0.000669052	0.00084217	0.0008351	0.000767202	0.00108173	0.000712577	0.000843677	0.000839293	0.00102597	0.000811044	0.00103472	0.00108672	0.00101203	0.000693236	0.00100375	0.00119739	0.000971493	0.00102797	0.000874633	0.00123691	0.000902521	0.000800976	0.000918017	0.000684342	0.00107452	0.000783031	0.00091772	0.000663366
P1463.8957/20.62	6202	20.62	1463.9	Pos	Tier 3	CL 72:12	2.11763	NA		CL	0.00022052	0.000198601	2.19189e-05	0.000200959	0.000232648	0.000202906	0.000204065	0.000234359	0.000207652	0.000218507	0.000245724	0.000191183	0.000230737	0.00020497	0.000204335	0.00021356	0.000275592	0.000224055	0.000228496	0.000196641	0.000220745	0.00024944	0.000223828	0.000190292	0.00019629	0.000196172	0.000199814	0.000192969	0.000187022	0.000212986	0.000228108	0.000195833	0.000186526
P1464.8929/20.61	6204	20.61	1464.89	Pos	Tier 3	CL 73:16	2.45751	NA		CL	0.000244059	0.000242612	1.44649e-06	0.000223312	0.000254093	0.000230387	0.000246891	0.000221074	0.00026169	0.00027049	0.000245724	0.000259029	0.000295445	0.000275464	0.000265571	0.00021356	0.000226196	0.000224055	0.000200155	0.00022909	0.000240833	0.00024944	0.000248673	0.000226509	0.000241638	0.000232644	0.000272943	0.000226074	0.00023895	0.000230283	0.0002476	0.000243797	0.000265683
P1478.9153/20.28	6219	20.28	1478.92	Pos	Tier 3	CL 74:16	2.09614	NA		CL	0.000141987	0.000136745	5.24224e-06	0.000150772	0.000137119	9.29812e-05	0.000153102	0.00014759	0.00012725	0.000157523	0.000117576	0.000165008	0.000137931	0.000124823	0.000125077	0.000160541	0.000145731	0.000142035	0.000129968	0.0001908	0.000151677	0.000120305	0.000161937	0.000154076	0.000162819	0.000135313	0.000123889	0.000128718	0.000125174	0.000145047	0.00013168	0.000130629	0.000130105
N1122.4000/7.97	5646	7.97	1122.4	Neg	Tier 3	CoA 21:0;O3	0.534568	NA		CoA	0.71221	0.545118	0.167092	0.62552	0.448792	0.757515	0.691667	0.793403	1.09007	0.766478	0.754717	0.596573	0.517032	0.559299	0.823834	0.896396	0.86036	0.532468	0.560113	0.827381	0.878731	0.778675	0.485185	0.549425	0.422078	0.539846	0.446759	0.614498	0.489922	0.711111	0.54	0.606419	0.531126
N1176.4135/7.96	5749	7.96	1176.41	Neg	Tier 3	CoA 24:2;O4	1.9551	NA	CoA 23:2;O2 | M(IP)2C 28:4;O5	CoA	1.81063	1.40125	0.409372	1.54508	1.25777	2.0521	1.83833	1.78472	2.73903	2.09981	1.50798	1.79751	1.19465	1.46631	1.74957	2.77252	2.81757	1.22432	1.42433	2.18056	2.0541	1.73344	0.97284	1.25172	1.09848	1.42931	1.37616	1.54695	1.36589	1.71282	1.41571	1.63007	1.18543
N1198.3945/7.96	5798	7.96	1198.39	Neg	Tier 3	CoA 26:5;O4	0.917894	NA	CoA 25:5;O2	CoA	1.4342	1.12386	0.310338	1.25381	0.974684	1.60721	1.435	1.42882	2.20554	1.62335	1.19739	1.19626	1.08273	1.25472	1.44387	1.89414	1.73649	1.05195	1.26025	1.7381	1.63993	1.41034	1.24938	0.974713	0.939394	1.21594	0.965278	1.01483	1.02481	1.49402	1.14857	1.47297	0.988079
N592.7663/8.34	2928	8.34	592.766	Neg	Tier 3	CoA 29:0	1.0122	NA		CoA	0.884569	0.734675	0.149894	0.687933	0.58458	1.33066	0.826667	0.954861	1.27252	0.934087	0.780842	0.838006	0.574209	0.636119	0.955095	1.06306	1.29505	0.638725	0.746818	1.18452	0.966418	0.770598	0.650617	0.575862	0.579004	0.785347	0.700231	0.777595	0.731783	0.900855	0.674286	0.996622	0.625166
N592.7670/3.72	2929	3.72	592.767	Neg	Tier 3	CoA 29:0	0.1687	NA		CoA	1.17713	1.02732	0.14981	1.01387	0.76985	1.45491	1.15167	1.16146	1.70439	1.60075	0.970972	1.06854	0.772506	0.898922	1.33161	1.43018	1.43018	0.874852	0.898161	1.42262	1.5	1.20194	0.885185	0.721839	0.679654	0.898458	0.961806	1.19275	1.09147	1.45812	1.00571	1.18919	1.07417
N592.7671/4.36	2930	4.36	592.767	Neg	Tier 3	CoA 29:0	0.337401	NA		CoA	1.40653	1.17366	0.232869	1.02358	0.890679	1.56914	1.26833	1.6875	2.20554	1.30885	1.18433	1.48287	1.03528	1.07412	1.52332	2.15541	1.9527	0.955136	1.11174	1.80952	1.48507	1.49273	0.914815	0.897701	0.810606	1.30334	0.918981	1.29984	1.22791	1.69573	1.38857	1.22973	0.964238
N592.7673/4.92	2931	4.92	592.767	Neg	Tier 3	CoA 29:0	0.674802	NA		CoA	1.35701	1.17989	0.177117	0.987517	0.819333	1.76152	1.31167	1.35938	2.28176	1.44444	1.05515	1.0919	0.840633	1.00943	1.42832	1.91667	1.82658	1.00708	1.21782	1.57937	1.54851	1.48142	1.1716	0.995402	0.764069	1.02185	0.869213	1.49588	1.19535	1.56923	1.30143	1.38514	1.20132
N592.7675/2.83	2933	2.83	592.767	Neg	Tier 3	CoA 29:0	1.0122	NA		CoA	1.09672	0.984431	0.112289	0.884882	0.734177	1.27856	1.06333	1.21528	1.47344	1.20151	0.970972	1.02492	0.776156	1.02022	1.1019	1.43694	1.43694	0.773318	0.902405	1.49405	1.2444	1.07754	0.823457	0.714943	0.67316	0.799486	0.930556	1.40362	1.07907	1.10256	0.921429	1.28041	0.939073
N592.7677/2.57	2934	2.57	592.768	Neg	Tier 3	CoA 29:0	1.3496	NA		CoA	1.04925	1.05434	-0.00508712	0.834951	0.69275	1.3507	1.09333	1.04514	1.46651	1.13371	0.87373	0.937695	0.73236	0.811321	1.20898	1.35586	1.74099	0.710744	0.851485	1.19444	1.12313	1.08401	0.74321	0.888506	0.83658	1.04756	0.894676	1.10214	1.06977	1.50598	1.03	1.28209	0.886093
N592.7679/3.09	2936	3.09	592.768	Neg	Tier 3	CoA 29:0	1.687	NA		CoA	1.1958	1.15006	0.0457378	0.869626	0.721519	1.4509	1.34667	1.08854	1.83141	1.41431	0.982583	0.985981	0.770073	1.07682	1.25389	1.63288	1.68243	0.747344	0.895332	1.61706	1.36194	1.16317	1.02346	0.942529	0.887446	1.09126	0.949074	1.45305	1.19535	1.52479	1.26714	1.21115	0.978808
N620.7633/4.92	3129	4.92	620.763	Neg	Tier 3	CoA 31:2;O2	2.25529	NA		CoA	0.841219	0.782731	0.0584875	0.629681	0.566168	0.90982	0.963333	0.788194	1.15935	0.854991	0.817126	0.739875	0.577859	0.640162	0.937824	1.06982	1.06982	0.729634	0.867044	0.990079	0.93097	0.852989	0.72963	0.788506	0.612554	0.809769	0.645833	1.07578	0.724031	0.798291	0.724286	0.929054	0.719205
N620.7633/4.35	3130	4.35	620.763	Neg	Tier 3	CoA 31:2;O2	2.41639	NA		CoA	0.89576	0.839063	0.0566976	0.909847	0.950518	1.03808	1.07	0.810764	1.33487	0.956685	0.880987	0.819315	0.708029	0.603774	0.962003	1.00901	1.00901	0.597403	0.80198	0.900794	0.897388	0.933764	0.720988	0.916092	0.771645	0.893316	0.989583	0.924217	0.742636	0.818803	0.718571	0.876689	0.739073
N625.7884/2.93	3164	2.93	625.788	Neg	Tier 3	CoA 34:2	3.19596	NA		CoA	0.59227	0.537001	0.0552687	0.436893	0.362486	0.631263	0.525	0.567708	1.16628	0.59322	0.457184	0.490654	0.383212	0.424528	0.544041	0.709459	0.709459	0.463991	0.463932	0.813492	0.764925	0.662359	0.675309	0.497701	0.468615	0.72365	0.734954	0.518946	0.488372	0.538462	0.45	0.532095	0.417219
P343.2954/1.32	1453	1.32	343.295	Pos	Tier 1	Cocamidopropyl betaine	-0.307	996.9		Other	1.831	2.73673	-0.905725	2.23898	1.81613	2.36746	2.08485	2.04433	1.77619	2.63238	2.27146	1.86261	1.92844	1.70598	1.89229	2.59689	2.16212	0.993355	1.05176	1.86035	2.01021	0.610095	0.714217	3.0532	3.58341	0.580224	0.726744	8.58918	7.87368	0.68663	0.709235	0.958457	0.606524
N233.1547/1.44	555	1.44	233.155	Neg, merged	Tier 2	Curcumenol	0.015	175.9		PPKT	5.92758	8.4686	-2.54102	5.29265	4.66168	6.96393	5.92833	8.32812	11.5266	5.46328	4.7881	6.18224	5.24939	4.68868	6.91537	4.84459	4.56757	3.81818	5.63225	8.2123	8.34515	3.67528	3.4679	4.07816	3.7197	6.98329	8.17014	9.53213	9.05116	9.96239	10.8286	12.7432	9.61722
P612.5561/13.63	3080	13.63	612.556	Pos	Tier 2	DG 16:0_18:1	-0.102	216.5		DG	0.0120181	0.0146127	-0.00259457	0.0077603	0.0112397	0.0125036	0.00672173	0.00839138	0.0112062	0.0165552	0.0173433	0.012551	0.0146281	0.0145874	0.018802	0.00767991	0.00846925	0.00923933	0.010693	0.0116925	0.0157615	0.0131625	0.0113742	0.0184269	0.0175169	0.0242788	0.0199364	0.0117618	0.0145077	0.00946697	0.00976093	0.0119368	0.00853361
P612.5561/13.49	3081	13.49	612.556	Pos	Tier 2	DG 16:0_18:1	-0.066	129.7		DG	0.0104733	0.0112203	-0.000747015	0.00719315	0.00974111	0.00856615	0.00824363	0.00676764	0.00896493	0.0181307	0.0127812	0.0106966	0.0132289	0.0108861	0.00952575	0.00795948	0.00838539	0.00742115	0.0135618	0.0114881	0.0148984	0.0110059	0.0100201	0.0162533	0.0153169	0.0159662	0.0155288	0.0120098	0.0077581	0.00633242	0.00649646	0.00797114	0.00857007
P610.5404/12.35	3069	12.35	610.54	Pos	Tier 2	DG 16:0_18:2	-0.042	280.9		DG	0.00600007	0.00665786	-0.000657792	0.00384557	0.00520775	0.00465878	0.00440717	0.0034458	0.0047562	0.00673841	0.00825607	0.00341406	0.00528592	0.00756586	0.00630514	0.00578871	0.00582785	0.0051577	0.00517884	0.00962915	0.00856914	0.00689108	0.00907224	NA	NA	NA	0.00665786	NA	NA	NA	NA	NA	NA
P642.6029/15.78	3280	15.78	642.603	Pos	Tier 2	DG 18:0_18:0	-0.265	151.3		DG	0.158322	0.174419	-0.0160969	0.121564	0.17253	0.13001	0.126999	0.0942636	0.140547	0.202904	0.149533	0.113634	0.121689	0.231847	0.192851	0.134193	0.182131	0.163173	0.160115	0.16048	0.179972	0.204799	0.183205	0.147188	0.159802	0.211323	0.201912	0.195899	0.171376	0.149034	0.148704	0.19065	0.168302
P638.5718/13.72	3247	13.72	638.572	Pos	Tier 2	DG 18:1_18:1	-0.116	300		DG	0.0215431	0.0246926	-0.00314955	0.0100289	0.0224608	0.017523	0.00924238	0.016696	0.0158597	0.0418121	0.0389716	0.0282335	0.0317579	0.0203026	0.0247216	0.0141593	0.0156388	0.0190538	0.0189456	0.0246305	0.0228716	0.0185663	0.0193857	0.0436341	0.044644	0.0399473	0.0363393	0.0165575	0.0123936	0.0131239	0.0134802	0.0122556	0.0145509
P636.5561/12.48	3231	12.48	636.556	Pos	Tier 2	DG 18:1_18:2	-0.073	278.4		DG	0.00864298	0.00777287	0.000870106	0.00556086	0.00753063	0.00637201	0.00637296	0.00498277	0.00687767	0.0136223	0.0108419	0.00605443	0.00660033	0.0102057	0.00850514	0.00616695	0.00844828	0.00695733	0.00698584	0.0137187	0.0135832	0.0123692	0.0111033	0.0108518	0.00815469	0.0104811	0.00985661	0.0071935	0.00674955	0.00550921	0.00565192	0.0069349	0.0063455
P634.5405/11.06	3219	11.06	634.54	Pos	Tier 2	DG 18:2_18:2	-0.016	225.1		DG	0.00230031	0	0.00230031	0.00103747	0.00191076	0.00112712	0.00118899	0.000929621	0.00128315	0.00181792	0.00591038	0.000921059	0.00106001	0.00204115	0.00170103	0.00123339	0.00157226	0.00139147	0.00139717	0.00583697	0.0038633	0.00466016	0.00512288	NA	NA	NA	NA	NA	NA	NA	NA	NA	NA
N459.2936/1.84	2107	1.84	459.294	Neg	Tier 3	DG 20:1;O	6.09628	NA	DG O-20:2;O2 | FA 23:2;O4	DG	0.0258599	0.0354508	-0.00959092	0.0162158	0.0150757	0.0511697	0.0405698	0.0176298	0.0214438	0.0220504	0.0256575	0.0362343	0.0476158	0.0164131	0.0136088	0.0139129	0.0139171	0.0104032	0.0111946	0.0303591	0.0405431	0.0494086	0.0237746	NA	NA	0.0145055	NA	NA	0.0153202	0.0268768	NA	0.0705368	0.0500147
P414.3216/1.87	1843	1.87	414.322	Pos	Tier 3	DG 20:2	0.482717	NA	DG O-20:3;O | CAR 16:1;O | MG 20:3;O | NAE 21:2;O3	DG	0.0369713	0.184576	-0.147605	0.0409871	0.0106965	0.00775462	0.0370329	0.0341481	0.0337725	0.0624879	0.0587344	0.0977674	0.105973	0.0213368	0.0200268	0.0718984	0.0601442	0.00840445	0.00964978	0.0198346	0.0139326	0.0128154	0.0120286	0.0487437	0.0348022	0.085252	0.0771977	0.544701	0.493357	0.134453	0.134964	0.142664	0.14963
P412.3095/1.83	1826	1.83	412.31	Pos	Tier 3	DG 20:3	9.21646	NA	DG O-20:4;O | CAR 16:2;O | MG 20:4;O | NAE 21:3;O3	DG	0.00584958	0.039722	-0.0338724	0.00803696	0.00410251	0.00446341	0.00347184	0.00444979	0.00374679	0.00530832	0.00404492	0.00432284	0.00742008	0.00903549	0.00752988	0.00545981	0.00695988	0.00666048	0.0112146	0.00589274	0.00450034	0.00542859	0.00494234	0.00441207	0.00449914	0.0349299	0.0352234	0.0519462	0.0517465	0.0573401	0.0475541	0.0544828	0.0550855
N439.2735/1.91	1973	1.91	439.274	Neg	Tier 3	DG 20:3	7.74011	NA	DG O-20:4;O | MG 20:4;O | FA 23:4;O3 | ST 18:0;O2;Hex	DG	0.198068	0.186278	0.0117904	0.0752382	0.0695913	0.289309	0.302707	0.118712	0.142102	0.144529	0.172012	0.0913762	0.0809537	0.110339	0.115228	0.320097	0.380943	0.119295	0.139892	0.433521	0.584527	0.159192	0.111805	0.0862855	0.0839249	0.177912	0.205412	0.302756	0.228467	0.193897	0.168412	0.197029	0.218686
N439.2262/4.93	1972	4.93	439.226	Neg	Tier 3	DG 21:5	1.36604	NA	FA 24:6;O3 | ST 24:3;O5 | DG O-21:6;O | MG 21:6;O	DG	0.0450723	0.0527334	-0.00766113	0.0169843	0.0157902	0.0774536	0.0164815	0.0164727	0.0212969	0.0459818	0.0310028	0.0458528	0.0396912	0.0799089	0.0597	0.0240682	0.0236692	0.0470803	0.0303971	0.0797242	0.0641622	0.10239	0.0633376	0.0368709	0.0335699	0.0641758	0.0635134	0.0629513	0.0407054	0.0662827	0.0442171	0.0742732	0.0407744
P478.3698/4.30	2226	4.3	478.37	Pos	Tier 3	DG 22:0;O2	8.36166	NA	Cer 30:6;O | NAE 28:6 | NAE 25:1;O	DG	0.00746643	0.0784688	-0.0710024	0.00632167	0.00560114	0.00695812	0.00591322	0.00370609	0.00511548	0.0109802	0.00746186	0.0123299	0.017158	0.0085184	0.00809689	0.00652875	0.00656157	0.00580705	0.00640835	0.00555814	0.0061443	0.00741163	0.00674776	0.0273484	0.0278881	0.0358441	0.0363021	0.19962	0.191179	0.0594456	0.0685214	0.0649648	0.073575
P460.3636/5.14	2124	5.14	460.364	Pos	Tier 3	DG 22:1;O	0.651659	NA	DG O-22:2;O2 | NAE 23:1;O4 | FA 25:2;O4	DG	0.0230212	0.0226856	0.000335663	0.0222019	0.0245963	0.0229933	0.0254601	0.0241702	0.0267579	0.0208939	0.0191903	0.0199808	0.0210589	0.0331483	0.029167	0.0240593	0.0193703	0.0169759	0.0191133	0.0226787	0.0214742	0.0220614	0.0250728	0.0187675	0.0234882	0.0234071	0.0233583	0.0268516	0.0278322	0.0215936	0.0242968	0.0200474	0.0172131
P488.3950/5.19	2300	5.19	488.395	Pos	Tier 3	DG 24:1;O	1.02376	NA	DG O-24:2;O2 | NAE 25:1;O4 | FA 27:2;O4	DG	0.0160087	0.0273459	-0.0113372	0.0120347	0.0160916	0.0169069	0.0119691	0.00842857	0.0100257	0.0199729	0.019652	0.0192931	0.0254827	0.0170368	0.0180082	0.0146856	0.0138359	0.0261967	0.0242921	0.0112092	0.0118776	0.0128154	0.0103586	0.0213304	0.0200973	0.0242362	0.0239348	0.0492796	0.0442988	0.0183165	0.0233548	0.0227178	0.0258926
N527.3910/8.89	2522	8.89	527.391	Neg	Tier 3	DG 26:1	8.15328	NA	DG O-26:2;O | MG 26:2;O | MG 28:3 | DG O-28:3	DG	0.0754641	0.0703832	0.00508093	0.0581771	0.0756645	0.0746575	0.0725632	0.0654823	0.0839392	0.0761835	0.0881976	0.048488	0.0622353	0.0976399	0.0699315	0.0806337	0.0747664	0.0646974	0.0672496	0.0755193	0.0755068	0.123213	0.0745364	0.0601338	0.0612245	0.0924176	0.095941	0.0617309	0.067694	0.0758816	0.0637887	0.0682585	0.0567615
P516.4263/6.81	2471	6.81	516.426	Pos	Tier 3	DG 26:1;O	0.774554	NA	DG O-26:2;O2 | CAR 22:0;O2 | Cer 29:1;O5 | NAE 27:1;O4	DG	0.0359597	0.0523101	-0.0163503	0.0205696	0.0362669	0.0383523	0.0219407	0.0210962	0.0236784	0.0469265	0.0454915	0.0454512	0.0630918	0.0360059	0.0344288	0.0373964	0.0408578	0.0480148	0.0539493	0.0277163	0.0235086	0.0291755	0.0252759	0.0460997	0.0449252	0.0600378	0.0445035	0.0855572	0.0802576	0.0387386	0.039531	0.0387398	0.0447103
P544.4575/8.56	2616	8.56	544.458	Pos	Tier 3	DG 28:1;O	0.734677	NA	DG O-28:2;O2 | CAR 24:0;O2 | Cer 31:1;O5 | NAE 29:1;O4	DG	0.0320675	0.0438625	-0.011795	0.0222573	0.029317	0.0321306	0.0186591	0.0197204	0.0202566	0.0440906	0.0356839	0.0402196	0.0544422	0.039816	0.0362659	0.0351105	0.0320741	0.0429499	0.046889	0.0230319	0.0249676	0.0259779	0.01749	0.0485815	0.0417494	0.0460701	0.0463819	0.0670773	0.0569251	0.0331819	0.0333756	0.0326618	0.032621
P558.4337/11.29	2693	11.29	558.434	Pos	Tier 3	DG 28:2;O2	4.83493	NA	Cer 31:2;O6	DG	0.00510401	0.0372978	-0.0321938	0.00379024	0.00399011	0.00320103	0.00337672	0.00264012	0.00437981	0.00516289	0.00666765	0.0121457	0.0098793	0.00579686	0.00483092	0.00350283	0.0063729	0.00395176	0.00396796	0.00395948	0.00437704	0.00527986	0.00480693	0.00478515	0.00487958	0.0174118	0.0141154	0.108647	0.113656	0.0255038	0.0276262	0.025428	0.0309252
P549.4161/5.04	2645	5.04	549.416	Pos	Tier 3	DG 30:4;O	2.00213	NA	DG O-30:5;O2 | DG 30:3;O2 | DG 28:1;O | DG O-28:2;O2	DG	0.470946	0.867717	-0.396771	1.1542	0.241654	0.211298	1.11734	0.373063	0.371463	0.523609	0.543626	0.690352	0.752551	0.355323	0.34261	0.613192	0.604084	0.168516	0.178707	0.265378	0.256211	0.325071	0.330663	0.475239	0.436218	0.693624	0.622826	1.85032	1.80157	0.696978	0.728026	0.661565	0.710806
N575.3930/8.90	2804	8.9	575.393	Neg	Tier 3	DG 30:5	4.17105	NA	DG O-30:6;O | MG 30:6;O | FA 33:6;O3 | TG O-30:5	DG	0.152129	0.164311	-0.0121816	0.124347	0.175622	0.164787	0.171154	0.110135	0.118822	0.170969	0.212636	0.125239	0.176322	0.187732	0.13281	0.135777	0.135819	0.101526	0.10925	0.149104	0.161986	0.20515	0.173398	0.126349	0.18286	0.193956	0.228111	0.125292	0.133072	0.137213	0.160841	0.209697	0.145717
P547.4020/8.98	2628	8.98	547.402	Pos	Tier 3	DG 30:5;O	4.74973	NA	DG O-30:6;O2 | DG 30:4;O2 | ST 27:0;O;GlcA | ST 27:1;O2;Hex	DG	0.0239155	0.0244693	-0.000553789	0.00782947	0.0435165	0.0388482	0.00908385	0.0357223	0.0435928	0.0323832	0.0289609	0.0154001	0.0184018	0.0143697	0.0109319	0.007203	0.0127668	0.0108905	0.0125559	0.0323822	0.0380166	0.0333399	0.0321139	0.0094081	0.0168056	0.040904	0.0104703	0.0348719	0.0159041	0.0268811	0.0286981	0.0282378	0.0325116
P547.4026/7.21	2629	7.21	547.403	Pos	Tier 3	DG 30:5;O	6.02851	NA	DG O-30:6;O2 | DG 30:4;O2 | ST 27:0;O;GlcA | ST 27:1;O2;Hex	DG	0.0140402	0.0605305	-0.0464903	0.011675	0.0353303	0.0287041	0.0108435	0.00928382	0.01071	0.0154644	0.0130767	0.0103404	0.0118015	0.0177444	0.0134721	0.00929154	0.0117815	0.010872	0.010544	0.0112092	0.0114872	0.0138565	0.013315	0.0110626	0.0112313	0.0439441	0.0407841	0.0951899	0.0957544	0.0717147	0.0733288	0.0810068	0.0812881
P564.4294/8.95	2727	8.95	564.429	Pos	Tier 3	DG 30:5;O	6.20099	NA	DG O-30:6;O2 | TG 30:4 | CAR 26:4;O2 | NAT 28:0;O2	DG	0.0160424	0.0164183	-0.000375947	0.0134595	0.0179836	0.0135856	0.0166458	0.0153202	0.0144055	0.0204576	0.0155332	0.0121948	0.0130593	0.0205476	0.0214556	0.0157874	0.0169595	0.0166234	0.0136736	0.0145924	0.0156176	0.0180953	0.0148496	0.0166264	0.0167725	0.0173268	0.0144874	0.0180458	0.0166023	0.0157044	0.0146658	0.016301	0.0176507
P564.4294/7.21	2728	7.21	564.429	Pos	Tier 3	DG 30:5;O	6.37816	NA	DG O-30:6;O2 | TG 30:4 | CAR 26:4;O2 | NAT 28:0;O2	DG	0.0279241	0.193713	-0.165788	0.0235714	0.0766363	0.0709638	0.0295502	0.0207615	0.0214713	0.024554	0.0248975	0.0206072	0.0230517	0.0314065	0.0251298	0.0177773	0.0176932	0.0182189	0.021535	0.0203365	0.0192754	0.0241436	0.0269008	0.0175672	0.0196341	0.138508	0.126499	0.300267	0.275316	0.249418	0.27748	0.261713	0.270723
N599.4923/5.71	2986	5.71	599.492	Neg	Tier 3	DG 31:0	5.17107	NA	FA 34:1;O3 | DG O-31:1;O | MG 31:1;O	DG	0.04014	0.122618	-0.0824777	0.0140639	0.0130752	0.0262839	0.0176747	0.0124566	0.0134391	0.0191243	0.0337823	0.0351802	0.039213	0.0367797	0.0494686	0.031177	0.0311865	0.0436631	0.0457591	0.0650912	0.0719732	0.0953672	0.108041	0.0123917	0.0199645	0.146484	0.149726	0.19404	0.143493	0.168031	0.137323	0.134968	0.119757
N631.4783/9.46	3204	9.46	631.478	Neg	Tier 3	DG 31:0;O2	1.10851	NA	EPC 32:1;O2 | SM 30:1;O2 | TG O-31:0;O2 | EPC 33:1;O2	DG	0.0104883	0.0364926	-0.0260043	0.00745466	0.0130752	0.010439	0.0125289	0.00660268	0.00712345	0.0101369	0.0103699	0.00711509	0.00662659	0.0116209	0.0110261	0.00985072	0.00985372	0.00736578	0.00792613	0.0126146	0.0139483	0.018482	0.0156049	0.0195378	0.0190033	0.0282418	0.0320921	0.0564426	0.0475639	0.0395069	0.043895	0.0452019	0.0334409
P575.3971/5.19	2805	5.19	575.397	Pos	Tier 3	DG 31:6;O2	5.04002	NA	ST 28:1;O2;GlcA | ST 28:2;O3;Hex | ST 28:2;O;GlcA | ST 28:3;O2;Hex	DG	0.098776	0.118544	-0.0197677	0.07835	0.116575	0.107438	0.0789486	0.071271	0.0794183	0.0993552	0.0889513	0.064032	0.0759392	0.166231	0.153841	0.0860742	0.100331	0.097885	0.0924367	0.0906404	0.107412	0.113802	0.106588	0.0715827	0.0791154	0.162298	0.155511	0.139798	0.137027	0.115741	0.110586	0.105976	0.107801
P592.4206/4.65	2924	4.65	592.421	Pos	Tier 3	DG 31:6;O2	0.337598	NA	ST 28:2;O;GlcA | ST 28:3;O2;Hex | CAR 27:5;O3 | ST 26:0;O3;HexNAc	DG	0.0131417	0.0164431	-0.00330143	0.0240694	0.00783035	0.00628184	0.0239065	0.0108332	0.00715141	0.0158765	0.0186362	0.0193791	0.0260621	0.0102057	0.00850514	0.00616695	0.0131441	0.00992579	0.00698584	0.014388	0.0102131	0.0134103	0.00986211	0.0119061	0.0116448	0.0163914	0.0161239	0.0185005	0.0292868	0.0201688	0.0163386	0.011598	0.0124722
P586.5394/13.54	2888	13.54	586.539	Pos	Tier 3	DG 32:0	1.8754	NA	DG O-32:1;O | TG O-32:0 | Cer 35:0;O4	DG	0.0148116	0.0314233	-0.0166117	0.0117719	0.0175902	0.0177334	0.0126984	0.010201	0.0127459	0.0206031	0.0166784	0.016137	0.00631766	0.0199488	0.0203896	0.0115774	0.00937068	0.013859	0.0146237	0.0127521	0.0175287	0.0170046	0.0167001	0.0151503	0.0176161	0.0447945	0.035335	0.0368564	0.0340387	0.0314563	0.0320113	0.0349734	0.032001
P586.5400/13.43	2889	13.43	586.54	Pos	Tier 3	DG 32:0	0.852456	NA	DG O-32:1;O | TG O-32:0 | Cer 35:0;O4	DG	0.014219	0.025293	-0.011074	0.0078433	0.0191825	0.0224373	0.0109862	0.00873844	0.0101967	0.0166279	0.0143327	0.0135089	0.0179212	0.0148324	0.0130185	0.00902842	0.0107752	0.0150093	0.0137481	0.0197974	0.0155149	0.0177235	0.013157	0.0170643	0.0148372	0.0297425	0.0240836	0.0253013	0.0286856	0.0281793	0.0245729	0.0330205	0.0274425
P584.5249/12.01	2868	12.01	584.525	Pos	Tier 3	DG 32:1	0.171079	NA	DG O-32:2;O | MG 32:2;O | TG O-32:1 | Cer 35:1;O4	DG	0.00616476	0.00757843	-0.00141367	0.00437122	0.00573227	0.0058911	0.004534	0.00482164	0.00532079	0.00899263	0.00661224	0.00555092	0.00751901	0.00688548	0.00771132	0.00550914	0.00530376	0.00753247	0.00648286	0.00565108	0.00556891	0.00718854	0.00611586	0.00569352	0.00762538	0.0145843	0.009931	0.00702813	0.00663318	0.00661738	0.00664263	0.00575915	0.00526968
P580.4936/8.97	2844	8.97	580.494	Pos	Tier 3	DG 32:3	0	NA	DG O-32:4;O | CAR 28:2;O | MG 32:4;O | TG O-32:3	DG	0.00227776	0.00240813	-0.000130365	0.00178445	0.00241654	0.00237448	0.00204505	0.00162374	0.00220701	0.0036116	0.00238262	0.00128948	0.00292563	0.00285761	0.00269896	0.00172675	0.00220117	0.002282	0.00195604	0.0017102	0.00189055	0.00349512	0.00207623	0.0025629	0.00203454	0.00289134	0.00228748	0.00332803	0.00372389	0.00224801	0.00149419	0.00183336	0.00167755
N621.4370/6.82	3137	6.82	621.437	Neg	Tier 3	DG 32:4;O	0.321835	NA	DG O-32:5;O2 | TG 32:3 | TG O-32:4;O | ST 29:1;O;Hex	DG	0.104	0.183133	-0.0791331	0.0959883	0.119963	0.103551	0.106943	0.0668436	0.0822501	0.0888285	0.0908702	0.227815	0.235961	0.0881754	0.0847323	0.108764	0.120378	0.0612043	0.0734597	0.0950299	0.111028	0.0672745	0.0509455	0.0600578	0.0584886	0.126923	0.162138	0.159361	0.144562	0.462868	0.455139	0.128315	0.073482
P593.4426/4.98	2944	4.98	593.443	Pos	Tier 3	DG 32:4;O2	2.35912	NA	DG 30:1;O2 | ST 29:0;O3;Hex | ST 29:0;O;GlcA | ST 29:1;O2;Hex	DG	0.636591	1.03539	-0.398803	1.50802	0.324829	0.338438	1.46107	0.452081	0.491377	0.744983	0.773226	0.86081	0.987633	0.492434	0.528747	0.770376	0.743721	0.262375	0.259668	0.388847	0.378666	0.488721	0.475796	0.59563	0.552898	0.862215	0.886519	2.07867	1.94145	0.89113	0.875219	0.830394	0.839813
P598.5406/12.77	2975	12.77	598.541	Pos	Tier 3	DG 33:1	0.167073	NA	Cer 36:1;O4 | DG O-33:2;O | MG 33:2;O | TG O-33:1	DG	0.00299797	0.00389682	-0.000898847	0.00293259	0.00260387	0.00258487	0.00290112	0.00208235	0.0023781	0.00336921	0.00437738	0.00170703	0.00196455	0.00378293	0.00315257	0.00353572	0.00291392	0.00341373	0.00258942	0.00269542	0.00297968	0.00359427	0.00440071	NA	NA	NA	NA	NA	0.00378207	NA	0.00401156	NA	NA
P635.4896/4.57	3225	4.57	635.49	Pos	Tier 3	DG 33:1;O2	6.13704	NA		DG	0.0156754	0.0258679	-0.0101925	0.012505	0.0139373	0.015404	0.0107009	0.00986638	0.0102652	0.0259356	0.022755	0.0222159	0.023928	0.0125735	0.011	0.0113636	0.0106914	0.0119109	0.0126304	0.0178641	0.0157204	0.0228546	0.0193857	0.0166264	0.0175334	0.0156047	0.0143758	0.0531658	0.0516108	0.0207862	0.0191321	0.0295132	0.0203311
N639.4840/8.98	3255	8.98	639.484	Neg	Tier 3	DG 33:2;O	0.156376	NA	DG O-33:3;O2 | TG 33:1 | TG O-33:2;O	DG	0.0182861	0.0528527	-0.0345666	0.0165232	0.0136468	0.0159381	0.0154374	0.0136818	0.0180657	0.0178702	0.0251229	0.0210818	0.0230223	0.0186893	0.0211582	0.0206154	0.0188948	0.011846	0.0127472	0.0179968	0.0223173	0.0235338	0.0175326	0.0287365	0.0279503	0.0549451	0.0422677	0.0696634	0.0611918	0.0631504	0.0736952	0.0585984	0.048328
N639.4841/9.34	3256	9.34	639.484	Neg	Tier 3	DG 33:2;O	0.156376	NA	DG O-33:3;O2 | TG 33:1 | TG O-33:2;O	DG	0.0201212	0.0611366	-0.0410153	0.0198279	0.0232209	0.0210644	0.0124543	0.0176979	0.021811	0.0310377	0.0178533	0.0225311	0.00963246	0.0227627	0.0241383	0.0255916	0.0197074	0.0139722	0.0115215	0.0148011	0.0201785	0.0216856	0.0309345	0.0174092	0.0175983	0.0593407	0.0599351	0.0963083	0.0806983	0.0732545	0.0678963	0.0793767	0.0595483
N621.4707/8.61	3138	8.61	621.471	Neg	Tier 3	DG 33:3	4.66633	NA	DG O-33:4;O | MG 33:4;O | TG O-33:3	DG	0.0499842	0.0560924	-0.00610822	0.0375807	0.0446556	0.0420356	0.0404206	0.0448574	0.0536829	0.0591493	0.0551636	0.0333355	0.0383249	0.06098	0.0673488	0.0511831	0.0589191	0.0479915	0.0428992	0.0405349	0.0560722	0.0665352	0.0580136	0.0567128	0.0478409	0.0743956	0.0561333	0.0511543	0.0655562	0.0488027	0.0482442	0.0575959	0.0544881
P614.5718/14.70	3094	14.7	614.572	Pos	Tier 3	DG 34:0	0	NA	DG O-34:1;O | TG O-34:0 | Cer 37:0;O4	DG	0.0404503	0.0668127	-0.0263624	0.0368511	0.0379903	0.0304774	0.0321502	0.025137	0.0372113	0.0514107	0.0374571	0.0351967	0.0419199	0.0551927	0.0459958	0.0333509	0.0425139	0.0376252	0.0377794	0.0530347	0.0416744	0.0502702	0.0457674	NA	NA	NA	NA	0.0772061	0.0641789	0.0571976	0.0666699	0.0666986	0.0689253
P614.5718/14.79	3095	14.79	614.572	Pos	Tier 3	DG 34:0	0	NA	DG O-34:1;O | TG O-34:0 | Cer 37:0;O4	DG	0.0493663	0.0634782	-0.0141119	0.0369894	0.0664456	0.0545228	0.0393316	0.033925	0.0380496	0.0509259	0.0456023	0.0349511	0.0446901	0.060037	0.0615092	0.0425931	0.0507107	0.0559926	0.0473174	0.0543173	0.0627993	0.0570125	0.0496039	0.0523772	0.0542378	0.0694985	0.0711164	0.0703227	0.0693768	0.0557095	0.0590691	0.0703852	0.0626892
P614.5719/19.29	3096	19.29	614.572	Pos	Tier 3	DG 34:0	0.162715	NA	DG O-34:1;O | TG O-34:0	DG	0.0190634	0.0194517	-0.000388325	0.0140681	0.019988	0.0160503	0.0147751	0.0132502	0.0183234	0.0253781	0.017214	0.0145527	0.0161263	0.0264261	0.0245628	0.0167248	0.0197476	0.0174768	0.01807	0.0181058	0.0200152	0.0284319	0.021981	0.017113	0.0175334	0.023641	0.0176489	0.0257767	0.0231191	0.0189814	0.0151368	0.0185728	0.0169943
N641.5357/14.71	3269	14.71	641.536	Neg	Tier 3	DG 34:0	0.779379	NA	DG O-34:1;O | TG O-34:0	DG	0.0314764	0.0530261	-0.0215496	0.0289733	0.0229351	0.0493056	0.0486241	0.0191954	0.021811	0.0367855	0.0359205	0.0310297	0.0291023	0.0386965	0.0298003	0.0235605	0.0244819	0.0223252	0.0377513	0.0324615	0.0392412	0.0326516	0.0248761	0.040672	0.0303165	0.0623077	0.0731298	0.0539001	0.0633295	0.0537537	0.0617751	0.0446551	0.0464212
N639.5201/13.49	3257	13.49	639.52	Neg	Tier 3	DG 34:1	0.625469	NA	DG O-34:2;O | MG 34:2;O | TG O-34:1	DG	0.0117311	0.0155368	-0.00380574	0.00845374	0.00785939	0.0102526	0.0154374	0.00748758	0.00807814	0.0230954	0.0268334	0.0114632	0.0062167	0.0173715	0.00903944	0.0123896	0.00924421	0.00691017	0.00743586	0.0135397	0.0139483	0.0112124	0.00835322	0.0218185	0.0250665	0.0308791	0.0247121	0.00925455	0.00810546	0.0132363	0.00732925	0.00829308	0.00667351
P628.5509/13.77	3179	13.77	628.551	Pos	Tier 3	DG 34:1;O	0.159096	NA	DG O-34:2;O2 | TG 34:0 | TG O-34:1;O | Cer 37:1;O5	DG	0.0109482	0.0163847	-0.00543655	0.00587902	0.0119891	0.0128793	0.00921067	0.00738739	0.00781865	0.0162643	0.0118946	0.0132141	0.0149391	0.0147779	0.0130639	0.00846928	0.0096432	0.0127087	0.0125186	0.00827214	0.00893903	0.0093451	0.00974927	0.0202112	0.0134313	0.0204945	0.0185044	0.0228414	0.0181734	0.012744	0.0143572	0.0112194	0.0118705
P628.5510/14.19	3180	14.19	628.551	Pos	Tier 3	DG 34:1;O	0.159096	NA	DG O-34:2;O2 | TG 34:0 | TG O-34:1;O | Cer 37:1;O5	DG	0.0052135	0.0155067	-0.0102932	0.00397007	0.00539508	0.00640207	0.00454985	0.00355735	0.00491018	0.00695656	0.00714787	0.00384389	0.00490432	0.00634117	0.00528453	0.00383173	0.00488449	0.00432282	0.00627794	0.00433126	0.00478803	0.00731248	0.00525829	0.0357994	0.035745	0.0116291	0.00756914	0.0114517	0.010745	0.00913452	0.0117424	0.01104	0.0102112
P610.5405/12.18	3070	12.18	610.54	Pos	Tier 3	DG 34:2	0	NA	DG O-34:3;O | MG 34:3;O | TG O-34:2 | Cer 37:2;O4	DG	0.00435491	0.00372651	0.0006284	0.00258677	0.00350305	0.0028103	0.00296454	0.00231786	0.00319932	0.00453267	0.00345388	0.00229651	0.00264296	0.00508927	0.00424123	0.00307525	0.00392017	0.00346939	0.00348361	0.00721257	0.0106241	0.00820485	0.00746993	NA	NA	NA	NA	NA	NA	NA	NA	0.00372651	NA
N653.4998/10.71	3366	10.71	653.5	Neg	Tier 3	DG 34:2;O	0	NA	DG O-34:3;O2 | TG 34:1 | TG O-34:2;O	DG	0.0217102	0.0448747	-0.0231645	0.0120658	0.0222921	0.0232081	0.0117086	0.0189232	0.0115297	0.0239314	0.028437	0.0202253	0.0271212	0.0343836	0.0296017	0.0197014	0.0224502	0.0147316	0.0179768	0.0231267	0.0196206	0.025998	0.0271709	0.0178653	0.0215912	0.0428571	0.0636252	0.043832	0.0433776	0.0642619	0.0504188	0.05149	0.049428
P602.4814/10.74	3009	10.74	602.481	Pos	Tier 3	DG 34:6	5.80934	NA	CE 10:2;O3 | DG O-34:7;O | TG O-34:6 | Cer 37:6;O4	DG	0.0210209	0.0609178	-0.0398969	0.0155759	0.0151549	0.0149983	0.0201493	0.0142294	0.0166638	0.0238996	0.0220531	0.0332073	0.0376657	0.0196495	0.0231567	0.0201289	0.0246321	0.0186827	0.0173994	0.0191282	0.0204467	0.0248872	0.0187087	0.0206492	0.0189725	0.0439654	0.0399286	0.130868	0.111193	0.0581475	0.0593939	0.0700265	0.0560337
P626.5719/14.18	3170	14.18	626.572	Pos	Tier 3	DG 35:1	0.159599	NA	Cer 38:1;O4 | DG O-35:2;O | TG O-35:1 | Cer 38:0;O5	DG	0.00229229	0.00230944	-1.71528e-05	0.00141096	0.00215428	0.00311086	0.00196579	0.00126429	0.00174508	0.00324801	0.00230874	0.00170703	0.00322243	0.00432724	0.0023134	0.00167741	0.00213828	0.00189239	0.00190015	0.00189609	0.00273308	0.00252838	0.00230191	0.00327661	0.00198491	0.0034441	0.00223169	0.00210844	0.00197832	0.00235883	0.00181901	0.00203264	0.00185989
N667.5151/11.09	3472	11.09	667.515	Neg	Tier 3	DG 35:2;O	0.599237	NA	DG O-35:3;O2 | TG 35:1 | TG O-35:2;O	DG	0.0721214	0.196434	-0.124313	0.0626345	0.0661618	0.0625408	0.0504139	0.0492819	0.0654329	0.106699	0.0860594	0.085447	0.0923623	0.0686474	0.0841363	0.0688535	0.0772044	0.0508771	0.0463311	0.07266	0.073554	0.0929029	0.0802276	0.0615782	0.078601	0.198462	0.198927	0.264823	0.228111	0.258765	0.251772	0.234394	0.188912
P640.5873/14.88	3262	14.88	640.587	Pos	Tier 3	DG 36:1	0.312213	NA	DG O-36:2;O | TG O-36:1 | Cer 39:1;O4 | Cer 39:0;O5	DG	0.0100738	0.0111471	-0.00107328	0.00611418	0.00827994	0.00664252	0.00700709	0.00622227	0.00756202	0.0179853	0.0164937	0.0103281	0.0105153	0.0119747	0.00997936	0.00723589	0.00922393	0.0100186	0.00819672	0.011581	0.0117749	0.0127411	0.0115998	0.0159776	0.0135801	0.0160937	0.0140782	0.00998408	0.0081654	0.00872291	0.0088027	0.00838963	0.0076766
P640.5873/14.78	3263	14.78	640.587	Pos, merged	Tier 3	DG 36:1	0.156107	NA	DG O-36:2;O | TG O-36:1 | Cer 39:1;O4 | Cer 39:0;O5	DG	0.00936793	0.0103739	-0.00100602	0.00607268	0.0112959	0.00834072	0.00572298	0.00551575	0.00805817	0.00875024	0.0141849	0.00995972	0.00593606	0.0114304	0.0103196	0.00751546	0.00880466	0.00985158	0.00838301	0.0121387	0.0119598	0.0124436	0.0106746	0.0151827	0.0132989	0.0170929	0.0120511	0.0121959	0.00884424	0.00565169	0.00579809	0.00711425	0.00650961
P656.5826/14.93	3394	14.93	656.583	Pos	Tier 3	DG 36:1;O	0.456911	NA	DG O-36:2;O2 | TG 36:0 | TG O-36:1;O | Cer 39:1;O5	DG	0.0110256	0.0190325	-0.00800697	0.00688882	0.0114833	0.0109707	0.0065949	0.00707752	0.0104192	0.0161189	0.0145728	0.00952989	0.0115612	0.0148324	0.013767	0.00794303	0.0100205	0.00975881	0.0127981	0.0120271	0.0113433	0.0127163	0.0100878	0.0144852	0.0166402	0.0184748	0.0137063	0.0332183	0.0295002	0.0168759	0.0174917	0.0140691	0.0158638
P638.5717/13.61	3246	13.61	638.572	Pos	Tier 3	DG 36:2	0.156599	NA	DG O-36:3;O | TG O-36:2 | Cer 39:2;O4 | Cer 39:1;O5	DG	0.0168342	0.0183364	-0.00150223	0.00919893	0.0188078	0.00999384	0.0112557	0.0120727	0.0162703	0.0341768	0.0298105	0.026723	0.00917263	0.0176627	0.0147422	0.013962	0.0136053	0.0162709	0.0120902	0.0207268	0.0150011	0.0186654	0.0164745	0.0192379	0.0356292	0.0252142	0.024437	0.0155446	0.0175915	0.0129973	0.00904632	0.0117774	0.0118887
N665.5357/13.61	3455	13.61	665.536	Neg	Tier 3	DG 36:2	0.751274	NA	DG O-36:3;O | TG O-36:2	DG	0.0303595	0.0288878	0.00147171	0.0151399	0.0134324	0.045857	0.0290104	0.0225989	0.0284204	0.0397116	0.068313	0.035839	0.0401694	0.0270756	0.0231449	0.0204123	0.0236692	0.0194396	0.0276189	0.0309478	0.033011	0.0430015	0.0203782	0.0499468	0.0472493	0.0381319	0.050095	0.0219668	0.0205754	0.0113166	0.0149001	0.0203226	0.0143737
N681.5312/11.62	3586	11.62	681.531	Neg	Tier 3	DG 36:2;O	0.146728	NA	DG O-36:3;O2 | TG 36:1 | TG O-36:2;O	DG	0.0452962	0.11498	-0.0696835	0.0358131	0.0355101	0.0375617	0.0369901	0.0391396	0.0376001	0.0532971	0.0475732	0.0518479	0.0570433	0.061579	0.0668521	0.0349345	0.0470337	0.0316653	0.0352999	0.0396939	0.0448205	0.053105	0.0585643	0.0409761	0.039929	0.123187	0.10757	0.169836	0.1361	0.152066	0.131202	0.134968	0.113963
N681.5313/12.43	3587	12.43	681.531	Neg	Tier 3	DG 36:2;O	0.293457	NA	DG O-36:3;O2 | TG 36:1 | TG O-36:2;O	DG	0.0314957	0.0695287	-0.038033	0.0222103	0.0255787	0.0386802	0.0240883	0.0250493	0.0287141	0.0443098	0.0308959	0.034192	0.0325181	0.0311489	0.0354624	0.031177	0.033015	0.0284	0.0205916	0.0346481	0.0331969	0.0415229	0.0345144	0.0285845	0.0290594	0.0821978	0.0589288	0.0754602	0.0812327	0.0919471	0.105509	0.0831131	0.0592549
N681.5314/11.94	3588	11.94	681.531	Neg	Tier 3	DG 36:2;O	0.440185	NA	DG O-36:3;O2 | TG 36:1 | TG O-36:2;O	DG	0.0471639	0.111582	-0.0644184	0.0391946	0.0467991	0.0472551	0.0346036	0.0360084	0.0438423	0.0517295	0.0560188	0.049608	0.0728242	0.0577453	0.0444025	0.0544328	0.0452052	0.0302984	0.0392221	0.0468421	0.0486331	0.0497782	0.0488342	0.0464497	0.0389678	0.112198	0.113497	0.170243	0.150886	0.152673	0.111791	0.119748	0.0993693
P636.5560/12.33	3230	12.33	636.556	Pos, merged	Tier 3	DG 36:3	0.157095	NA	DG O-36:4;O | TG O-36:3 | Cer 39:3;O4 | Cer 37:0;O4	DG	0.00811319	0.00725873	0.000854461	0.00446805	0.00681878	0.00485415	0.00512056	0.00400357	0.00552609	0.00782916	0.00925344	0.00610355	0.00784408	0.0101241	0.0084371	0.00611762	0.00779842	0.0074026	0.00692996	0.0131611	0.0122475	0.0147737	0.0134504	0.0101867	0.00830356	0.00935434	0.00859199	0.00667673	0.00678834	0.00511343	0.00524589	0.0064367	0.00588965
P634.5407/11.72	3220	11.72	634.541	Pos	Tier 3	DG 36:4	0.315189	NA	DG O-36:5;O | CE 12:0;O3 | TG O-36:4 | Cer 39:4;O4	DG	0.00272138	0	0.00272138	0.00200578	0.00271627	0.00217911	0.0022987	0.00179727	0.00248075	0.00351464	0.00267814	0.00178071	0.00204935	0.00394622	0.00328865	0.00238455	0.0030397	0.00269017	0.00270119	0.00288131	0.00297968	0.003743	0.00327233	NA	NA	NA	NA	NA	NA	NA	NA	NA	NA
P654.6027/10.92	3376	10.92	654.603	Pos	Tier 3	DG 37:1	0.611057	NA	Cer 40:1;O4 | DG O-37:2;O | TG O-37:1 | Cer 40:0;O5	DG	0.0118854	0.0121356	-0.000250212	0.00453722	0.0121577	0.0114516	0.00681685	0.00930861	0.0123867	0.00921078	0.0109896	0.0172177	0.0201119	0.0109678	0.00975256	0.0130082	0.0110687	0.00745826	0.00896051	0.0219909	0.0199947	0.0109067	0.00941076	0.0136417	0.0131004	0.0126709	0.0119023	0.00979804	0.0109777	0.014897	0.0152017	0.00838963	0.0107764
N697.5581/12.69	3698	12.69	697.558	Neg	Tier 3	DG 37:1;O	6.16432	NA	DG O-37:2;O2 | DG 39:2 | TG 37:0 | DG O-39:3;O	DG	0.0720151	0.0729095	-0.000894411	0.0699354	0.0638754	0.0848169	0.0532478	0.0572459	0.0702064	0.0950988	0.0793244	0.0605442	0.0743271	0.0826644	0.0636734	0.0677364	0.0874644	0.0676589	0.0702729	0.065764	0.073926	0.080828	0.0716908	0.0707009	0.054126	0.0701099	0.0858772	0.111461	0.0684065	0.0834596	0.0598421	0.0683496	0.0567615
N695.5471/12.45	3682	12.45	695.547	Neg	Tier 3	DG 37:2;O	0.575087	NA	DG O-37:3;O2 | TG 37:1 | TG O-37:2;O	DG	0.0495309	0.142549	-0.093018	0.0510298	0.0528722	0.0429677	0.0435528	0.0360765	0.0384079	0.0488034	0.050139	0.0507939	0.066949	0.0587037	0.0453958	0.0499645	0.0445957	0.0361455	0.0340742	0.0479354	0.0518877	0.0826762	0.0576464	0.0508591	0.0459923	0.138462	0.148049	0.187328	0.218491	0.153683	0.16366	0.181901	0.137064
N695.5490/12.77	3683	12.77	695.549	Neg	Tier 3	DG 37:2;O	3.30675	NA	DG O-37:3;O2 | TG 37:1 | TG O-37:2;O	DG	0.105915	0.295611	-0.189696	0.0906855	0.0970992	0.104856	0.0874786	0.0723572	0.0874642	0.113387	0.148493	0.118255	0.135196	0.104708	0.114036	0.0950543	0.101178	0.0588503	0.0725609	0.0827517	0.153431	0.168926	0.111529	0.126197	0.112541	0.285385	0.318685	0.41676	0.399127	0.416288	0.312339	0.317689	0.2511
P668.6186/11.76	3475	11.76	668.619	Pos	Tier 3	DG 38:1	0.299124	NA	DG O-38:2;O | TG O-38:1 | Cer 41:1;O4 | Cer 41:0;O5	DG	0.179462	0.193331	-0.013869	0.0731903	0.171294	0.154927	0.0711964	0.152966	0.161454	0.164461	0.131968	0.358304	0.377604	0.161659	0.149622	0.175109	0.168525	0.11269	0.108588	0.316535	0.309701	0.143548	0.125906	0.227984	0.178146	0.201565	0.197969	0.173181	0.159894	0.213846	0.234197	0.17688	0.169651
P684.6150/16.01	3614	16.01	684.615	Pos	Tier 3	DG 38:1;O	1.89888	NA	DG O-38:2;O2 | TG 38:0 | TG O-38:1;O | Cer 41:1;O5	DG	0.011572	0.0244266	-0.0128546	0.00799546	0.0118954	0.00999384	0.00848143	0.00896155	0.0106587	0.0189791	0.0153485	0.0105369	0.0116884	0.0117298	0.0125422	0.00983423	0.00907719	0.0102968	0.0107116	0.0134771	0.0138709	0.0127906	0.0125702	0.035329	0.0353149	0.0226843	0.0171282	0.0322261	0.0283947	0.0175091	0.0184987	0.0191108	0.0180701
N709.5618/12.34	3776	12.34	709.562	Neg	Tier 3	DG 38:2;O	0.845592	NA	DG O-38:3;O2 | TG 38:1 | TG O-38:2;O	DG	0.0282795	0.0588044	-0.0305249	0.0217492	0.0173621	0.0233945	0.0229696	0.0134776	0.0210032	0.02529	0.0316442	0.0316226	0.0295805	0.0261172	0.0249329	0.0241698	0.029358	0.0176171	0.0202647	0.0465058	0.0615585	0.0441104	0.0328621	0.0476661	0.0465099	0.0594505	0.0466286	0.0714939	0.0728601	0.0697181	0.0546875	0.0612412	0.0577882
N709.5620/13.24	3777	13.24	709.562	Neg	Tier 3	DG 38:2;O	0.563728	NA	DG O-38:3;O2 | TG 38:1 | TG O-38:2;O	DG	0.0339086	0.0721686	-0.03826	0.0242084	0.0312232	0.0293597	0.0261019	0.0230073	0.0248219	0.0361584	0.0377379	0.0270769	0.0387348	0.0484006	0.0379458	0.0275211	0.0368753	0.0247551	0.0253309	0.0351526	0.0503069	0.0515032	0.0419497	0.0288125	0.0297989	0.0687912	0.0881136	0.0957999	0.0897836	0.0963928	0.0767558	0.0752757	0.0721619
P647.5599/16.37	3315	16.37	647.56	Pos	Tier 3	DG 38:3	1.54426	NA	DG O-38:4;O | DG 36:0 | Cer 36:1;O6 | DG O-36:1;O	DG	0.0151594	0.0152375	-7.80794e-05	0.012754	0.0141808	0.0113764	0.0135861	0.00938298	0.0142002	0.0183488	0.014462	0.00968954	0.0112926	0.0218811	0.0186659	0.0129753	0.0165402	0.0147681	0.017921	0.0169532	0.0161725	0.0202766	0.0177608	NA	0.0125215	NA	NA	0.0190586	0.0157489	NA	0.0127168	0.0161416	NA
P682.6344/12.63	3598	12.63	682.634	Pos	Tier 3	DG 39:1	0	NA	ACer 42:0;O3 | Cer 42:1;O4 | DG O-39:2;O | TG O-39:1	DG	0.0121215	0.0139645	-0.00184298	0.00493837	0.0115207	0.0110759	0.00695953	0.0106968	0.0105902	0.00870176	0.0126889	0.019158	0.0225853	0.0114577	0.0123381	0.01337	0.0135843	0.0100557	0.00691133	0.0174923	0.0172616	0.0127163	0.0083275	0.0140635	0.0156808	0.0174756	0.0147105	0.012878	0.0103571	0.0171609	0.0149581	0.0112194	0.0111411
N723.5784/13.44	3861	13.44	723.578	Neg	Tier 3	DG 39:2;O	0.414606	NA	DG O-39:3;O2 | TG 39:1 | TG O-39:2;O	DG	0.0501321	0.135293	-0.0851605	0.0451122	0.0376536	0.0434337	0.0459393	0.0311755	0.0373797	0.0554917	0.0655335	0.0536926	0.0713212	0.0591829	0.0485746	0.0420433	0.0566843	0.0209583	0.0351365	0.0468421	0.0566301	0.0855101	0.0643473	0.0414323	0.0447353	0.128571	0.14995	0.192922	0.175915	0.171062	0.151659	0.16167	0.13501
N723.5785/14.15	3862	14.15	723.579	Neg	Tier 3	DG 39:2;O	0.69101	NA	DG O-39:3;O2 | TG 39:1 | TG O-39:2;O	DG	0.0501681	0.0762179	-0.0260497	0.0478789	0.0514433	0.037655	0.0401969	0.0358723	0.0362782	0.0488034	0.0566603	0.073325	0.0751469	0.0625374	0.0541373	0.0332081	0.0482527	0.0373605	0.0396307	0.0442351	0.0581179	0.0622228	0.0604002	0.0461457	0.0496894	0.0893407	0.0653025	0.0891895	0.0831032	0.0858846	0.0950387	0.0860293	0.0724553
N723.5786/13.17	3863	13.17	723.579	Neg	Tier 3	DG 39:2;O	0.829212	NA	DG O-39:3;O2 | TG 39:1 | TG O-39:2;O	DG	0.0413811	0.0935059	-0.0521248	0.0257455	0.0252215	0.0586262	0.0683123	0.0238922	0.0269516	0.0350089	0.0426555	0.0297121	0.0353873	0.0410926	0.033277	0.0256931	0.0337261	0.0207305	0.0269652	0.0336389	0.0333829	0.118655	0.088948	0.0335259	0.0299468	0.11011	0.107682	0.120513	0.109023	0.112761	0.109536	0.0972387	0.104723
N721.5585/12.81	3844	12.81	721.558	Neg	Tier 3	DG 39:3;O	5.40494	NA	DG O-39:4;O2 | DG 41:4 | TG 39:2 | DG O-41:5;O	DG	0.176547	0.131999	0.0445482	0.186904	0.0588025	0.25967	0.0613767	0.174529	0.15701	0.296583	0.214668	0.166941	0.188482	0.343716	0.340618	0.253377	0.224604	0.0547498	0.0585063	0.06055	0.0669518	0.0887137	0.274188	0.193477	0.0650695	0.0967033	0.098401	0.327876	0.084083	0.0907346	0.072326	0.225462	0.0658551
P681.6371/19.69	3591	19.69	681.637	Pos	Tier 3	DG 40:0	2.9341	NA	DG O-40:1;O | DG O-40:0;O2 | TG O-40:0	DG	0.316686	0.316102	0.000583598	0.232366	0.296074	0.26513	0.278476	0.216304	0.286501	0.403384	0.321155	0.210149	0.242191	0.436588	0.385362	0.302904	0.37642	0.312857	0.31291	0.292332	0.366726	0.407218	0.388662	0.284076	0.315155	0.348959	0.315653	0.373897	0.297892	0.273371	0.284659	0.359638	0.30772
P696.6499/13.37	3691	13.37	696.65	Pos	Tier 3	DG 40:1	0.143544	NA	DG O-40:2;O | TG O-40:1 | ACer 43:0;O3 | Cer 43:1;O4	DG	0.148768	0.162691	-0.0139233	0.0682658	0.137387	0.139222	0.0586249	0.115459	0.123644	0.141531	0.13339	0.272548	0.291305	0.152487	0.14613	0.155605	0.163725	0.0885343	0.0912072	0.220467	0.249389	0.120668	0.105775	0.179176	0.180511	0.175075	0.148742	0.146144	0.145096	0.199408	0.185685	0.133038	0.13404
P694.6346/11.96	3678	11.96	694.635	Pos	Tier 3	DG 40:2	0.287921	NA	DG O-40:3;O | TG O-40:2 | ACer 43:1;O3 | Cer 43:2;O4	DG	0.0242424	0.0245859	-0.000343457	0.00935109	0.0231913	0.0229332	0.00884605	0.0314088	0.0312062	0.0189548	0.015644	0.0461512	0.057396	0.0171457	0.0164433	0.0199974	0.0198734	0.0132096	0.0145492	0.0379403	0.0367425	0.0215904	0.0222744	0.0260183	0.0263828	0.0223441	0.0177977	0.0251359	0.0188134	0.0310764	0.0393198	0.0206453	0.0183254
P710.6288/16.19	3779	16.19	710.629	Pos	Tier 3	DG 40:2;O	0.703602	NA	DG O-40:3;O2 | TG 40:1 | TG O-40:2;O | ACer 43:1;O4	DG	0.0102858	0.0108939	-0.000608072	0.00535336	0.0120265	0.00966322	0.00589737	0.0066313	0.00749358	0.0111257	0.0114144	0.0124404	0.0169036	0.0157849	0.0146288	0.00855151	0.010314	0.0128757	0.00916542	0.0100939	0.00943222	0.00818006	0.00774074	0.0204058	0.0146884	0.0169016	0.0127578	0.0108316	0.0103571	0.00671237	0.00690249	0.00440406	0.00497794
N737.5936/13.77	3974	13.77	737.594	Neg	Tier 3	DG 40:2;O	0.135576	NA	DG O-40:3;O2 | TG 40:1 | TG O-40:2;O	DG	0.0555262	0.112709	-0.0571832	0.0366585	0.0302229	0.0669214	0.0535461	0.030631	0.0407579	0.0561187	0.0612572	0.0166678	0.054379	0.0303103	0.0478792	0.0384889	0.0257009	0.037892	0.0424089	0.0913296	0.100986	0.13381	0.114558	0.0866657	0.103372	0.104176	0.107682	0.143395	0.128084	0.125088	0.13096	0.103436	0.0942358
N737.5938/13.56	3975	13.56	737.594	Neg	Tier 3	DG 40:2;O	0.135576	NA	DG O-40:3;O2 | TG 40:1 | TG O-40:2;O	DG	0.119854	0.216966	-0.0971121	0.05249	0.0388682	0.272905	0.277202	0.0506433	0.0508188	0.105236	0.124866	0.0546808	0.086214	0.0669702	0.0684414	0.0527064	0.0596302	0.0525476	0.0549109	0.099487	0.145434	0.388738	0.29429	0.0773149	0.0816327	0.272308	0.254836	0.293298	0.288145	0.249368	0.244201	0.213706	0.194852
N749.5568/12.82	4064	12.82	749.557	Neg	Tier 3	DG 40:4;O2	0.800472	NA	EPC 41:5;O2 | TG 40:3;O | TG O-40:4;O2 | SM 39:5;O2	DG	0.0491661	0.0474784	0.0016877	0.0586382	0.0302944	0.037655	0.0377358	0.0274998	0.0296688	0.089142	0.0520633	0.027011	0.0648996	0.100755	0.05523	0.0397075	0.0445957	0.0299187	0.0313777	0.0346481	0.0382183	0.0624692	0.0917936	0.030561	0.0261757	0.0389011	0.0761489	0.0628496	0.0412399	0.0455694	0.0534794	0.0445639	0.0552948
N715.5478/12.86	3808	12.86	715.548	Neg	Tier 3	DG 40:5	5.59009	NA	DG O-40:6;O | DG O-42:7 | TG O-40:5	DG	0.0129218	0	0.0129218	0.010913	0.0101458	0.0132352	0.0105899	0.00966578	0.0104281	0.0148396	0.0151807	0.00935503	0.00970078	0.0170121	0.0141055	0.0144206	0.014425	0.0107829	0.0116032	0.0119418	0.0132044	0.0208231	0.0160639	NA	NA	NA	NA	NA	NA	NA	NA	NA	NA
N731.5477/14.81	3935	14.81	731.548	Neg	Tier 3	DG 40:5;O	1.36697	NA	DG O-40:6;O2 | TG 40:4 | TG O-40:5;O	DG	0.0137114	0.024081	-0.0103696	0.00968337	0.0147185	0.0260043	0.0111865	0.0119801	0.00969377	0.0131675	0.020526	0.0131761	0.0109305	0.0160537	0.0147015	0.0136082	0.0136124	0.0101754	0.0156071	0.0105962	0.0117166	0.0155249	0.011566	0.016725	0.0156758	0.0234066	0.0260539	0.0248144	0.0467623	0.0232394	0.0198131	0.0237857	0.0205339
P726.6600/17.22	3888	17.22	726.66	Pos	Tier 3	DG 41:1;O	0.825695	NA	DG O-41:2;O2 | TG 41:0 | TG O-41:1;O	DG	0.00764107	0.010546	-0.00290498	0.0051182	0.00788655	0.00556048	0.00602419	0.00525546	0.0063302	0.0107621	0.008607	0.00717198	0.00836702	0.0125191	0.00879998	0.00638074	0.00882563	0.00781076	0.00722802	0.00810484	0.00667859	0.00805612	0.00733452	0.00918101	0.00979225	0.0132236	0.00931729	0.0106662	0.0109001	0.0103852	0.0110277	0.0115582	0.00940885
P691.4965/14.20	3660	14.2	691.496	Pos	Tier 3	DG 41:10;O	4.77228	NA	DG O-41:11;O2 | DG 41:9;O2 | TG 41:9 | TG O-41:10;O	DG	0.274396	0.108645	0.165751	0.254693	0.258102	0.239221	0.237749	0.244404	0.288109	0.281026	0.25073	0.193238	0.229231	0.352656	0.31723	0.294616	0.323362	0.253655	0.241896	0.308505	0.314222	0.309231	0.296044	0.28054	0.284471	0.0684993	0.0574845	0.0674287	0.0505828	0.0480156	0.0471968	0.0909906	0.0912439
N751.6092/14.57	4083	14.57	751.609	Neg	Tier 3	DG 41:2;O	0.266096	NA	DG O-41:3;O2 | TG 41:1 | TG O-41:2;O	DG	0.0219266	0.0507465	-0.0288199	0.0113741	0.0180051	0.0466027	0.0222239	0.0100742	0.0161563	0.0314557	0.0276887	0.0259569	0.0199481	0.0243201	0.0152975	0.0191937	0.0157456	0.0134407	0.0161791	0.0188378	0.0235261	0.0402908	0.0222141	0.0214383	0.0201863	0.0606593	0.0524433	0.0647819	0.0601229	0.0588057	0.0657216	0.0539506	0.0493546
P705.5118/14.19	3755	14.19	705.512	Pos	Tier 3	DG 42:10;O	4.25225	NA	DG O-42:11;O2 | DG 42:9;O2 | TG 42:9 | TG O-42:10;O	DG	1.99639	0.68794	1.30845	1.4942	2.12158	2.47073	1.34455	1.62875	1.67969	2.07805	2.31103	1.11734	1.40453	2.97325	2.79218	1.84617	1.8817	2.02384	2.15615	1.66041	1.78365	2.53535	2.62456	1.65257	1.70494	0.442992	0.440182	0.39033	0.349813	0.321323	0.348454	0.612443	0.616352
P721.5066/14.19	3843	14.19	721.507	Pos	Tier 3	DG 42:10;O2	3.88078	NA	TG 42:9;O | TG O-42:10;O2	DG	0.150291	0.12808	0.022211	0.0999848	0.168015	0.131107	0.117345	0.0914252	0.11947	0.205934	0.16357	0.0880778	0.0987789	0.21677	0.208206	0.122517	0.156849	0.148961	0.163804	0.137206	0.158539	0.214937	0.194331	0.116401	0.129797	0.139018	0.134645	0.131736	0.13856	0.100496	0.108783	0.137482	0.143886
N765.6256/14.73	4183	14.73	765.626	Neg	Tier 3	DG 42:2;O	0.783673	NA	DG O-42:3;O2 | TG 42:1 | TG O-42:2;O	DG	0.0726188	0.170893	-0.0982738	0.0311251	0.0335096	0.211017	0.177642	0.0389354	0.0387751	0.0612394	0.0929014	0.0598854	0.0808171	0.0484006	0.0438065	0.0417386	0.0464242	0.0397145	0.0424906	0.0689597	0.0775525	0.11656	0.100881	0.0752623	0.055457	0.200549	0.172984	0.228516	0.243342	0.225624	0.213193	0.143808	0.150191
N763.6095/13.73	4176	13.73	763.609	Neg	Tier 3	DG 42:3;O	0.130957	NA	DG O-42:4;O2 | TG 42:2 | TG O-42:3;O	DG	0.0362454	0.186346	-0.150101	0.0205195	0.0236496	0.0551776	0.0513834	0.0210333	0.0458251	0.063643	0.0636092	0.0279333	0.0383249	0.0328262	0.0415218	0.0239667	0.0240756	0.0280204	0.0249224	0.0245564	0.032825	0.0383194	0.0427758	0.0411282	0.0550133	0.269121	0.252153	0.285467	0.286898	0.213802	0.226562	0.124123	0.109196
P699.5955/16.17	3716	16.17	699.596	Pos	Tier 3	DG 42:5	4.71703	NA	DG O-42:6;O | CE 18:1;O3 | DG 42:4;O | DG O-42:5;O2	DG	0.0144811	0.0201053	-0.00562421	0.00940643	0.0212244	0.0164861	0.0115252	0.00937058	0.0110009	0.0106651	0.00984448	0.0145282	0.0143596	0.012383	0.0130639	0.00647941	0.007463	0.0067718	0.00942623	0.0145181	0.0153299	0.041991	0.0337839	0.0144852	0.0140598	0.0218126	0.025869	0.0171569	0.0187358	0.0316304	0.0300461	0.0128335	0.0144233
N759.5775/15.83	4151	15.83	759.577	Neg	Tier 3	DG 42:5;O	0.789912	NA	DG O-42:6;O2 | TG 42:4 | TG O-42:5;O	DG	0.0290848	0.0492588	-0.020174	0.0254381	0.0223635	0.031783	0.026251	0.0183105	0.0234266	0.0323963	0.0338892	0.0255616	0.0285558	0.0363005	0.0374491	0.0297553	0.0261073	0.0273369	0.0266383	0.0266588	0.0363586	0.0389354	0.0281806	0.026912	0.0282461	0.0794505	0.0963882	0.0379335	0.0459606	0.0640598	0.038982	0.0435615	0.0310942
P735.5227/12.06	3959	12.06	735.523	Pos	Tier 3	DG 43:10;O2	4.35067	NA	TG 43:9;O | TG O-43:10;O2	DG	0.00739511	0.0233387	-0.0159436	0.00253144	0.00481436	0.00479404	0.00290112	0.00226828	0.00313088	0.00853209	0.00766503	0.00325441	0.0030387	0.00786523	0.00818761	0.00218721	0.00278814	0.00682746	0.00655738	0.0173622	0.0147751	0.0200288	0.0183927	0.00436341	0.00661638	0.0235134	0.0237303	0.023999	0.0234683	0.0293983	0.0332131	0.0311871	0.0338974
N771.5752/13.07	4221	13.07	771.575	Neg	Tier 3	DG 43:6;O	3.75853	NA	DG O-43:7;O2 | TG 43:5 | TG O-43:6;O	DG	0.0167626	0	0.0167626	0.0143713	0.013361	0.0174294	0.0139459	0.0127289	0.0137328	0.0195423	0.0199914	0.0123197	0.012775	0.0224033	0.0185755	0.0189906	0.0189963	0.0142	0.0152803	0.0189219	0.0173889	0.0230409	0.0172572	NA	NA	NA	NA	NA	NA	NA	NA	NA	NA
N793.6564/15.68	4372	15.68	793.656	Neg	Tier 3	DG 44:2;O	0.125999	NA	DG O-44:3;O2 | TG 44:1 | TG O-44:2;O	DG	0.0438114	0.0968455	-0.0530341	0.0289733	0.0394398	0.0775468	0.0804683	0.0295419	0.0357641	0.0558052	0.0475732	0.0395283	0.0482989	0.0373787	0.0448992	0.0252869	0.0312881	0.0271091	0.0237784	0.0391052	0.0316161	0.0734352	0.0593905	0.0265319	0.0414079	0.0968132	0.0991837	0.125089	0.139841	0.137011	0.12049	0.116012	0.0660751
P764.6759/17.03	4180	17.03	764.676	Pos	Tier 3	DG 44:3;O	0.392323	NA	DG O-44:4;O2 | TG 44:2 | TG O-44:3;O | ACer 47:2;O4	DG	0.0336667	0.0398216	-0.00615485	0.0193523	0.0325765	0.0265551	0.022131	0.0197823	0.027408	0.043218	0.0306601	0.0449354	0.0505554	0.0472458	0.041936	0.0357848	0.0324724	0.0349351	0.0331036	0.0352821	0.033845	0.0321501	0.0294058	0.016821	0.0311797	0.0664796	0.0594186	0.0467578	0.0437169	0.0396093	0.0508186	0.0222993	0.0211152
N791.6409/14.95	4359	14.95	791.641	Neg	Tier 3	DG 44:3;O	0.25264	NA	DG O-44:4;O2 | TG 44:2 | TG O-44:3;O	DG	0.0235625	0.115339	-0.0917761	0.0161389	0.0150043	0.0373753	0.033485	0.0185828	0.019461	0.0482809	0.0397691	0.0117926	0.0296489	0.0214448	0.0177809	0.0181781	0.0181837	0.0135925	0.0146266	0.0289294	0.0291984	0.0227945	0.0169818	0.0284324	0.0281721	0.147912	0.161914	0.164751	0.15436	0.16793	0.134343	0.084389	0.0811822
P762.6603/16.39	4175	16.39	762.66	Pos	Tier 3	DG 44:4;O	0.39336	NA	DG O-44:5;O2 | TG 44:3 | CE 20:0;O4 | TG O-44:4;O	DG	0.00497319	0.00613899	-0.0011658	0.00284959	0.00494549	0.00410273	0.00293283	0.00229307	0.0031651	0.00489626	0.00437738	0.00708601	0.00829635	0.00832789	0.00580617	0.00529536	0.00442329	0.00560297	0.00601714	0.0049447	0.00474693	0.00441228	0.00494234	0.00583951	0.00602091	0.00782363	0.00756914	0.00682142	0.00698229	0.00582583	0.00618788	0.00434427	0.00397506
N789.6245/13.90	4346	13.9	789.624	Neg	Tier 3	DG 44:4;O	0.633212	NA	DG O-44:5;O2 | TG 44:3 | TG O-44:4;O	DG	0.0615085	0.294313	-0.232804	0.0343529	0.051086	0.07037	0.0754717	0.0549316	0.0536095	0.109416	0.14133	0.0565255	0.0579997	0.0651731	0.0597993	0.0287397	0.04551	0.0365252	0.0428992	0.0646708	0.0604426	0.0729423	0.0483753	0.106127	0.0926501	0.468681	0.501174	0.380047	0.345685	0.332626	0.30509	0.230201	0.180845
N789.6256/13.72	4347	13.72	789.626	Neg	Tier 3	DG 44:4;O	0.759854	NA	DG O-44:5;O2 | TG 44:3 | TG O-44:4;O	DG	0.0335661	0.154977	-0.121411	0.0296649	0.0354387	0.0471619	0.0397494	0.0262746	0.0386282	0.0545512	0.0673509	0.0276698	0.0344309	0.0324668	0.0459919	0.0243729	0.0243803	0.0182246	0.019611	0.0201833	0.0335689	0.0295712	0.0220305	0.0551923	0.0451789	0.265055	0.249804	0.192007	0.181616	0.188037	0.172922	0.10462	0.0953359
N805.6236/17.71	4454	17.71	805.624	Neg	Tier 3	DG 44:4;O2	4.59274	NA	EPC 45:5;O2 | TG 44:3;O | TG O-44:4;O2 | EPC 46:5;O2	DG	0.0629168	0.0693662	-0.00644936	0.0544113	0.0561589	0.0769876	0.0507122	0.0486012	0.0499376	0.0710628	0.084242	0.0504645	0.0485039	0.0886546	0.0733088	0.0620494	0.0620683	0.0463968	0.063981	0.0586999	0.0616515	0.0816905	0.0687534	0.060818	0.0549394	0.0740659	0.0739126	0.104139	0.0786497	0.0724462	0.0618557	0.0576871	0.0551481
N805.6236/17.37	4455	17.37	805.624	Neg	Tier 3	DG 44:4;O2	4.59274	NA	EPC 45:5;O2 | TG 44:3;O | TG O-44:4;O2 | EPC 46:5;O2	DG	0.0627273	0.0652234	-0.00249611	0.0520289	0.048371	0.063566	0.0504885	0.0547274	0.0525079	0.0851709	0.073979	0.0452599	0.0511682	0.0839823	0.0759909	0.073728	0.0686713	0.0522439	0.0552378	0.057102	0.0631393	0.0836619	0.0635212	0.057397	0.0594499	0.0716484	0.0729062	0.0855283	0.0586087	0.0664848	0.0529961	0.0753668	0.051848
N787.6095/12.83	4333	12.83	787.61	Neg	Tier 3	DG 44:5;O	0.253933	NA	DG O-44:6;O2 | TG 44:4 | TG O-44:5;O	DG	0.0173074	0.0441293	-0.0268218	0.0136028	0.0126465	0.0164973	0.0132001	0.0120482	0.0129985	0.0245585	0.0422279	0.0142302	0.0120918	0.0212052	0.0175822	0.017975	0.0179805	0.0134407	0.0144631	0.0148852	0.016459	0.0218088	0.0162475	0.0210582	0.0204821	0.0748352	0.0770435	0.051256	0.0529972	0.0464787	0.0376128	0.0344482	0.0250807
P808.7749/19.54	4472	19.54	808.775	Pos	Tier 3	DG 48:1	0.494575	NA	DG O-48:2;O | TG O-48:1 | ACer 51:0;O3 | Cer 51:1;O4	DG	0.00535166	0.00604031	-0.000688647	0.00352741	0.00460829	0.00503449	0.0035194	0.00275168	0.00379812	0.00637483	0.00544864	0.00308248	0.0063742	0.0100969	0.0104556	0.00412775	0.00526183	0.0051577	0.00551416	0.00553955	0.0061854	0.00525507	0.00491977	0.00691009	0.00628556	0.010311	0.00725298	0.00584989	0.0057216	0.00470182	0.00436887	0.00378629	0.00521498
P824.7696/19.33	4566	19.33	824.77	Pos	Tier 3	DG 48:1;O	0.606229	NA	DG O-48:2;O2 | TG 48:0 | TG O-48:1;O | ACer 51:0;O4	DG	0.322638	0.300065	0.0225724	0.189097	0.247012	0.188245	0.203855	0.161816	0.18633	0.297605	0.256899	0.277841	0.315742	0.366645	0.317117	0.237617	0.25087	0.243117	0.234966	0.282963	0.297557	1.01926	0.878202	0.30784	0.295256	0.345366	0.283573	0.392004	0.321011	0.279687	0.283879	0.268887	0.22315
N847.7378/18.77	4697	18.77	847.738	Neg	Tier 3	DG 49:2	2.12329	NA	DG O-49:3;O | TG O-49:2	DG	0.0379494	0.0408137	-0.00286434	0.0318168	0.0285796	0.0362569	0.025729	0.0289973	0.0341485	0.0455638	0.0545221	0.0401871	0.0291023	0.0493591	0.0389391	0.0369656	0.0398212	0.0362214	0.0474751	0.0410394	0.0322671	0.040414	0.0415825	0.0311692	0.0392635	0.0606593	0.0429386	0.0518662	0.042665	0.0436496	0.0326192	0.0342659	0.0290408
P811.6770/18.02	4492	18.02	811.677	Pos	Tier 3	DG 49:6;O	4.92804	NA	DG O-49:7;O2 | TG 47:2 | ACer 47:3;O6 | CE 25:2;O4	DG	0.00622867	0.00696142	-0.000732748	0.00370724	0.0056948	0.00680783	0.00616687	0.00448697	0.00525235	0.00649602	0.00494995	0.00647198	0.00481952	0.00928043	0.007734	0.00595316	0.00714855	0.00786642	0.00635246	0.00680361	0.00706903	0.00582519	0.00568708	0.00747782	0.00850205	0.0111189	0.0117721	0.00698679	0.00413119	0.00337201	0.00719483	0.00424463	0.00481383
P836.8063/20.03	4643	20.03	836.806	Pos	Tier 3	DG 50:1	0.239004	NA	DG O-50:2;O | TG O-50:1 | ACer 53:0;O3 | Cer 53:1;O4	DG	0.00944017	0.0089264	0.000513771	0.00583752	0.00719344	0.00667258	0.00700709	0.00644538	0.00886228	0.00991371	0.0105833	0.00692636	0.00908783	0.0141792	0.0122247	0.00802526	0.00765167	0.00929499	0.00910954	0.0114323	0.0107268	0.0124188	0.0152107	0.00999205	0.00714569	0.0134575	0.0116606	0.00839242	0.00845633	0.00949863	0.0095498	0.0062972	0.00481383
P852.8005/19.81	4734	19.81	852.8	Pos	Tier 3	DG 50:1;O	1.17261	NA	DG O-50:2;O2 | TG 50:0 | TG O-50:1;O | ACer 53:0;O4	DG	0.112679	0.114828	-0.00214957	0.0817806	0.109138	0.0872244	0.0922018	0.0698332	0.0895637	0.140343	0.0985187	0.10322	0.118283	0.154202	0.134404	0.0964347	0.114083	0.103673	0.100447	0.134901	0.117358	0.172922	0.135045	0.109361	0.112991	0.13145	0.101839	0.141265	0.132353	0.111134	0.102011	0.104023	0.101856
P834.7908/19.63	4632	19.63	834.791	Pos	Tier 3	DG 50:2	0.11979	NA	DG O-50:3;O | TG O-50:2 | ACer 53:1;O3 | Cer 53:2;O4	DG	0.00972728	0.010087	-0.000359741	0.00713782	0.00861714	0.00613156	0.00646808	0.00682962	0.00869119	0.0117074	0.00951202	0.00924743	0.0129039	0.0143425	0.0129732	0.00856795	0.00813383	0.0101484	0.0119225	0.0104471	0.0103775	0.00991522	0.0104714	0.00982984	0.0105531	0.0163701	0.0134831	0.00934328	0.0085921	0.00975193	0.0100695	0.00583886	0.0070384
P848.7697/18.89	4713	18.89	848.77	Pos	Tier 3	DG 50:3;O	0.47127	NA	DG O-50:4;O2 | TG 50:2 | TG O-50:3;O | ACer 53:2;O4	DG	0.37068	0.403735	-0.0330545	0.223748	0.319078	0.315024	0.225955	0.226766	0.263045	0.433295	0.43144	0.418775	0.492778	0.475778	0.459187	0.338853	0.365247	0.368126	0.351882	0.415169	0.416723	0.422785	0.449956	0.429756	0.406709	0.558199	0.590095	0.419848	0.400221	0.387987	0.385419	0.228453	0.230663
P844.7390/18.13	4685	18.13	844.739	Pos	Tier 3	DG 50:5;O	0.11838	NA	DG O-50:6;O2 | TG 50:4 | CE 26:1;O4 | TG O-50:5;O	DG	0.0236291	0.0279737	-0.00434466	0.0172221	0.0233974	0.0208743	0.0162178	0.0120479	0.020787	0.0270264	0.0226442	0.0276809	0.035899	0.0317875	0.0300061	0.0224641	0.0214666	0.0225788	0.0232489	0.0243517	0.0258718	0.0257052	0.021304	0.0300735	0.0241167	0.0429662	0.0377713	0.028836	0.0266297	0.0262321	0.0307445	0.0156832	0.0166843
N873.7530/18.82	4839	18.82	873.753	Neg	Tier 3	DG 51:3	2.63232	NA	DG O-51:4;O | TG O-51:3	DG	0.0735752	0.0832842	-0.00970894	0.0676299	0.046156	0.0754031	0.0639869	0.0567695	0.071822	0.0803637	0.102416	0.0480269	0.045498	0.101593	0.092381	0.0927186	0.0973182	0.0576354	0.0738683	0.0563451	0.0823879	0.0893297	0.069855	0.0622624	0.0700237	0.0925275	0.104998	0.100376	0.0946825	0.0956856	0.0711179	0.0814727	0.0596949
P839.7097/18.61	4660	18.61	839.71	Pos	Tier 3	DG 51:6;O	3.0963	NA	DG O-51:7;O2 | TG 49:2 | ACer 49:3;O6 | CE 27:2;O4	DG	0.00789114	0.00801258	-0.000121444	0.00506287	0.00906673	0.0077997	0.00534251	0.00421428	0.00547476	0.0100834	0.00936426	0.00762637	0.0108828	0.00979752	0.00927627	0.00812393	0.00643579	0.00766234	0.0088301	0.00687796	0.0081787	0.00914679	0.00857575	0.00744538	0.00717877	0.0133937	0.011177	0.00806168	0.00525611	0.0083113	0.00890015	0.00546023	0.00494147
P864.8376/20.46	4796	20.46	864.838	Pos	Tier 3	DG 52:1	0.231257	NA	DG O-52:2;O | TG O-52:1 | ACer 55:0;O3	DG	0.0069918	0.00550499	0.00148681	0.00561619	0.00588213	0.00411776	0.00434376	0.00339622	0.00468777	0.00739286	0.00506077	0.00449477	0.00469231	0.0100697	0.00725772	0.00575582	0.00645675	0.00651206	0.00842027	0.00810484	0.00967881	0.0156413	0.0122543	0.00444452	0.00698028	0.00712205	0.00600696	0.00642867	0.00597374	0.00505011	0.0048561	0.00386601	0.00432151
P880.8321/20.26	4881	20.26	880.832	Pos	Tier 3	DG 52:1;O	0.681174	NA	DG O-52:2;O2 | TG 52:0 | TG O-52:1;O | ACer 55:0;O4	DG	0.096772	0.100793	-0.00402122	0.0755004	0.107902	0.0774109	0.0804547	0.0612683	0.0817964	0.117171	0.0852019	0.0725058	0.0758826	0.15676	0.120478	0.0835581	0.0966626	0.106197	0.0840909	0.097035	0.11744	0.124857	0.113268	0.0915019	0.092679	0.107171	0.0976549	0.140687	0.110184	0.0903478	0.0852335	0.0979654	0.0945079
P862.8220/20.03	4784	20.03	862.822	Pos	Tier 3	DG 52:2	0.231797	NA	DG O-52:3;O | TG O-52:2 | ACer 55:1;O3 | ACer 55:0;O4	DG	0.011267	0.00646856	0.00479846	0.00517353	0.0074557	0.00386228	0.00407426	0.0031855	0.00439692	0.00993795	0.00474678	0.00459301	0.00528592	0.0101785	0.0107051	0.00879818	0.00899333	0.0127273	0.0118666	0.0214146	0.0251526	0.0323484	0.0304439	0.00587195	0.00598783	0.00769607	0.00985661	0.00531244	0.00498458	0.00755141	0.0076171	0.00512146	0.00468619
P894.8117/18.33	4954	18.33	894.812	Pos	Tier 3	DG 52:2;O2	0.335266	NA	TG 52:1;O | TG O-52:2;O2 | ACer 55:1;O5 | ACer 55:0;O6	DG	0.0322231	0.0337517	-0.00152864	0.028081	0.0367352	0.0287041	0.0318807	0.0227076	0.0278871	0.0351464	0.0288685	0.0260476	0.0269667	0.0400882	0.0315937	0.0313446	0.0363088	0.0269017	0.0271051	0.0335719	0.0315024	0.0488325	0.0441877	0.0270077	0.0343059	0.0364394	0.0312622	0.0340244	0.0423204	0.0314721	0.0330995	0.0335784	0.0340068
P860.8062/19.65	4771	19.65	860.806	Pos	Tier 3	DG 52:3	0.464681	NA	DG O-52:4;O | TG O-52:3 | ACer 55:2;O3 | Cer 53:0;O4	DG	0.00959624	0.00536309	0.00423315	0.00341675	0.0058072	0.00479404	0.00391572	0.00332185	0.00467066	0.00656874	0.00589191	0.0046667	0.00500325	0.00982473	0.00567009	0.00818971	0.00773552	0.0100371	0.00970566	0.0209313	0.0195837	0.0276139	0.0245763	0.0042012	0.00572317	0.00763229	0.00894534	0.00543647	0.00434454	0.0050976	0.00506724	0.00298918	0.00419387
P858.7903/19.23	4756	19.23	858.79	Pos	Tier 3	DG 52:4	0.698657	NA	DG O-52:5;O | CE 28:0;O3 | TG O-52:4 | ACer 55:3;O3	DG	0.002848	0.0020897	0.000758304	0.00182595	0.00247274	0.00198374	0.00209261	0.00163613	0.00225834	0.00319953	0.00243803	0.00162106	0.00186562	0.00359242	0.00299381	0.00217077	0.00276718	0.00244898	0.00363264	0.00362487	0.00435649	0.00483367	0.00514545	NA	NA	NA	NA	NA	NA	0.0020897	NA	NA	NA
P853.7251/18.83	4737	18.83	853.725	Pos	Tier 3	DG 52:6;O	3.27973	NA	DG O-52:7;O2 | TG 50:2 | ACer 50:3;O6 | CE 28:2;O4	DG	0.0115828	0.013382	-0.00179914	0.00860411	0.0129257	0.00934762	0.00986065	0.00906071	0.0115312	0.0180095	0.0114883	0.00577197	0.00664273	0.0127912	0.0106598	0.00772925	0.00985284	0.00871985	0.00875559	0.0135329	0.0162341	0.0172773	0.0228611	0.0190757	0.015135	0.0230882	0.0170166	0.00971536	0.01315	0.00744059	0.00763334	0.00936609	0.0121987
P908.8625/20.67	5013	20.67	908.862	Pos	Tier 3	DG 54:1;O	1.76044	NA	DG O-54:2;O2 | TG 54:0 | TG O-54:1;O | ACer 57:0;O4	DG	0.110506	0.110536	-3.05996e-05	0.0824722	0.114065	0.084339	0.0907116	0.0745556	0.102789	0.134647	0.104263	0.0732795	0.0883201	0.170558	0.133429	0.103276	0.127647	0.111688	0.113785	0.113282	0.12003	0.13859	0.128388	0.0923778	0.103298	0.135872	0.11138	0.133824	0.131694	0.0866592	0.0970246	0.107312	0.105922
P922.8447/18.86	5075	18.86	922.845	Pos	Tier 3	DG 54:2;O2	1.51705	NA	TG 54:1;O | TG O-54:2;O2 | ACer 57:1;O5 | ACer 57:0;O6	DG	0.0169487	0.0194786	-0.00252984	0.014082	0.0173841	0.0140665	0.0158056	0.0155061	0.0139093	0.0186882	0.0155332	0.013472	0.0146423	0.0219356	0.0174866	0.0167577	0.0186156	0.0148423	0.0137481	0.0170462	0.0194809	0.0247137	0.0212588	0.0192866	0.0184432	0.0216213	0.0211266	0.020671	0.018697	0.0192822	0.016501	0.0236942	0.0154626
P888.8373/20.09	4922	20.09	888.837	Pos	Tier 3	DG 54:3	0.675039	NA	DG O-54:4;O | TG O-54:3 | ACer 57:2;O3 | ACer 57:1;O4	DG	0.0109486	0.00434891	0.00659973	0.00219944	0.00339066	0.00278024	0.00252065	0.00242941	0.00272027	0.00494474	0.00607661	0.00331581	0.00387257	0.00476268	0.00476288	0.00820616	0.00895141	0.0131169	0.0143629	0.0321963	0.0305982	0.0362154	0.0315497	0.00345504	0.00349014	0.006463	0.00472374	0.00324534	0.00304506	0.0062216	0.00685376	0.00312867	0.00286277
P904.8339/18.84	4995	18.84	904.834	Pos, merged	Tier 3	DG 54:3;O	1.21569	NA	DG O-54:4;O2 | TG 54:2 | TG O-54:3;O | ACer 57:2;O4	DG	0.0101135	0.0100608	5.26432e-05	0.00601735	0.00979731	0.00653732	0.00873508	0.00684201	0.00906758	0.0105439	0.0112667	0.00661934	0.00855075	0.0110494	0.0141299	0.00934088	0.00851117	0.0118182	0.0120902	0.0113208	0.010809	0.0155917	0.0136309	0.00987851	0.0100734	0.0129473	0.0114002	0.00684209	0.0109195	0.00976776	0.0101994	0.00793129	0.0106488
P886.8213/19.66	4911	19.66	886.821	Pos	Tier 3	DG 54:4	1.01486	NA	DG O-54:5;O | CE 30:0;O3 | TG O-54:4 | ACer 57:3;O3	DG	0.00924715	0.0040413	0.00520585	0.00128647	0.00174216	0.00139763	0.00147434	0.00115273	0.0015911	0.00225422	0.00171771	0.00147369	0.00272776	0.00326584	0.00272164	0.00577227	0.00798709	0.0150278	0.0142697	0.0257273	0.0254608	0.0338605	0.0340322	NA	NA	NA	NA	NA	NA	0.00397359	0.00410901	NA	NA
P902.8166/19.39	4984	19.39	902.817	Pos	Tier 3	DG 54:4;O	0.553822	NA	DG O-54:5;O2 | TG 54:3 | CE 30:0;O4 | TG O-54:4;O	DG	2.54907	2.90476	-0.355684	1.43128	2.1227	2.02758	1.38369	1.86033	1.97824	5.62728	4.80123	3.20346	3.95872	2.61752	2.50695	1.4916	1.40678	2.18725	2.28592	2.48735	2.54316	2.64925	2.41116	6.83354	6.35758	4.20514	3.82418	1.55566	1.35243	1.34152	1.30842	1.13266	1.13643
P884.8063/19.52	4897	19.52	884.806	Pos	Tier 3	DG 54:5	0.339057	NA	DG O-54:6;O | CE 30:1;O3 | TG O-54:5 | ACer 57:4;O3	DG	0.00501219	0	0.00501219	0.00215794	0.00292233	0.00234442	0.00247309	0.00193361	0.00266895	0.00378127	0.00288131	0.0019158	0.00220482	0.00424559	0.00353814	0.00322326	0.0032703	0.00512059	0.00525335	0.0120457	0.0113433	0.0145754	0.0123446	NA	NA	NA	NA	NA	NA	NA	NA	NA	NA
P885.8250/18.78	4906	18.78	885.825	Pos	Tier 3	DG 55:3	2.25778	NA	DG O-55:4;O | DG 53:0 | ACer 53:0;O5 | Cer 53:1;O6	DG	0.0338984	0.0334612	0.000437291	0.0257017	0.0367165	0.0279076	0.0244138	0.0186296	0.0321471	0.0430483	0.0342433	0.0219212	0.0244933	0.0493142	0.0432061	0.030621	0.0327659	0.0348609	0.0323398	0.0342969	0.0364137	0.0482128	0.0467153	0.0287109	0.0325857	0.0422221	0.0404307	0.0302003	0.0301596	0.0305381	0.0328558	0.0350531	0.0318551
P900.8421/18.78	4982	18.78	900.842	Pos	Tier 3	DG 55:4	4.66233	NA	ACer 58:3;O3 | DG O-55:5;O | CE 31:0;O3 | TG O-55:4	DG	0.190235	0.194197	-0.00396186	0.165733	0.206399	0.16994	0.150843	0.14336	0.160975	0.228524	0.193011	0.140652	0.156882	0.246979	0.246944	0.173119	0.195422	0.184508	0.170473	0.199275	0.202248	0.233652	0.235765	0.163652	0.18865	0.227693	0.199197	0.19747	0.16967	0.189308	0.197866	0.208346	0.20012
P877.7677/18.34	4856	18.34	877.768	Pos	Tier 3	DG 55:7	3.87348	NA	DG O-55:8;O | CE 31:3;O3 | DG 55:6;O | DG O-55:7;O2	DG	0.00429633	0.00451234	-0.000216014	0.00290493	0.00517028	0.00282533	0.00315477	0.00233025	0.00371257	0.00455691	0.00347235	0.00214914	0.00275603	0.00476268	0.00648658	0.00287791	0.0070018	0.00324675	0.00326006	0.00500046	0.00552781	0.00773388	0.00699601	0.00329284	0.00516078	0.00431575	0.00377527	0.00508506	0.00610951	0.0036728	0.00469369	0.00462326	0.00439444
P936.8932/21.05	5145	21.05	936.893	Pos	Tier 3	DG 56:1;O	2.24145	NA	DG O-56:2;O2 | TG 56:0 | TG O-56:1;O	DG	0.0252931	0.0261372	-0.000844068	0.0185224	0.0264883	0.0179739	0.0175811	0.0158036	0.0238666	0.0331588	0.0216283	0.0193054	0.0221048	0.034373	0.0345195	0.0236153	0.0279024	0.025269	0.0274776	0.0256344	0.0265294	0.0321749	0.0319334	0.0231958	0.0231077	0.0341221	0.0281378	0.0310892	0.0278128	0.0196305	0.0229	0.0247903	0.0265855
P934.8775/20.74	5129	20.74	934.877	Pos	Tier 3	DG 56:2;O	2.35324	NA	DG O-56:3;O2 | TG 56:1 | TG O-56:2;O | ACer 59:1;O4	DG	0.0433641	0.0441376	-0.0007735	0.0337663	0.0433292	0.0288694	0.0350354	0.0291901	0.034645	0.0628272	0.049481	0.0376897	0.051672	0.0627858	0.0560432	0.0399454	0.0479016	0.0393135	0.0403689	0.0354494	0.0458048	0.0496753	0.0434881	0.0434233	0.047241	0.0616536	0.051552	0.0452488	0.0411955	0.0425697	0.0394822	0.0366075	0.0324022
P899.8397/18.78	4976	18.78	899.84	Pos	Tier 3	DG 56:3	3.22279	NA	DG O-56:4;O | DG 54:0 | ACer 54:0;O5 | Cer 54:1;O6	DG	0.31568	0.329142	-0.0134619	0.260683	0.340358	0.293293	0.270772	0.237004	0.278101	0.371946	0.335211	0.237302	0.263943	0.414653	0.386337	0.310469	0.315878	0.29384	0.289307	0.319137	0.319442	0.405334	0.370585	0.303703	0.29471	0.396751	0.349705	0.337909	0.293896	0.307328	0.319317	0.342321	0.345775
P932.8642/20.27	5120	20.27	932.864	Pos	Tier 3	DG 56:3;O	0.214394	NA	DG O-56:4;O2 | TG 56:2 | TG O-56:3;O | ACer 59:2;O4	DG	0.0723107	0.0757975	-0.00348679	0.0429237	0.0569293	0.0518778	0.0479874	0.0514638	0.0522669	0.149021	0.125854	0.0749619	0.0967719	0.079877	0.0757524	0.0510459	0.0502704	0.0657699	0.0652757	0.0768287	0.0780881	0.0767438	0.0765047	0.138948	0.147231	0.108085	0.0979338	0.0481841	0.0410016	0.0524008	0.0477165	0.0386202	0.0378542
P914.8543/18.78	5038	18.78	914.854	Pos	Tier 3	DG 56:4	0.874457	NA	DG O-56:5;O | CE 32:0;O3 | TG O-56:4 | ACer 59:3;O3	DG	0.0268216	0.0270927	-0.000271112	0.0229212	0.0306845	0.0241054	0.0232248	0.0194353	0.0263644	0.0313651	0.0262458	0.0201896	0.0214405	0.0324135	0.0324102	0.0257367	0.0295585	0.0223006	0.0267511	0.0246863	0.0284199	0.0355461	0.032633	0.0242826	0.0257543	0.0361843	0.0266315	0.0259214	0.0231579	0.0284801	0.0268141	0.0274805	0.0262208
P928.8324/19.75	5105	19.75	928.832	Pos	Tier 3	DG 56:5;O	0.322986	NA	DG O-56:6;O2 | TG 56:4 | CE 32:1;O4 | TG O-56:5;O	DG	0.00807248	0	0.00807248	0.00572685	0.00775542	0.00622173	0.0065632	0.00513151	0.00708298	0.0100349	0.00764656	0.00968954	0.00585126	0.0112671	0.00938967	0.00680831	0.00867888	0.00768089	0.00771237	0.00769588	0.00850749	0.0113529	0.010652	NA	NA	NA	NA	NA	NA	NA	NA	NA	NA
P926.8164/19.16	5098	19.16	926.816	Pos	Tier 3	DG 56:6;O	0.863169	NA	DG O-56:7;O2 | TG 56:5 | CE 32:2;O4 | TG O-56:6;O	DG	0.0067376	0.0051879	0.00154971	0.00419139	0.00468323	0.00375708	0.00396328	0.00345819	0.00427716	0.00605972	0.00461749	0.00665619	0.00353337	0.00680383	0.00567009	0.0041113	0.00951742	0.013859	0.00465723	0.00464727	0.00513737	0.00619702	0.0289544	0.00525556	0.00504499	0.00765355	0.0056722	0.00516775	0.00484881	0.00395776	0.00406029	0.00565951	0.00455855
P926.8165/19.32	5099	19.32	926.817	Pos	Tier 3	DG 56:6;O	0.647377	NA	DG O-56:7;O2 | TG 56:5 | CE 32:2;O4 | TG O-56:6;O	DG	0.0142268	0.00704241	0.00718439	0.00341675	0.00462703	0.003712	0.00462912	0.00306155	0.00422583	0.00598701	0.00616896	0.00406494	0.0061622	0.00900827	0.0075072	0.00929154	0.00872081	0.0164564	0.0172876	0.0331629	0.0359822	0.054732	0.0463316	NA	NA	NA	0.0078295	0.0081237	0.00620648	0.00737727	0.0070649	NA	0.0056526
P924.8008/18.79	5085	18.79	924.801	Pos	Tier 3	DG 56:7;O	0.756919	NA	DG O-56:8;O2 | TG 56:6 | CE 32:3;O4 | TG O-56:7;O	DG	0.0191872	0.00729962	0.0118876	0.00392857	0.0044397	0.00392239	0.0042962	0.0029376	0.00405475	0.00574462	0.00437738	0.00291055	0.00334963	0.00645003	0.00537525	0.0130575	0.0127668	0.0260482	0.0222243	0.0521238	0.0544562	0.0784542	0.0728262	NA	NA	NA	NA	NA	NA	0.00758307	0.00701618	NA	NA
P931.8658/18.78	5114	18.78	931.866	Pos	Tier 3	DG 57:2;O	3.21934	NA	DG O-57:3;O2 | DG O-55:0;O2 | DG 57:1;O2 | TG 57:1	DG	0.141187	0.142487	-0.00129963	0.128273	0.155333	0.126734	0.123274	0.115162	0.128383	0.167321	0.136271	0.107395	0.132742	0.165605	0.180989	0.135064	0.133705	0.127699	0.131632	0.126815	0.146641	0.176466	0.17824	0.133984	0.13514	0.167251	0.161072	0.139819	0.122171	0.137841	0.135175	0.147765	0.144652
P945.8813/18.79	5172	18.79	945.881	Pos	Tier 3	DG 58:2;O	3.38308	NA	DG O-58:3;O2 | DG O-56:0;O2 | DG 58:1;O2 | TG 58:1	DG	0.0350189	0.0360324	-0.0010135	0.0312625	0.0371286	0.0302821	0.0297246	0.0253849	0.0283319	0.0424908	0.036552	0.0294739	0.0300619	0.0461028	0.0474246	0.0346336	0.0347575	0.0304267	0.0303838	0.0371968	0.0328381	0.043156	0.0427659	0.0344207	0.0334458	0.0477922	0.0390917	0.0321227	0.0293256	0.0365381	0.0360391	0.035372	0.0361767
P962.9083/21.11	5242	21.11	962.908	Pos	Tier 3	DG 58:2;O	2.804	NA	DG O-58:3;O2 | TG 58:1 | TG O-58:2;O	DG	0.0233015	0.0242671	-0.000965523	0.0169039	0.0206999	0.0151335	0.0182311	0.0170926	0.0249615	0.0288443	0.0266521	0.0189615	0.0254685	0.0306445	0.0318206	0.023714	0.025827	0.0217811	0.019728	0.0206339	0.0248032	0.0316296	0.0225001	0.0223199	0.0260024	0.0359929	0.0259805	0.0270376	0.0208305	0.0228284	0.0214221	0.0211833	0.019073
P960.8951/20.71	5232	20.71	960.895	Pos	Tier 3	DG 58:3;O	0.312209	NA	DG O-58:4;O2 | TG 58:2 | TG O-58:3;O | ACer 61:2;O4	DG	0.0252194	0.0233619	0.00185752	0.0176232	0.0219175	0.0186051	0.0189604	0.0170802	0.0188195	0.0522833	0.0344465	0.0215896	0.0238149	0.0363325	0.0304371	0.0209676	0.02067	0.0217625	0.0209016	0.0257831	0.0283789	0.0285806	0.0254339	0.028938	0.02807	0.0340158	0.0278217	0.0250739	0.0180764	0.0147545	0.0208536	0.0186923	0.0173225
P958.8793/20.34	5225	20.34	958.879	Pos	Tier 3	DG 58:4;O	0.417153	NA	DG O-58:5;O2 | TG 58:3 | CE 34:0;O4 | TG O-58:4;O	DG	0.0117754	0.010503	0.00127239	0.00646	0.00942265	0.00915225	0.00645223	0.00702794	0.00872541	0.0226149	0.0159765	0.00911234	0.0118156	0.0148324	0.011068	0.00937377	0.0119282	0.0105009	0.00963115	0.0147226	0.0157615	0.0149968	0.0159328	0.0130902	0.0138944	0.0159236	0.0112142	0.00983939	0.0089994	0.00935615	0.00810433	0.00882804	0.00578024
P974.8748/19.83	5290	19.83	974.875	Pos	Tier 3	DG 58:4;O2	0.205155	NA	TG 58:3;O | TG O-58:4;O2 | ACer 61:3;O5 | ACer 59:0;O5	DG	0.00784109	0.00677163	0.00106946	0.00478621	0.00683751	0.0051998	0.00548519	0.00428865	0.00656972	0.0170884	0.0151084	0.00738075	0.00888996	0.00963423	0.00825565	0.0058216	0.00742107	0.00814471	0.00847615	0.00581838	0.00643199	0.00775866	0.00742479	0.0117115	0.0142914	0.0101835	0.00980082	0.00407218	0.00382087	0.00311872	0.00319951	0.00392579	0.00359214
P972.8587/19.41	5281	19.41	972.859	Pos	Tier 3	DG 58:5;O2	0.20558	NA	TG 58:4;O | TG O-58:5;O2 | ACer 61:4;O5 | ACer 59:1;O5	DG	0.0153993	0.0164791	-0.00107977	0.0101534	0.0127571	0.0131798	0.00797413	0.00966806	0.0101283	0.0298623	0.0339108	0.0153141	0.0185714	0.0218811	0.0141979	0.00991646	0.00828058	0.0184787	0.0142697	0.0131797	0.0150011	0.0149224	0.0163391	0.0344207	0.0301376	0.0242575	0.0224656	0.00938462	0.00843694	0.0097361	0.00883518	0.00894761	0.00816892
P970.8445/18.98	5274	18.98	970.845	Pos	Tier 3	DG 58:6;O2	1.23604	NA	TG 58:5;O | TG O-58:6;O2 | ACer 61:5;O5 | ACer 59:2;O5	DG	0.00487931	0.0050692	-0.000189886	0.00309859	0.00419617	0.00477901	0.0035511	0.00277647	0.00497861	0.0082897	0.00524547	0.0027509	0.00507392	0.00609623	0.0050804	0.00368373	0.00469582	0.00437848	0.00443368	0.00514918	0.00569221	0.00686629	0.00677033	0.00856462	0.00602091	0.00608032	0.00531885	0.0046303	0.00434454	0.00354616	0.00363802	0.00446384	0.00408446
P935.8033/19.86	5130	19.86	935.803	Pos	Tier 3	DG 58:7;O	3.09893	NA	DG O-58:8;O2 | TG 56:3 | ACer 56:4;O6 | CE 34:3;O4	DG	0.00282133	0.00300521	-0.000183884	0.00188129	0.00254768	0.00204385	0.00215603	0.00168571	0.00232678	0.00368431	0.00365705	0.0021123	0.00193629	0.0037285	0.00310721	0.00231877	0.002872	0.00254174	0.0039307	0.00299284	0.00371946	0.00411482	0.00306922	0.00395789	0.00312624	0.00401811	0.00351491	0.00324534	0.00263775	0.00215302	0.0022088	0.00271019	0.00247985
P934.8195/18.78	5128	18.78	934.82	Pos	Tier 3	DG 58:8	2.88825	NA	DG O-58:9;O | CE 34:4;O3 | TG O-58:8 | PA O-51:0;O	DG	0.0127666	0.0162139	-0.0034473	0.00622484	0.0138062	0.0183947	0.00586566	0.00458613	0.0063302	0.0170884	0.0194119	0.00545267	0.00627526	0.0218811	0.0274206	0.00777858	0.00930779	0.00823748	0.0178465	0.00829073	0.00875408	0.0186158	0.0237639	0.00794822	0.00999074	0.0189638	0.0203269	0.0133535	0.0233131	0.0122057	0.0194407	0.0158825	0.0207141
P950.8164/18.86	5200	18.86	950.816	Pos	Tier 3	DG 58:8;O	0.736209	NA	DG O-58:9;O2 | PG O-48:0 | TG 58:7 | CE 34:4;O4	DG	0.0106196	0.0068023	0.00381734	0.00473088	0.00640665	0.00513969	0.00542177	0.00546617	0.00585115	0.0082897	0.00631672	0.00420003	0.00483365	0.00930764	0.00775669	0.00562426	0.00930779	0.0119852	0.0126118	0.0194256	0.0197892	0.027837	0.0320914	NA	NA	NA	NA	NA	NA	0.00618994	0.00773079	0.00681533	0.00647314
P959.8971/18.78	5228	18.78	959.897	Pos	Tier 3	DG 59:2;O	3.12533	NA	DG O-59:3;O2 | DG O-57:0;O2 | DG 59:1;O2 | TG 59:1	DG	0.0864402	0.0869958	-0.000555641	0.0773955	0.0806264	0.0853008	0.0783303	0.0732542	0.0778614	0.107451	0.0912231	0.0672496	0.0717133	0.112835	0.104012	0.0866662	0.0839168	0.0756957	0.0750931	0.0830746	0.0874175	0.10644	0.103248	0.0839267	0.0828536	0.101516	0.0962043	0.0797486	0.0688338	0.0903636	0.0896187	0.0871445	0.0897487
P933.8314/19.41	5123	19.41	933.831	Pos	Tier 3	DG 59:7	4.81888	NA	CerP 54:0;O3 | DG O-59:8;O | DG 59:6;O | DG O-59:7;O2	DG	0.0117841	0.0120331	-0.000249041	0.00590668	0.0104342	0.0107903	0.00718147	0.00749895	0.00937553	0.0211363	0.0224964	0.0141106	0.0164655	0.00938929	0.0108412	0.00920931	0.0072324	0.0118738	0.010693	0.0116554	0.0120626	0.014848	0.01248	0.0234554	0.0248941	0.0164551	0.0145804	0.00826839	0.00641983	0.0081055	0.00727603	0.00567944	0.00519675
P965.8123/18.13	5255	18.13	965.812	Pos	Tier 3	DG 59:7;O2	4.65927	NA	DG 57:4;O2 | HexCer 51:4;O3 | TG 57:3;O | TG O-57:4;O2	DG	0.0155086	0.0130898	0.00241876	0.00805079	0.0112397	0.00907711	0.00746683	0.00999033	0.0104705	0.0374733	0.0362935	0.00728251	0.012282	0.0208469	0.0225443	0.00911064	0.0118444	0.0159369	0.0198584	0.0132354	0.0127407	0.0165088	0.0179188	0.0201463	0.0218175	0.00799371	0.00914991	0.0145937	0.0150701	0.0101477	0.0101507	0.0113987	0.01043
P988.9261/21.09	5340	21.09	988.926	Pos	Tier 3	DG 60:3;O	0.606718	NA	DG O-60:4;O2 | TG 60:2 | TG O-60:3;O	DG	0.0154844	0.0148452	0.000639264	0.0103471	0.0149114	0.0104297	0.0102253	0.0103622	0.0139093	0.0258871	0.0229212	0.0135457	0.0153772	0.0178805	0.0173958	0.0114788	0.0151566	0.0143785	0.0123696	0.015745	0.0194809	0.0201031	0.0177834	0.0174374	0.0208251	0.0190914	0.0174629	0.0132708	0.00950368	0.0165593	0.0121484	0.0117774	0.0103753
P986.9111/20.76	5329	20.76	986.911	Pos	Tier 3	DG 60:4;O	0.101326	NA	DG O-60:5;O2 | TG 60:3 | TG O-60:4;O | ACer 63:3;O4	DG	0.00777126	0.00765339	0.000117869	0.00482771	0.00730583	0.00522986	0.00450229	0.00472248	0.00542344	0.0176702	0.0106202	0.00756497	0.00607739	0.00876334	0.00834637	0.00682476	0.00790323	0.00755102	0.0064456	0.00819779	0.00941167	0.00862625	0.00941076	0.00957031	0.00926294	0.011289	0.00933589	0.00584989	0.0052949	0.00584166	0.00688625	0.00817042	0.00503264
P1002.9028/18.79	5388	18.79	1002.9	Pos	Tier 3	DG 60:4;O2	3.09102	NA	TG 60:3;O | TG O-60:4;O2 | ACer 63:3;O5 | ACer 61:0;O5	DG	0.01657	0.0167521	-0.000182081	0.0118687	0.0166536	0.0162607	0.0164873	0.0138576	0.0147134	0.0191003	0.013243	0.0118141	0.0126919	0.0233235	0.0186206	0.01832	0.0189929	0.0174026	0.0150522	0.0175109	0.0186384	0.0178474	0.0190021	0.0163506	0.0158462	0.0210898	0.0169422	0.0185419	0.0142749	0.0167967	0.0130416	0.0177159	0.0169213
P1000.8948/18.78	5379	18.78	1000.89	Pos	Tier 3	DG 60:5;O2	4.59591	NA	TG 60:4;O | TG O-60:5;O2 | ACer 63:4;O5 | ACer 63:3;O6	DG	0.0179931	0.0177897	0.000203407	0.0169731	0.0208497	0.0162306	0.0156946	0.0146384	0.0160308	0.0203122	0.0172325	0.0124036	0.015773	0.0243849	0.0197546	0.0188791	0.018972	0.0148423	0.0164866	0.0198717	0.0186384	0.0209955	0.0208977	0.0163506	0.016971	0.021026	0.0179837	0.0177357	0.0170096	0.0167967	0.0170532	0.020705	0.0162649
P997.8221/18.78	5371	18.78	997.822	Pos	Tier 3	DG 63:11;O	0.200437	NA	DG O-63:12;O2 | PG O-53:3 | TG 61:7 | DG 61:8;O	DG	0.0387067	0.03858	0.000126635	0.0391335	0.0403694	0.0338288	0.0352098	0.0306155	0.0346108	0.047484	0.0374386	0.0339932	0.036634	0.0490692	0.0384886	0.035867	0.0373569	0.0352876	0.0363264	0.0401896	0.0414278	0.0465024	0.0443005	0.0374378	0.0372337	0.05113	0.0401518	0.0397916	0.0349503	0.0375196	0.0366238	0.0364082	0.0345538
P1011.8372/18.79	5403	18.79	1011.84	Pos	Tier 3	DG 64:11;O	0.29649	NA	DG O-64:12;O2 | PG O-54:3 | TG 62:7 | DG 62:8;O	DG	0.0219409	0.0203237	0.00161712	0.0204036	0.0216178	0.0184698	0.0180409	0.0189891	0.0191275	0.0277293	0.0206494	0.0169475	0.0194053	0.0239223	0.0278515	0.0241251	0.0273783	0.016308	0.0163748	0.0235896	0.0235703	0.0284319	0.0258852	0.0225957	0.020395	0.0225992	0.019769	0.0231928	0.0167381	0.0177308	0.0194082	0.0203862	0.0204223
P1060.9833/18.82	5527	18.82	1060.98	Pos	Tier 3	DG 64:3;O2	0.848269	NA	TG 64:2;O | TG O-64:3;O2 | ACer 67:2;O5 | ACer 67:1;O6	DG	0.00445832	0.00472217	-0.000263856	0.00282193	0.00518902	0.00362183	0.00323404	0.00252857	0.00349016	0.00494474	0.0048576	0.00378248	0.00443791	0.00775637	0.00555669	0.0037824	0.00379439	0.0041744	0.00435917	0.00405242	0.0039044	0.00570125	0.00717655	0.00501225	0.00573971	0.00663308	0.00522587	0.00355541	0.00333598	0.00443269	0.00531086	0.00416492	0.00381095
P1058.9677/18.24	5525	18.24	1058.97	Pos	Tier 3	DG 64:4;O2	0.755452	NA	TG 64:3;O | TG O-64:4;O2 | ACer 67:3;O5 | ACer 65:0;O5	DG	0.00321064	0.00332995	-0.000119313	0.00196428	0.00266007	0.00315595	0.00347184	0.00223109	0.00304534	0.00344192	0.00262273	0.00426143	0.00399977	0.00410951	0.00342474	0.00314103	0.00366861	0.00280148	0.0039307	0.00263965	0.00291803	0.0035199	0.00320462	0.00476893	0.00287813	0.00369922	0.00503989	0.00293528	0.00275413	0.00349866	0.00230624	0.00282976	0.00258926
P1036.9613/19.95	5474	19.95	1036.96	Pos	Tier 3	DG 65:6	1.6394	NA	ACer 68:5;O3 | DG O-65:7;O | TG O-65:6 | ACer 66:2;O3	DG	0.0298797	0.0280908	0.00178884	0.0214135	0.024128	0.0260291	0.0235895	0.021183	0.0220359	0.0339587	0.0237893	0.023223	0.0254685	0.0486882	0.033136	0.0283515	0.0270429	0.0280891	0.0240313	0.0263221	0.0468117	0.0507412	0.0395613	0.0217522	0.0416336	0.0285945	0.0249391	0.0254873	0.0288795	0.0246331	0.0297051	0.0328013	0.0224828
P1042.0114/18.78	5487	18.78	1042.01	Pos	Tier 3	DG 66:2	3.26291	NA	DG O-66:3;O | DG O-64:0;O | DG 66:1;O | DG O-66:2;O2	DG	0.0242607	0.0246184	-0.00035771	0.0195875	0.0250834	0.0220916	0.0190872	0.018171	0.0208212	0.0260326	0.0207787	0.0184335	0.0185007	0.0327673	0.0340659	0.0252927	0.0253448	0.0296289	0.0208644	0.0235896	0.0242073	0.0317535	0.0291124	0.0236338	0.0239844	0.0321024	0.0257574	0.0258801	0.0228282	0.0221793	0.0218606	0.023196	0.024762
P1089.0142/19.35	5590	19.35	1089.01	Pos	Tier 3	DG 66:3;O2	1.19374	NA	TG 66:2;O | TG O-66:3;O2 | ACer 69:2;O5 | ACer 69:1;O6	DG	0.00556512	0.00584209	-0.000276968	0.00413606	0.00477689	0.00262996	0.00337672	0.00356975	0.00299401	0.00739286	0.0048576	0.00474038	0.00520112	0.00688548	0.00557937	0.00503223	0.00469582	0.00447124	0.00422876	0.00570685	0.00604155	0.0116256	0.0133601	0.00622881	0.00714569	0.00731339	0.00539324	0.00642867	0.00632285	0.00465433	0.00613915	0.004145	0.00464972
P1086.9986/18.81	5588	18.81	1087	Pos	Tier 3	DG 66:4;O2	1.10396	NA	TG 66:3;O | TG O-66:4;O2 | ACer 69:3;O5 | ACer 67:0;O5	DG	0.00463513	0.00548969	-0.000854568	0.00316775	0.00378405	0.00414782	0.00320233	0.00383004	0.00345595	0.00489626	0.00520853	0.00555092	0.00319417	0.00808295	0.00512576	0.00379884	0.00473775	0.00513915	0.00501118	0.00540942	0.00563056	0.00488325	0.00444585	0.0063748	0.0054916	0.00858898	0.00701121	0.0054158	0.00428635	0.0048443	0.00445007	0.00440406	0.00402976
P1055.8997/18.88	5518	18.88	1055.9	Pos, merged	Tier 3	DG 67:10;O	0.378824	NA	DG O-67:11;O2 | PG O-57:2 | TG 65:6 | DG 65:7;O	DG	0.0204852	0.0207124	-0.000227275	0.0180382	0.018302	0.0168017	0.0158056	0.0154565	0.0181865	0.0221301	0.0203354	0.0151913	0.0180626	0.0341552	0.0276927	0.01906	0.0206281	0.0186271	0.0186475	0.0206525	0.0233237	0.0259035	0.0227032	0.0175023	0.0179139	0.0207284	0.0218147	0.0251979	0.0240889	0.0182215	0.0216657	0.0221399	0.0178513
P1069.0300/18.79	5548	18.79	1069.03	Pos	Tier 3	DG 67:4	4.02235	NA	ACer 70:3;O3 | DG O-67:5;O | TG O-67:4 | ACer 70:2;O4	DG	0.0193765	0.0182675	0.00110902	0.0162261	0.0189952	0.0164861	0.0139825	0.0139319	0.0167322	0.0209182	0.0181929	0.0141229	0.0152924	0.0262084	0.0268082	0.0222175	0.0201669	0.0202968	0.0174553	0.0178641	0.0218852	0.0237718	0.0259755	0.0178592	0.015532	0.0212173	0.0200108	0.0188519	0.0179018	0.0190922	0.0154128	0.0193101	0.0174866
P1057.9149/19.70	5524	19.7	1057.91	Pos	Tier 3	DG 67:9;O	0.756204	NA	DG O-67:10;O2 | PG O-57:1 | TG 65:5 | ACer 65:6;O6	DG	0.0169827	0.0164364	0.000546358	0.0115229	0.0179087	0.0119325	0.0121435	0.0105977	0.0135672	0.0203607	0.0181375	0.0103773	0.0154903	0.0266166	0.0173958	0.0132877	0.0178399	0.0178293	0.0179024	0.0147597	0.0192343	0.0285806	0.0241701	0.0141122	0.0150192	0.0210898	0.0171282	0.0220146	0.0159041	0.01181	0.0133177	0.0179949	0.0159732
P1094.0426/18.78	5599	18.78	1094.04	Pos	Tier 3	DG 68:1	1.00544	NA	ACer 68:1;O5 | DG O-68:2;O | TG O-68:1 | TG O-70:4	DG	0.258097	0.259668	-0.00157083	0.224108	0.248155	0.224448	0.227905	0.195592	0.261283	0.320778	0.24602	0.188387	0.213797	0.335483	0.309519	0.266462	0.27611	0.24423	0.235265	0.270471	0.290816	0.298473	0.284647	0.249363	0.24952	0.336267	0.271764	0.256858	0.240016	0.21945	0.243715	0.277934	0.251796
P1068.0267/18.78	5543	18.78	1068.03	Pos	Tier 3	DG 68:3	3.46432	NA	DG O-68:4;O | DG 66:0 | ACer 66:0;O5 | DG O-66:1;O	DG	0.0266904	0.026213	0.000477431	0.021455	0.0260949	0.0237448	0.0210847	0.0208111	0.0231309	0.0292806	0.0263566	0.0197843	0.023928	0.036904	0.0338618	0.0263123	0.0284265	0.0225788	0.0262854	0.0270657	0.0332696	0.0326955	0.0307373	0.0202112	0.0255392	0.0287221	0.0286028	0.0314819	0.0222851	0.0242373	0.0251413	0.0298519	0.0260567
P1115.0297/19.33	5635	19.33	1115.03	Pos	Tier 3	DG 68:4;O2	1.25557	NA	TG 68:3;O | TG O-68:4;O2 | ACer 71:3;O5 | ACer 69:0;O5	DG	0.00660386	0.00630076	0.000303099	0.0041084	0.00466449	0.00578591	0.00345598	0.0039292	0.00482464	0.0111741	0.00836689	0.00572285	0.00790061	0.00925321	0.00700823	0.0042922	0.00610037	0.00795918	0.00748882	0.00669207	0.00577441	0.00927074	0.00830494	0.00950543	0.00750959	0.0083126	0.00769932	0.00659404	0.00434454	0.00541422	0.0042227	0.00532074	0.00408446
P402.3578/2.13	1784	2.13	402.358	Pos	Tier 3	DG O-20:1	0.248535	NA	MG 20:1 | MG O-20:2;O | NAE 21:0;O2 | FA 23:1;O2	DG	0.200533	0.190761	0.00977259	0.0731211	0.219681	0.18844	0.077617	0.26307	0.213584	0.154159	0.130139	0.37255	0.456907	0.121081	0.123222	0.160818	0.15339	0.122412	0.119654	0.377749	0.406407	0.143151	0.133511	0.298999	0.279906	0.196101	0.202005	0.149865	0.140189	0.161508	0.171961	0.150276	0.156796
N481.3324/4.35	2255	4.35	481.332	Neg	Tier 3	DG O-22:0;O2	4.57067	NA	ST 30:5;O2 | LPA O-21:0;O | FA 25:0;O4 | ST 28:0;O;S	DG	0.0374512	0.0401109	-0.00265969	0.0350446	0.032938	0.0325287	0.0318443	0.0252536	0.0273188	0.0398161	0.0500321	0.0294486	0.0308102	0.0431293	0.0380451	0.0420433	0.0365705	0.0273369	0.0330936	0.0347322	0.0456574	0.0619763	0.0514044	0.0386194	0.0361579	0.0607692	0.0546796	0.0380352	0.0292153	0.0331414	0.0482442	0.0337191	0.0285274
N491.3587/4.86	2321	4.86	491.359	Neg	Tier 3	DG O-22:0;O2	0.407034	NA	FA 25:0;O4	DG	0.047344	0.0501097	-0.00276574	0.0438057	0.0381538	0.0379346	0.0346782	0.0279763	0.0279797	0.0574773	0.047787	0.0444693	0.0356606	0.0651731	0.0520513	0.0417386	0.042564	0.0463968	0.0531133	0.0423009	0.0636972	0.0856333	0.058289	0.0359586	0.0396332	0.0636264	0.0456223	0.050239	0.0480093	0.0646661	0.048808	0.0662535	0.038281
N491.3587/4.35	2322	4.35	491.359	Neg	Tier 3	DG O-22:0;O2	0.407034	NA	FA 25:0;O4	DG	0.0533934	0.0673006	-0.0139071	0.0619428	0.0544441	0.0409171	0.0282646	0.0356681	0.0411251	0.0511025	0.0591191	0.0588313	0.0452931	0.0866179	0.0590047	0.0571748	0.0471353	0.0449541	0.0483739	0.051047	0.0526316	0.0846476	0.0595741	0.0478182	0.0422212	0.0617582	0.0645197	0.121428	0.122562	0.0674952	0.055654	0.0454753	0.0440745
N491.3589/8.88	2324	8.88	491.359	Neg	Tier 3	DG O-22:0;O2	0	NA	FA 25:0;O4	DG	0.0907626	0.0912128	-0.000450214	0.0844605	0.0787368	0.105322	0.0730107	0.0705194	0.0698392	0.117567	0.101561	0.0668028	0.0636699	0.140889	0.0893017	0.110998	0.103108	0.0691776	0.0790162	0.0833403	0.089827	0.119517	0.0985864	0.0788353	0.082446	0.111978	0.100078	0.111156	0.0799857	0.115793	0.0711179	0.0832954	0.0774421
N491.3590/9.99	2325	9.99	491.359	Neg	Tier 3	DG O-22:0;O2	0	NA	FA 25:0;O4	DG	0.0511797	0.0495297	0.00164995	0.0411927	0.0441555	0.0474415	0.0407189	0.0364169	0.045311	0.0596719	0.0796451	0.0361684	0.0326547	0.0699653	0.0460912	0.0695643	0.0584112	0.0389551	0.0486191	0.0428055	0.057281	0.0799655	0.0485588	0.0481983	0.0346791	0.0510989	0.0545678	0.0578664	0.0453371	0.0699202	0.0482442	0.0459309	0.0394544
N491.3590/7.97	2326	7.97	491.359	Neg	Tier 3	DG O-22:0;O2	0	NA	FA 25:0;O4	DG	0.0828047	0.0835163	-0.000711556	0.0684753	0.0688768	0.0893839	0.0702513	0.0704513	0.075347	0.101474	0.099102	0.0675275	0.0653778	0.106386	0.0947651	0.102671	0.095896	0.0558129	0.0786076	0.0761921	0.0776455	0.115205	0.0766477	0.0806599	0.0743863	0.0979121	0.115845	0.108004	0.0632404	0.0676973	0.0766753	0.0899481	0.060795
P570.5470/8.88	2766	8.88	570.547	Pos	Tier 3	DG O-32:1	2.45379	NA	MG 32:1 | MG O-32:2;O | Cer 35:0;O3 | NAE 33:0;O2	DG	0.0266172	0.0276772	-0.00106007	0.0295611	0.0252145	0.0310335	0.0286942	0.0260418	0.0222583	0.0232209	0.0302907	0.0223633	0.0260621	0.0271337	0.0306865	0.0272004	0.0240032	0.0214657	0.0225037	0.0258388	0.0245361	0.0275395	0.0366952	0.0305763	0.0247618	0.0336756	0.0356326	0.0189139	0.014818	0.0338784	0.0343338	0.0227576	0.0274242
P570.5472/7.97	2768	7.97	570.547	Pos	Tier 3	DG O-32:1	2.80433	NA	MG 32:1 | MG O-32:2;O | Cer 35:0;O3 | NAE 33:0;O2	DG	0.329019	0.358626	-0.0296064	0.304077	0.324323	0.340602	0.331442	0.317447	0.303867	0.348919	0.320324	0.272326	0.313353	0.36738	0.419383	0.343063	0.305836	0.276289	0.296461	0.313263	0.299858	0.405905	0.376272	0.328716	0.309531	0.382188	0.384334	0.333196	0.387032	0.339829	0.434126	0.301289	0.386018
P588.5024/10.74	2900	10.74	588.502	Pos	Tier 3	DG O-34:6	6.28719	NA	MG 34:6 | CE 10:1;O2 | Cer 37:5;O3 | MG O-34:7;O	DG	0.0258438	0.0801701	-0.0543263	0.0229766	0.0190139	0.0193565	0.0222578	0.0191378	0.022361	0.0292806	0.0266521	0.0365108	0.0396303	0.0285761	0.0274886	0.0298316	0.0303551	0.0238776	0.0171013	0.0192583	0.022214	0.0357196	0.0252759	0.0272024	0.0225784	0.0648001	0.0484462	0.17715	0.162028	0.065873	0.0757162	0.0868655	0.0710404
N631.5424/12.72	3205	12.72	631.542	Neg	Tier 3	DG O-35:0	2.21679	NA		DG	0.0735634	0.0686426	0.00492074	0.0708577	0.0779508	0.0855625	0.0744276	0.0812742	0.0503048	0.0759745	0.0903357	0.0671322	0.092499	0.0776327	0.0695341	0.0550421	0.0706014	0.0605969	0.0824481	0.0586999	0.0663009	0.0819369	0.0821553	0.0683442	0.065735	0.0608791	0.0854299	0.0742398	0.0623497	0.0731535	0.0701514	0.0642486	0.061895
P612.5924/17.08	3084	17.08	612.592	Pos	Tier 3	DG O-35:1	0.163241	NA		DG	0.0220276	0.0558929	-0.0338653	0.0172636	0.021112	0.0200177	0.0179458	0.0136716	0.0139264	0.0203364	0.0164937	0.0165668	0.0222602	0.0364413	0.0520741	0.0190764	0.0215714	0.0206122	0.0211624	0.0208384	0.0220085	0.0280353	0.0191375	0.0230336	0.0191544	0.034441	0.0328988	0.141803	0.139917	0.0369338	0.0397583	0.0450569	0.0459319
N651.5535/12.73	3342	12.73	651.553	Neg	Tier 3	DG O-36:2	5.21827	NA		DG	0.0873108	0.0898967	-0.00258592	0.0708577	0.0750214	0.0898499	0.0727869	0.0722892	0.0865829	0.088724	0.101026	0.0735226	0.0800656	0.108662	0.106288	0.110084	0.0857375	0.0484471	0.0977284	0.0763603	0.100428	0.113356	0.0883973	0.0813441	0.088953	0.0868132	0.113497	0.0779009	0.0834595	0.103163	0.0852126	0.103162	0.075462
N649.5389/12.78	3330	12.78	649.539	Neg	Tier 3	DG O-36:3	3.69492	NA		DG	0.133407	0.142433	-0.00902575	0.157163	0.0765219	0.136359	0.119547	0.0729018	0.104355	0.138572	0.114496	0.0742473	0.120577	0.208099	0.185855	0.114451	0.125051	0.111702	0.115623	0.137751	0.152315	0.216856	0.185699	0.0871978	0.0954599	0.204615	0.19423	0.129869	0.139752	0.136304	0.151256	0.15848	0.127163
N649.5389/12.76	3331	12.76	649.539	Neg	Tier 3	DG O-36:3	3.69492	NA		DG	0.194829	0.215242	-0.0204133	0.0879188	0.134181	0.240563	0.215825	0.184058	0.193875	0.232835	0.159932	0.185849	0.206586	0.303343	0.21933	0.111201	0.209468	0.217784	0.226017	0.121773	0.22215	0.189625	0.234257	0.148776	0.220423	0.241538	0.280219	0.223228	0.229625	0.207235	0.207555	0.203955	0.189865
P618.5458/12.70	3118	12.7	618.546	Pos	Tier 3	DG O-36:5	0.323339	NA	CE 12:0;O2 | Cer 39:4;O3 | Cer 37:1;O3 | Cer 39:3;O4	DG	0.0278827	0.0308189	-0.00293629	0.0258815	0.02602	0.0218662	0.0235578	0.0210342	0.0284859	0.0321408	0.0279081	0.0225598	0.0254544	0.0348084	0.0318886	0.0273319	0.0306067	0.0275696	0.0270119	0.0267125	0.0293036	0.0338853	0.033626	0.0308034	0.0294925	0.0306567	0.0292165	0.0354714	0.027774	0.0274827	0.0300461	0.0394572	0.0277889
P614.5179/10.75	3092	10.75	614.518	Pos	Tier 3	DG O-36:7	6.02102	NA	CE 12:2;O2 | Cer 39:6;O3 | Cer 39:5;O4	DG	0.00935206	0.0229975	-0.0136455	0.00608651	0.00633172	0.00653732	0.00764121	0.00741218	0.00833191	0.0155371	0.00899487	0.012551	0.0127343	0.0100425	0.0112268	0.00856795	0.00916104	0.00858998	0.00923994	0.00964774	0.00752111	0.0109563	0.00992981	0.00851595	0.00812161	0.0197291	0.0184114	0.0460756	0.0397797	0.0202004	0.0203177	0.0280186	0.0208052
P641.6047/19.13	3271	19.13	641.605	Pos	Tier 3	DG O-37:0;O	4.98747	NA		DG	0.0260988	0.0293863	-0.00328754	0.018467	0.0262635	0.0272163	0.0200542	0.0179603	0.0180496	0.0308804	0.0309741	0.0275949	0.0321678	0.0395439	0.0393051	0.0193067	0.0254706	0.0274212	0.026155	0.0253369	0.024721	0.0218879	0.0231997	0.0299762	0.0326353	0.0441567	0.0447267	0.02865	0.0278322	0.0303798	0.0254336	0.0163608	0.0137121
N675.5577/12.82	3534	12.82	675.558	Neg	Tier 3	DG O-38:4	1.18421	NA		DG	0.152468	0.177829	-0.0253606	0.106824	0.133824	0.214931	0.149676	0.0923695	0.102078	0.169088	0.216271	0.102049	0.112584	0.216964	0.189133	0.140144	0.132162	0.102286	0.131803	0.114036	0.15557	0.254066	0.213512	0.120116	0.127921	0.218901	0.279772	0.191803	0.162644	0.171062	0.175499	0.200036	0.130537
P647.6013/14.19	3316	14.19	647.601	Pos	Tier 3	DG O-39:3	6.17668	NA	DG 39:1 | DG O-39:2;O	DG	0.838268	0.242968	0.5953	0.673334	0.852984	0.829714	0.714707	0.69558	0.780633	0.911867	0.837003	0.555951	0.636784	1.17938	1.06033	0.816324	0.900486	0.800074	0.827124	0.847718	0.866428	1.00697	0.971971	0.799705	0.750265	0.0837001	0.105057	0.106476	0.0463353	0.0749917	0.0582895	0.202826	0.202035
N685.5439/14.80	3619	14.8	685.544	Neg	Tier 3	DG O-39:6	3.79262	NA		DG	0.0253921	0.0440175	-0.0186254	0.0172917	0.024507	0.0293597	0.0303527	0.0164046	0.0135125	0.0341728	0.0326064	0.0205547	0.0260281	0.0377381	0.0338731	0.0252869	0.0232629	0.020199	0.023615	0.0208561	0.0187837	0.0390586	0.0203782	0.0252395	0.0223307	0.0545055	0.0573633	0.0440354	0.0615481	0.0401132	0.045828	0.0437437	0.0454679
N713.5750/15.85	3798	15.85	713.575	Neg	Tier 3	DG O-41:6	3.36336	NA		DG	0.0458213	0.0755291	-0.0297079	0.0376575	0.0301515	0.0549911	0.0407935	0.0277721	0.034736	0.0451458	0.0677785	0.0376178	0.0531493	0.0648137	0.054932	0.0408246	0.0444941	0.0401701	0.0414283	0.0425532	0.0458434	0.0523657	0.0592069	0.043789	0.0396332	0.0802198	0.107347	0.0947829	0.086577	0.0780034	0.0766753	0.0750023	0.073262
P700.6275/17.97	3724	17.97	700.628	Pos	Tier 3	DG O-42:6	5.28101	NA	CE 18:1;O2 | ACer 45:4;O2 | Cer 45:5;O3 | ACer 45:3;O3	DG	0.00994945	0.0234535	-0.013504	0.00568536	0.00936645	0.00782976	0.00669002	0.00518109	0.0079213	0.0117801	0.00989989	0.00957901	0.0100206	0.0146691	0.0145381	0.00892975	0.00836443	0.0119666	0.0116431	0.00790036	0.00898013	0.0130137	0.0150301	0.00908368	0.00750959	0.0138189	0.0134645	0.0673461	0.0582052	0.0186648	0.016095	0.0157231	0.0146238
N743.6673/16.27	4028	16.27	743.667	Neg	Tier 3	DG O-43:0	2.28596	NA		DG	0.0251653	0.0865917	-0.0614263	0.0108362	0.0100743	0.013142	0.0154374	0.00959771	0.0103547	0.0262305	0.0228779	0.00928915	0.00963246	0.0168923	0.0213569	0.0143191	0.0143234	0.022553	0.0250041	0.0508788	0.0562581	0.0887137	0.0555352	0.0153565	0.0179681	0.11044	0.101979	0.113394	0.109379	0.0908356	0.105992	0.108904	0.0916691
P758.7225/18.56	4146	18.56	758.722	Pos	Tier 3	DG O-43:0;O2	0.922603	NA		DG	0.164067	0.15063	0.0134365	0.126973	0.160991	0.148585	0.145199	0.118285	0.174748	0.210321	0.185789	0.116766	0.10952	0.206782	0.190016	0.174911	0.194918	0.183544	0.143834	0.154903	0.169821	0.192653	0.172779	0.147107	0.134561	0.181049	0.169664	0.199578	0.149615	0.11821	0.125642	0.150156	0.130721
N733.5442/14.81	3949	14.81	733.544	Neg	Tier 3	DG O-43:10	4.08975	NA		DG	0.0256642	0.0429565	-0.0172923	0.0164464	0.0227208	0.0425016	0.0270714	0.0162004	0.0195344	0.0211098	0.0320718	0.0210159	0.0265747	0.0275548	0.0306943	0.020717	0.0278342	0.0155669	0.0253309	0.028509	0.0286405	0.032898	0.0302919	0.0228068	0.0280982	0.0605495	0.051996	0.0547137	0.0467623	0.0455694	0.0462307	0.0376378	0.0352009
P808.8113/21.05	4473	21.05	808.811	Pos	Tier 3	DG O-49:1	0.370915	NA		DG	0.0191666	0.0219748	-0.00280825	0.0151886	0.0209996	0.0130145	0.0167251	0.0126924	0.0170573	0.023439	0.0200399	0.0126738	0.0148684	0.0274331	0.0212515	0.0149651	0.0234791	0.0209833	0.0193368	0.0209499	0.0214331	0.0218631	0.0249374	0.0165777	0.0172191	0.0277866	0.0252552	0.0264175	0.0204814	0.0244273	0.0187423	0.0221996	0.0206411
P815.7825/18.53	4521	18.53	815.783	Pos	Tier 3	DG O-51:3	3.18711	NA	Cer 49:0;O5 | DG O-49:0 | DG 51:1 | DG O-51:2;O	DG	0.0876603	0.0888628	-0.00120245	0.0787788	0.0971863	0.0782224	0.0797254	0.0747168	0.0796065	0.105609	0.086033	0.0611952	0.075713	0.10663	0.113266	0.0847915	0.0823236	0.0693506	0.0826751	0.0790222	0.096521	0.110852	0.110988	0.0847702	0.0793139	0.104046	0.0915177	0.0910143	0.0874532	0.0839521	0.094962	0.081485	0.0901134
P843.8136/18.78	4681	18.78	843.814	Pos	Tier 3	DG O-53:3	3.31826	NA	Cer 51:0;O5 | DG O-51:0 | DG 53:1 | DG O-53:2;O	DG	0.0831475	0.086462	-0.00331453	0.0683073	0.0845416	0.0671766	0.0709428	0.0609088	0.0739778	0.0994764	0.0776292	0.0539127	0.0685474	0.113052	0.104126	0.075023	0.0983187	0.078757	0.0807563	0.0891719	0.0951031	0.105052	0.0981698	0.0830184	0.084607	0.0999213	0.0846367	0.095934	0.0870265	0.0791553	0.0785909	0.0856101	0.0861201
P870.8243/18.78	4825	18.78	870.824	Pos	Tier 3	DG O-54:5	3.33017	NA	CE 30:0;O2 | ACer 57:3;O2 | ACer 55:0;O2 | ACer 57:2;O3	DG	5.26758	5.7742	-0.506623	4.17511	5.72363	5.68881	3.91211	3.45814	4.01569	6.49377	6.35108	3.42441	3.97007	6.90156	7.64916	4.35137	4.67509	5.24468	5.43918	4.43084	4.9231	7.01676	7.50696	4.09734	4.62032	7.01879	6.6473	5.87463	5.55676	5.79429	6.08017	5.84442	6.20796
P861.7656/18.34	4776	18.34	861.766	Pos	Tier 3	DG O-55:8	4.40953	NA	ACer 53:4;O4 | Cer 53:5;O5 | CE 31:3;O2 | DG O-53:5	DG	0.044583	0.0548686	-0.0102855	0.0284268	0.0512345	0.0386979	0.0236529	0.0232653	0.0245338	0.0551435	0.0568136	0.0454512	0.059403	0.0674396	0.0787916	0.0343376	0.0383841	0.0527087	0.0544896	0.0310624	0.0453527	0.041173	0.041299	0.0418012	0.0472575	0.0767481	0.0801547	0.0676354	0.0687368	0.0524641	0.059605	0.0263845	0.0278983
P885.8600/18.78	4907	18.78	885.86	Pos	Tier 3	DG O-56:3	3.72518	NA	Cer 54:0;O5 | DG O-54:0 | DG 56:1 | DG O-56:2;O	DG	0.319943	0.318234	0.00170862	0.262799	0.321869	0.280519	0.270534	0.22865	0.280171	0.402438	0.307562	0.233974	0.263745	0.414598	0.418317	0.29927	0.340699	0.30859	0.313823	0.308672	0.339252	0.39361	0.409763	0.30187	0.302683	0.395922	0.328746	0.300122	0.270894	0.305888	0.308484	0.355433	0.312297
P877.8046/19.36	4857	19.36	877.805	Pos	Tier 3	DG O-56:7	4.44292	NA	CE 32:2;O2 | DG 56:5 | DG O-56:6;O	DG	1.15614	1.28441	-0.12827	0.668576	0.936083	0.828542	0.627879	0.843873	0.874542	2.37784	2.25139	1.36751	1.62412	1.17957	1.23857	0.673513	0.665758	1.05212	1.0388	1.17518	1.24592	1.25346	1.19948	2.65355	2.77592	1.88745	1.66421	0.763131	0.696038	0.681875	0.670029	0.52761	0.524251
P875.7888/18.92	4845	18.92	875.789	Pos	Tier 3	DG O-56:8	4.22478	NA	CE 32:3;O2 | DG 56:6 | DG O-56:7;O	DG	0.258529	0.238248	0.0202805	0.125631	0.188491	0.179483	0.126571	0.154925	0.162173	0.420521	0.385856	0.260046	0.312138	0.230976	0.226327	0.158104	0.174123	0.229852	0.232377	0.369625	0.402667	0.41691	0.41378	0.442976	0.437955	0.345366	0.299455	0.171218	0.157393	0.14696	0.140762	0.123573	0.116827
P891.8128/19.34	4931	19.34	891.813	Pos	Tier 3	DG O-57:7	3.92457	NA	ACer 55:3;O4 | CE 33:2;O2 | DG O-55:4 | DG 57:5	DG	0.056064	0.0560428	2.1262e-05	0.0275138	0.0485932	0.0463924	0.0277113	0.0301197	0.0365612	0.0998885	0.0813047	0.0435354	0.0592051	0.0676573	0.0680411	0.0335976	0.0372521	0.054564	0.0626677	0.049038	0.0468528	0.104556	0.0962289	0.0645915	0.0731606	0.0823607	0.0786669	0.0469438	0.0492833	0.0453401	0.0488371	0.0390785	0.0321651
P889.7966/18.86	4927	18.86	889.797	Pos	Tier 3	DG O-57:8	4.60777	NA	ACer 55:4;O4 | CE 33:3;O2 | DG O-55:5 | DG 57:6	DG	0.0385696	0.0436099	-0.00504026	0.0215241	0.0342625	0.0380066	0.018786	0.0216416	0.0224123	0.0509259	0.0510509	0.0335511	0.0435876	0.061425	0.0518927	0.0280391	0.0285523	0.0395733	0.0419709	0.0430895	0.0387152	0.0500967	0.0522895	0.0415741	0.0338263	0.0686268	0.0598836	0.0446907	0.0470141	0.0399576	0.0479114	0.0260656	0.026549
P887.7809/18.38	4915	18.38	887.781	Pos	Tier 3	DG O-57:9	4.61823	NA	ACer 55:5;O4 | CE 33:4;O2 | DG O-55:6 | DG 57:7	DG	0.0174608	0.0215166	-0.00405579	0.0100151	0.018583	0.0163508	0.00838631	0.00969285	0.00905047	0.0212818	0.0209449	0.0185808	0.0209034	0.0258001	0.0294845	0.0119721	0.013207	0.0185714	0.0188711	0.0160796	0.0177753	0.0241436	0.0195211	0.0150205	0.0163921	0.0196866	0.0349073	0.022428	0.0238562	0.021736	0.019733	0.0216217	0.0197841
P911.8762/18.79	5021	18.79	911.876	Pos	Tier 3	DG O-58:4	3.07058	NA	ACer 56:0;O4 | DG O-56:1 | DG 58:2 | DG O-58:3;O	DG	0.0499724	0.0499521	2.03141e-05	0.0474748	0.0519651	0.0440931	0.0426766	0.0403456	0.046296	0.0680628	0.0499982	0.0309353	0.0345139	0.0642554	0.0644349	0.0452736	0.0498092	0.0484045	0.0474106	0.0498188	0.0485996	0.0580536	0.0670262	0.0492952	0.0508304	0.0602504	0.0546391	0.0515121	0.040827	0.0468757	0.0481063	0.0493015	0.047883
P913.9291/19.38	5031	19.38	913.929	Pos	Tier 3	DG O-59:1	2.07893	NA		DG	0.0201456	0.0192696	0.000875966	0.0163782	0.0211307	0.0157046	0.0189128	0.0101639	0.0200171	0.021912	0.0163644	0.0133369	0.0158436	0.0275147	0.0196866	0.0190435	0.0247788	0.0192579	0.0194113	0.027326	0.0282556	0.0209955	0.0268782	0.0147934	0.0211063	0.0211748	0.0195087	0.0240817	0.0164278	0.0154669	0.0185799	0.0264044	0.0151526
P919.8449/19.82	5060	19.82	919.845	Pos	Tier 3	DG O-59:7	3.04398	NA	ACer 57:3;O4 | DG O-57:4 | DG 59:5 | DG O-59:6;O	DG	0.0323403	0.032466	-0.000125656	0.0182319	0.0259263	0.0234442	0.0155044	0.0175141	0.0218648	0.0621001	0.0560563	0.0267598	0.0336235	0.0381559	0.043569	0.0200631	0.0207538	0.0302226	0.032582	0.025969	0.0348314	0.049353	0.050281	0.0433259	0.0464635	0.0483662	0.0393521	0.025446	0.0292287	0.0272136	0.0269278	0.0198282	0.0185077
P917.8278/19.36	5049	19.36	917.828	Pos	Tier 3	DG O-59:8	4.68495	NA	ACer 57:4;O4 | DG O-57:5 | DG 59:6 | CE 33:0;O2	DG	0.144383	0.15768	-0.0132967	0.0744214	0.116294	0.123954	0.068438	0.0846699	0.0945081	0.317457	0.306195	0.135838	0.161659	0.163782	0.185503	0.070369	0.0766006	0.149592	0.150894	0.125699	0.141216	0.156834	0.183747	0.252348	0.280965	0.246508	0.232858	0.108853	0.0933882	0.0900154	0.110034	0.0794325	0.0824004
P939.8116/18.49	5156	18.49	939.812	Pos	Tier 3	DG O-59:8	2.5537	NA	DG 56:2 | DG O-61:11 | TG O-56:2 | DG O-56:3;O	DG	0.0163177	0.0135404	0.00277731	0.00596201	0.0130194	0.0133752	0.0068327	0.00854012	0.00797263	0.0276081	0.0230505	0.00628776	0.0138508	0.0139342	0.0116123	0.00841994	0.0107333	0.0169202	0.0178279	0.0280138	0.025317	0.033563	0.0335131	0.01807	0.0188071	0.0202394	0.0173514	0.0116171	0.0115208	0.00900787	0.0114825	0.00840956	0.00889829
P915.8122/18.92	5040	18.92	915.812	Pos	Tier 3	DG O-59:9	4.58607	NA	ACer 57:5;O4 | DG O-57:6 | DG 59:7 | DG 54:0	DG	0.0409679	0.0362064	0.00476144	0.0166826	0.0303286	0.0308381	0.0157739	0.0180347	0.0271514	0.0612517	0.0733442	0.0325072	0.0409588	0.0355432	0.0449071	0.0227273	0.0249885	0.0400557	0.0443554	0.0512873	0.0522163	0.0767191	0.0796868	0.0524258	0.05614	0.0545953	0.0500642	0.027079	0.0306833	0.0219735	0.0282596	0.0197286	0.0211152
P932.8470/19.60	5118	19.6	932.847	Pos	Tier 3	DG O-59:9	4.39517	NA	SM 49:0;O2 | ACer 62:6;O3 | EPC 52:0;O2	DG	0.00425622	0.00393593	0.000320291	0.00218561	0.0029598	0.00237448	0.0025048	0.0019584	0.00270317	0.00382975	0.00496842	0.00337722	0.00223309	0.00430002	0.00680411	0.00259834	0.00331223	0.00293135	0.00562593	0.00641324	0.00554836	0.00946904	0.0090271	0.00472027	0.00481342	0.00618662	0.00621153	0.00326601	0.00306445	0.00250131	0.0025661	0.0031486	0.002881
P927.8127/18.98	5102	18.98	927.813	Pos	Tier 3	DG O-60:10	3.98786	NA	ACer 58:6;O4 | DG O-58:7 | DG 60:8 | CE 34:2;O2	DG	0.0439402	0.0439707	-3.05196e-05	0.0223403	0.0318272	0.0283434	0.0215286	0.0285208	0.0261078	0.0741953	0.0692808	0.049467	0.0542867	0.0378293	0.0384886	0.0288942	0.0299778	0.0417996	0.0399218	0.0675899	0.0688614	0.0610034	0.0585408	0.0972279	0.0920835	0.0614623	0.052891	0.0278231	0.0268236	0.0210553	0.0206425	0.0206253	0.019073
P933.8667/19.35	5124	19.35	933.867	Pos	Tier 3	DG O-60:7	3.64079	NA	DG 60:5 | DG O-60:6;O	DG	0.0103493	0.0105732	-0.000223977	0.0052842	0.0088232	0.00745405	0.00602419	0.00647017	0.00860565	0.0172096	0.019338	0.00999656	0.0125505	0.0118387	0.0101381	0.00544336	0.00693891	0.00951763	0.00929583	0.0135514	0.0128845	0.0141788	0.0114419	0.0181836	0.0201303	0.0143929	0.0154172	0.00626331	0.00671076	0.00528757	0.00638277	0.00793129	0.00503264
P931.8476/19.84	5113	19.84	931.848	Pos	Tier 3	DG O-60:8	0	NA	ACer 58:4;O4 | DG O-58:5 | DG 60:6 | CE 34:0;O2	DG	0.0882827	0.0940911	-0.00580836	0.0549584	0.0716908	0.0643513	0.0463546	0.0576489	0.0638494	0.171902	0.1562	0.0921182	0.127682	0.0960973	0.0875689	0.0462275	0.0571045	0.0836735	0.0858234	0.0936146	0.0990075	0.113281	0.0964997	0.204999	0.187608	0.134235	0.113872	0.0507679	0.0502337	0.0566752	0.0575586	0.0397959	0.0451661
P929.8283/19.38	5109	19.38	929.828	Pos	Tier 3	DG O-60:9	4.08676	NA	ACer 58:5;O4 | DG O-58:6 | DG 60:7 | CE 34:1;O2	DG	0.180327	0.202334	-0.0220065	0.10531	0.148065	0.128086	0.0965456	0.127147	0.140342	0.397397	0.328507	0.230203	0.256593	0.206646	0.187589	0.105463	0.103308	0.156382	0.152031	0.18472	0.193021	0.185935	0.173253	0.461597	0.451899	0.301826	0.253557	0.105525	0.0977521	0.0928175	0.0906743	0.0886989	0.0789906
P947.8775/20.27	5185	20.27	947.877	Pos	Tier 3	DG O-61:7	1.58248	NA	ACer 59:3;O4 | DG O-59:4 | DG 61:5 | DG O-61:6;O	DG	0.00972211	0.0111738	-0.00145166	0.00521503	0.00706231	0.00728874	0.00623028	0.00561491	0.00644996	0.0190518	0.0186731	0.00752812	0.010162	0.0119475	0.009934	0.007203	0.009182	0.00812616	0.00815946	0.00888558	0.0100282	0.0119478	0.0157523	0.0136093	0.0145726	0.0160725	0.0151383	0.0105422	0.00898	0.00614245	0.0105243	0.00773201	0.0084242
P945.8593/19.84	5171	19.84	945.859	Pos	Tier 3	DG O-61:8	4.22894	NA	ACer 59:4;O4 | DG O-59:5 | DG 61:6 | DG O-61:7;O	DG	0.0631774	0.0643388	-0.00116138	0.0341813	0.052602	0.0553042	0.0259674	0.0381269	0.0421386	0.121582	0.140113	0.0565899	0.0735082	0.0719029	0.0702638	0.0286475	0.0340237	0.0660853	0.0721125	0.0550609	0.0577235	0.0834366	0.0841777	0.113984	0.105581	0.0955205	0.0894348	0.0436985	0.0381505	0.0427597	0.0449555	0.0323429	0.0369607
P943.8432/19.40	5163	19.4	943.843	Pos	Tier 3	DG O-61:9	4.76772	NA	ACer 59:5;O4 | DG O-59:6 | DG 61:7 | DG 56:0	DG	0.187615	0.207972	-0.0203567	0.0980343	0.168446	0.160728	0.0831338	0.113067	0.124825	0.409807	0.387241	0.192329	0.237541	0.224227	0.227053	0.0853013	0.082638	0.193469	0.198677	0.154289	0.171794	0.222175	0.217531	0.383153	0.396288	0.334354	0.321958	0.12045	0.114839	0.101145	0.113607	0.0927642	0.101163
P972.8783/19.84	5282	19.84	972.878	Pos	Tier 3	DG O-62:10	4.11153	NA	SM 52:1;O2	DG	0.00350898	0.00351766	-8.68351e-06	0.00239311	0.00324079	0.00293052	0.00274259	0.00214433	0.00295979	0.00601125	0.00554098	0.0022351	0.00206349	0.00397344	0.00331133	0.00259834	0.00306067	0.00270872	0.00271982	0.00381076	0.00421265	0.00542859	0.0060933	0.00428231	0.0049292	0.00433701	0.00463075	0.00301796	0.00283171	0.00231133	0.00237121	0.00290947	0.00355567
N987.7899/20.32	5333	20.32	987.79	Neg	Tier 3	DG O-62:11	4.2519	NA	TG 56:4;O2 | TG O-56:5;O3	DG	0.0590381	0.0642453	-0.00520714	0.0484937	0.0450843	0.0637524	0.0522783	0.0494861	0.0510391	0.0659421	0.0674578	0.0506621	0.0432436	0.0879358	0.060892	0.0622525	0.0681633	0.0575594	0.0500899	0.0559246	0.0605356	0.0802119	0.0597577	0.0444732	0.0514641	0.0693407	0.0784971	0.102919	0.0599448	0.0680004	0.0565399	0.0613324	0.0499413
N987.7903/19.66	5334	19.66	987.79	Neg	Tier 3	DG O-62:11	3.94819	NA	TG 56:4;O2 | TG O-56:5;O3 | PA O-55:2	DG	0.067346	0.0724796	-0.00513368	0.048878	0.0564447	0.0816479	0.0527258	0.051392	0.0681501	0.076706	0.080821	0.0625865	0.0568384	0.100635	0.0742028	0.0675333	0.0855343	0.0477637	0.0704363	0.0448238	0.0590478	0.0857565	0.0749954	0.0599818	0.0629252	0.0952747	0.0945991	0.082274	0.0711677	0.0777003	0.0606476	0.0666181	0.0536081
P951.8173/18.78	5202	18.78	951.817	Pos	Tier 3	DG O-62:12	0.945561	NA	DG O-60:9 | DG 62:10 | DG O-62:11;O | DG 57:3	DG	0.00771208	0.00507056	0.00264152	0.0027251	0.00369038	0.00296058	0.00312307	0.00348298	0.0033704	0.00477506	0.00363858	0.00318072	0.00366057	0.00704877	0.00587421	0.0049829	0.00610037	0.00846011	0.00761923	0.0167116	0.0158231	0.0224828	0.0245312	NA	NA	0.00501733	NA	NA	0.00506216	NA	0.0051322	NA	NA
P967.9419/21.06	5262	21.06	967.942	Pos	Tier 3	DG O-62:4	0.309936	NA	DG O-60:1 | DG 62:2 | DG O-62:3;O	DG	0.047164	0.047322	-0.000157996	0.0365329	0.0456146	0.0414481	0.0391414	0.0303924	0.0413174	0.0599913	0.0460641	0.0286511	0.035051	0.0632756	0.0607153	0.0407677	0.0557629	0.0494063	0.0466282	0.0457849	0.0499969	0.0624659	0.064273	0.0377459	0.046629	0.0526182	0.052519	0.0535999	0.0528133	0.0423956	0.039466	0.0454355	0.0499982
P957.8622/19.88	5216	19.88	957.862	Pos	Tier 3	DG O-62:9	1.14839	NA	ACer 60:5;O4 | DG O-60:6 | DG 62:7 | DG O-62:8;O	DG	0.00604325	0.00565738	0.000385871	0.00419139	0.00413997	0.00374205	0.00359866	0.00273928	0.00472198	0.0113196	0.0069447	0.00443336	0.0067558	0.00742978	0.00596494	0.00519668	0.00557629	0.00525046	0.00566319	0.00626452	0.0109734	0.00835358	0.00760534	0.0074616	0.00909753	0.00693071	0.0077923	0.00394816	0.00370449	0.00512926	0.00518093	0.00384608	0.00348273
P967.8429/19.27	5261	19.27	967.843	Pos	Tier 3	DG O-63:11	4.85614	NA	DG O-61:8 | DG 63:9 | DG 58:2 | TG O-58:2	DG	0.00507456	0	0.00507456	0.00372107	0.00503915	0.00404262	0.00426449	0.00333424	0.00460222	0.00652026	0.00496842	0.00330353	0.00380191	0.00732092	0.00610102	0.00442376	0.00563918	0.00499072	0.00501118	0.00500046	0.00552781	0.00679193	0.00708628	NA	NA	NA	NA	NA	NA	NA	NA	NA	NA
P973.8932/20.27	5285	20.27	973.893	Pos	Tier 3	DG O-63:8	1.43753	NA	ACer 61:4;O4 | DG O-61:5 | DG 63:6 | DG O-63:7;O	DG	0.00577411	0.00600288	-0.000228762	0.00376257	0.00485182	0.00528997	0.00418523	0.0031979	0.00340462	0.0116104	0.00829301	0.00415091	0.0069678	0.00582408	0.0063505	0.00351927	0.00448619	0.00397032	0.00575633	0.00509341	0.00729507	0.0101383	0.00733452	0.00736427	0.00898174	0.0108638	0.00764353	0.00411353	0.00442212	0.00315038	0.00470993	0.00396564	0.00481383
P979.8470/19.26	5307	19.26	979.847	Pos	Tier 3	DG O-64:12	0.714397	NA	DG O-62:9 | DG 64:10 | DG O-64:11;O | DG 59:3	DG	0.00297997	0	0.00297997	0.00214411	0.0029036	0.00232939	0.00245724	0.00192122	0.00265184	0.00375703	0.00286284	0.00190352	0.00219069	0.00421838	0.00351546	0.00254901	0.00324934	0.0028757	0.00288748	0.00416396	0.00367836	0.00384215	0.003498	NA	NA	NA	NA	NA	NA	NA	NA	NA	NA
P1012.0011/18.79	5405	18.79	1012	Pos	Tier 3	DG O-65:3	3.06323	NA	DG O-63:0 | DG 65:1 | DG O-65:2;O	DG	0.0315432	0.0454409	-0.0138977	0.0101396	0.0277622	0.0772306	0.00949603	0.00800714	0.0103507	0.0282141	0.0813971	0.00973866	0.00982277	0.0298008	0.0846431	0.0117254	0.0101673	0.0193506	0.0670641	0.0102054	0.0128023	0.0291755	0.0837715	0.00913235	0.00850205	0.0284457	0.0757657	0.0195961	0.0772707	0.0232875	0.0833496	0.0336582	0.0954013
P987.9479/19.75	5335	19.75	987.948	Pos	Tier 3	DG O-65:6	1.21464	NA		DG	0.0190154	0.0181078	0.000907618	0.0106652	0.0190888	0.0139463	0.0132532	0.00960609	0.0164072	0.0220332	0.0149422	0.0167019	0.0138791	0.0302634	0.0209793	0.0155901	0.0273364	0.0182004	0.0192996	0.0218794	0.0263239	0.0261266	0.0237864	0.0179727	0.0171861	0.022089	0.0241952	0.0193687	0.0194147	0.0129973	0.0155753	0.0163608	0.0159185
P1026.0176/18.78	5447	18.78	1026.02	Pos	Tier 3	DG O-66:3	2.14421	NA	DG O-64:0 | DG 66:1 | DG O-66:2;O	DG	0.00599881	0.0119831	-0.00598426	0.00266977	0.00736203	0.0122331	0.00358281	0.00239223	0.00352438	0.0062294	0.0136493	0.0031316	0.00298216	0.00440888	0.0131773	0.00266412	0.00339608	0.00521336	0.00923994	0.00353193	0.00374001	0.00694066	0.00990725	0.00626125	0.00638481	0.00820631	0.013074	0.00748289	0.0207335	0.00965694	0.0202365	0.00864869	0.0191459
P1065.9541/19.69	5540	19.69	1065.95	Pos	Tier 3	DG O-68:8	0.656688	NA	DG 65:2 | TG O-65:2 | DG O-65:3;O | PA O-63:2	DG	0.0607828	0.046626	0.0141568	0.0689436	0.0405755	0.0304173	0.09003	0.0638092	0.0762874	0.0481142	0.0344649	0.0663285	0.0713034	0.052199	0.0400308	0.0843475	0.0916314	0.0403711	0.0365127	0.0981318	0.0889588	0.0535918	0.0396064	0.0808286	0.0657503	0.0452622	0.0360603	0.0469025	0.0364825	0.0368705	0.0324985	0.0522907	0.0333139
P570.4409/13.08	2761	13.08	570.441	Pos	Tier 1	DGTS 2:0_20:1	7.865	799.9		DGTS	0.672657	0.319142	0.353515	0.633744	0.821419	0.684661	0.653641	0.734029	0.673892	0.691633	0.588471	0.437921	0.505427	0.886322	0.866821	0.72303	0.671942	0.615455	0.620156	0.652607	0.610936	0.694958	0.686082	0.756428	0.730829	0.358101	0.271726	0.046489	0.0141197	0.217519	0.158205	0.340607	0.2974
P261.1312/1.02	760	1.02	261.131	Pos	Tier 1	Diaveridine	-13.135	852.6		Other	2.30607	0.657774	1.6483	1.41711	4.1184	4.42362	1.28453	1.04171	1.23872	3.31798	2.64531	1.04195	1.1955	0.550455	0.560548	0.688584	0.715275	0.516529	0.584015	9.35766	10.3867	0.537625	0.499174	0.75746	0.952213	0.494682	0.663332	1.09601	0.929499	0.368048	0.381742	0.496731	0.438018
P200.0739/9.44	352	9.44	200.074	Pos	Tier 2	Dictamnine	16.571	192.2		Other	0.792045	0.409317	0.382729	1.02994	0.609616	0.658639	1.26309	0.780544	0.931078	0.919668	0.715731	0.593672	0.552088	0.66482	0.581605	1.35708	1.51324	0.462539	0.441746	0.901325	1.16683	0.348572	0.349087	0.936921	1.10165	0.294682	0.333248	0.300147	0.283299	0.182672	0.192308	0.241712	0.226524
P242.2842/1.92	630	1.92	242.284	Pos	Tier 1	Dimethyl(tetradecyl)amine	0.024	991.8		Other	4.90564	12.3764	-7.47079	7.09274	4.31424	4.95447	5.73086	11.4353	11.1895	4.85048	4.43069	7.22712	8.61406	2.19565	2.62067	4.53023	4.03707	1.06506	1.25713	5.20409	4.98573	1.11321	1.26443	3.36808	3.6222	10.5198	12.3994	20.521	20.4755	7.23307	7.17924	19.5	18.9459
N311.1688/4.92	1127	4.92	311.169	Neg	Tier 1	Dodecylbenzenesulfonic acid	0.531	878.2		Other	18.0132	16.5006	1.51258	10.0915	8.82969	28.7996	21.2183	14.8889	19.1778	18.7024	13.3019	17.7757	12.8394	17.6752	21.0933	14.2185	15.3243	13.5903	14.3579	30.4266	28.4701	24.3877	15.0951	13.3172	11.5444	16.6877	12.9479	24.0478	18.6899	21.3043	15.3143	17.0946	14.0583
N325.1842/1.40	1276	1.4	325.184	Neg	Tier 1	Dodecylbenzenesulfonic acid	-0.193	997.7		Other	245.996	660.665	-414.669	262.791	257.688	205.441	181.515	293.302	386.933	242.864	204.813	393.984	341.062	137.682	216.382	420.592	396.743	91.9067	107.779	257.01	252.881	147.422	121.133	134.075	128.062	188.767	183.557	2322.39	2188.77	403.356	373.66	369.118	314.895
P607.4089/2.48	3043	2.48	607.409	Pos	Tier 3	EPC 28:2;O4	1.15244	NA	LPS O-24:3 | LPA O-30:4 | PC 22:2 | LPC 22:3;O	EPC	0.000689098	0.0006626	2.64979e-05	0.000620151	0.000626085	0.000682357	0.000695596	0.000627591	0.00062718	0.00088051	0.000652884	0.00080303	0.000718637	0.000721565	0.000694722	0.000661091	0.000758357	0.000643385	0.000659423	0.000686417	0.000650873	0.000722788	0.000649307	0.000666327	0.000910523	0.000570651	0.00063152	0.000657173	0.000602749	0.000636191	0.000543379	0.000671951	0.000735531
P606.4262/8.56	3036	8.56	606.426	Pos	Tier 3	EPC 28:3;O3	3.46292	NA	CerP 35:5;O2	EPC	0.0111514	0.0123251	-0.00117371	0.0127545	0.00942563	0.0107648	0.0120809	0.0102605	0.0114934	0.00998279	0.0109461	0.010956	0.00908396	0.0111008	0.0117958	0.0096293	0.0119542	0.012017	0.0133115	0.0103823	0.0117635	0.0108727	0.0124525	0.00930744	0.00910848	0.0116408	0.0108255	0.0138299	0.0132818	0.0132072	0.0141426	0.0150543	0.0128531
N585.3658/2.37	2877	2.37	585.366	Neg	Tier 3	EPC 28:4;O3	2.73333	NA	ST 24:0;O3;Hex | ST 30:1;O8 | LPA 26:0 | EPC 29:4;O3	EPC	0.000609791	0.000773619	-0.000163828	0.000382671	0.000305493	0.000565784	0.000507525	0.000701479	0.000638099	0.000468605	0.000722847	0.00134333	0.00118093	0.000682369	0.000420927	0.000600706	0.000410505	0.000454775	0.000476213	0.000648366	0.00101451	0.00035152	0.000319177	0.000461606	0.00050089	0.000633921	0.000941083	0.00100012	0.000972777	0.000529765	0.000989505	0.000835786	0.000870742
N653.4137/3.10	3364	3.1	653.414	Neg	Tier 3	EPC 29:1;O6	1.53042	NA	EPC 28:1;O4 | EPC 30:1;O6	EPC	0.00255347	0.0032907	-0.000737223	0.00299907	0.003386	0.00259983	0.00205978	0.00245763	0.0025492	0.00282316	0.00265044	0.00288168	0.00252882	0.00202666	0.0027074	0.0024364	0.00215325	0.00245464	0.0030354	0.00184029	0.00220022	0.00281765	0.00246198	0.00335143	0.00265013	0.00382903	0.00378461	0.00465341	0.0031823	0.00375205	0.0034174	0.0023882	0.0018984
N651.3994/2.50	3339	2.5	651.399	Neg	Tier 3	EPC 29:2;O6	0.460547	NA	EPC 28:2;O4 | LPG O-30:7 | PA 33:5 | EPC 30:2;O6	EPC	0.000782432	0.000775954	6.47772e-06	0.00105902	0.000822699	0.0008157	0.000667795	0.00087971	0.000874787	0.000591518	0.000562214	0.000698967	0.000827886	0.00102076	0.000570777	0.000619361	0.000940741	0.000936189	0.000752489	0.00056843	0.000912508	0.000842182	0.0006849	0.000695021	0.000806989	0.000615705	0.00101373	0.000652953	0.000878269	0.000759148	0.000594686	0.000975367	0.000767669
N615.3785/2.13	3100	2.13	615.378	Neg	Tier 3	EPC 29:4;O4	0.812509	NA	EPC 28:4;O2 | LPG O-24:1 | EPC 30:4;O4 | LPA 27:0;O	EPC	0.00203767	0.00209319	-5.55191e-05	0.00147551	0.00117792	0.0021833	0.00194106	0.00153704	0.00166961	0.00179184	0.00163918	0.000864347	0.00124114	0.000753023	0.000681902	0.0033356	0.00343418	0.00313395	0.00233926	0.00418862	0.00463175	0.00134932	0.00138476	0.00132211	0.00130297	0.00227519	0.00231976	0.00192468	0.00233988	0.00245403	0.00175293	0.00241884	0.00282145
P597.4012/2.34	2971	2.34	597.401	Pos	Tier 3	EPC 30:5;O2	2.51087	NA	EPC 28:2;O2 | ST 27:0;O5;Hex | ST 27:0;O3;GlcA | ST 27:1;O4;Hex	EPC	0.00402251	0.00363358	0.000388935	0.00293302	0.00359333	0.00349262	0.00322069	0.0031751	0.00387392	0.00454123	0.00452211	0.00226514	0.00247279	0.00533406	0.0055085	0.00383942	0.00434332	0.00365093	0.00430991	0.00498584	0.0044534	0.00485513	0.00507981	0.00290662	0.00240638	0.00248072	0.0023325	0.00488388	0.0043285	0.00494771	0.00431243	0.00422247	0.00351458
N625.3610/2.06	3160	2.06	625.361	Neg	Tier 3	EPC 30:6;O4	2.07879	NA	ST 26:1;O3;GlcA | ST 26:2;O4;Hex | PA 28:1 | LPG O-25:3	EPC	0.0301739	0.0274541	0.00271984	0.0267709	0.0240217	0.0342438	0.0291114	0.033447	0.0328469	0.0274998	0.0306644	0.0242236	0.0210488	0.0298309	0.0296585	0.0317665	0.035178	0.0316249	0.0299378	0.0302529	0.0333548	0.03526	0.0327355	0.0236934	0.0223158	0.0265664	0.0259178	0.0310899	0.028046	0.0308411	0.0306632	0.0287572	0.0266499
N663.4327/11.22	3433	11.22	663.433	Neg	Tier 3	EPC 31:2;O5	4.22046	NA	EPC 30:2;O3 | SM 29:2;O5 | EPC 32:2;O5 | PIP 63:6;O	EPC	0.00248678	0.00237642	0.000110359	0.00275345	0.00190968	0.00258421	0.00215475	0.00280101	0.00239247	0.00282123	0.00203346	0.00464626	0.0033006	0.00218284	0.00188744	0.00280578	0.00258466	0.00180768	0.00196665	0.00266452	0.00244975	0.00223361	0.00175547	0.00252228	0.00272216	0.00242457	0.00202071	0.00318382	0.00211339	0.0022738	0.00218379	0.0026197	0.00169995
P694.5096/2.54	3677	2.54	694.51	Pos	Tier 3	EPC 33:2;O4	4.89552	NA		EPC	0.000311031	0.000889343	-0.000578312	0.000225874	0.000204401	0.000258524	0.000216459	0.000255519	0.000459994	0.000269656	0.000261328	0.000631317	0.000785964	0.000270443	0.000227065	0.000401084	0.000410366	0.000238855	0.000258721	0.000180916	0.00024001	0.000217156	0.000206966	0.000318583	0.000280474	0.000354752	0.000370503	0.00220168	0.00275265	0.000626005	0.000602282	0.000650122	0.000736381
N703.4313/2.20	3742	2.2	703.431	Neg	Tier 3	EPC 33:4;O6	1.27944	NA	EPC 32:4;O4 | LPG 28:0;O | PG O-28:0;O | ST 29:0;O6;Hex	EPC	0.00137954	0.00138293	-3.39725e-06	0.000763561	0.000639403	0.00107082	0.00115751	0.00120838	0.00132577	0.0008239	0.00115363	0.00110774	0.00071294	0.000416487	0.000377151	0.00272929	0.0031111	0.00228529	0.00187032	0.00255261	0.00275938	0.000842182	0.000683237	0.000886631	0.000982137	0.00138443	0.00136009	0.0013203	0.00105425	0.00133989	0.00150064	0.00173796	0.00226301
N661.5242/13.03	3425	13.03	661.524	Neg	Tier 3	EPC 34:0;O2	7.25592	NA	EPC 35:0;O2	EPC	0.00060274	0.000493217	0.000109523	0.000582015	0.000535678	0.000626527	0.000385837	0.00038753	0.000379021	0.000641452	0.000585944	0.0017365	0.000949674	0.000496438	0.000468071	0.000589513	0.00050743	0.000515665	0.000485301	0.000625273	0.000650231	0.00044123	0.000465466	0.000480767	0.000451783	0.000548306	0.000478145	0.0005846	0.00037966	0.000742764	0.000381713	0.000525983	0.000358451
P731.4910/10.29	3934	10.29	731.491	Pos	Tier 3	EPC 34:1;O5	4.92143	NA	SM 31:1;O5	EPC	0.00406335	0.00490207	-0.000838721	0.00393943	0.00413611	0.0030433	0.0041936	0.00366436	0.00447155	0.00437173	0.0032347	0.00385147	0.00431987	0.00460904	0.00369778	0.0043053	0.00539385	0.00385726	0.0036852	0.00429144	0.00491918	0.00366397	0.00361785	0.00412263	0.00401037	0.00488101	0.00444444	0.00655255	0.00525994	0.00515142	0.00413204	0.00593082	0.00453549
N691.4639/13.03	3659	13.03	691.464	Neg	Tier 3	EPC 34:2;O5	4.19398	NA	PIP 67:6;O	EPC	0.000711206	0.000641641	6.9565e-05	0.000743983	0.000709027	0.000855618	0.000451133	0.000829021	0.000543743	0.000777808	0.00049285	0.00230753	0.00110841	0.000479704	0.000457969	0.000671597	0.000610056	0.00041101	0.000392603	0.000781591	0.000502699	0.00063896	0.000458816	0.000712441	0.000566365	0.000725002	0.000584587	0.000917372	0.000656665	0.000702713	0.000570112	0.000491939	0.000489216
N691.5370/14.20	3661	14.2	691.537	Neg	Tier 3	EPC 35:0;O3	3.75973	NA	EPC 36:0;O3	EPC	0.000807912	0.000536151	0.000271762	0.000800938	0.00091932	0.000931981	0.000730123	0.000824115	0.000700469	0.000937211	0.000626102	0.000656842	0.00066094	0.000929658	0.000841854	0.000912252	0.000712683	0.000806797	0.000708867	0.0010214	0.00101815	0.000584035	0.000834514	0.000630571	0.000785709	0.000606597	0.000446043	0.000501856	0.000454614	0.000538868	0.000493114	0.000474917	0.000429218
P723.4684/11.85	3859	11.85	723.468	Pos	Tier 3	EPC 35:4;O4	0.138223	NA	SM 32:4;O4 | PE 34:7 | PC 31:7 | PE O-34:8;O	EPC	0.000639114	0.00234963	-0.00171052	0.000469123	0.000384754	0.00027673	0.000416741	0.00100222	0.000807299	0.000589942	0.000518286	0.000886329	0.000832068	0.00046148	0.000401953	0.000480645	0.000508854	0.000342529	0.000404909	0.00145708	0.00160684	0.000434311	0.000500169	0.000601444	0.000734922	0.00143933	0.00150978	0.00629413	0.00849127	0.00103812	0.00103448	0.00106867	0.00128421
P691.5709/9.19	3662	9.19	691.571	Pos	Tier 3	EPC 36:0;O2	5.6393	NA	SM 33:0;O2 | CerP 38:1;O2	EPC	0.000116184	0.00104387	-0.000927691	5.68027e-05	7.30003e-05	6.19e-05	6.54769e-05	0.000108227	7.8513e-05	0.000162894	7.42906e-05	0.000104489	0.000231984	0.000164568	0.000138171	0.000149279	0.000167429	0.000145346	0.000150395	8.15897e-05	9.35631e-05	0.000122416	9.33378e-05	7.50894e-05	8.37356e-05	0.000522391	0.000515689	0.00265292	0.00277024	0.000785053	0.000965271	0.00102026	0.00104809
P755.5558/8.89	4124	8.89	755.556	Pos	Tier 3	EPC 36:0;O6	1.72059	NA	SM 33:0;O6 | CerP 38:1;O6 | PA 38:0 | LPS 32:0;O	EPC	0.00128763	0.00134476	-5.71282e-05	0.00112402	0.00123156	0.00153221	0.00111619	0.00116937	0.00133472	0.00136919	0.00139317	0.00100982	0.00105454	0.00148686	0.00162521	0.00146572	0.00157252	0.000854797	0.000969678	0.00122562	0.00142379	0.00148496	0.00130876	0.00097762	0.00100971	0.00132249	0.00130747	0.00132343	0.00121661	0.00183806	0.00164413	0.00133536	0.00147276
P737.4840/11.85	3970	11.85	737.484	Pos	Tier 3	EPC 36:4;O4	0	NA	SM 33:4;O4 | PC 32:7 | PE 35:7 | PC O-32:8;O	EPC	0.00156066	0.0073826	-0.00582195	0.00102044	0.0010366	0.000956902	0.000791885	0.00171499	0.00213463	0.00180505	0.0016274	0.00205617	0.00232423	0.00128087	0.00136336	0.000842358	0.00114465	0.00101234	0.00100964	0.00303655	0.00332962	0.00115497	0.00157051	0.00131151	0.0013731	0.00426972	0.00476576	0.0219452	0.0274922	0.00317704	0.00334495	0.00264984	0.00349675
P681.4933/4.86	3585	4.86	681.493	Pos	Tier 3	EPC 36:5;O2	4.84228	NA	SM 33:5;O2 | EPC 34:2;O2 | SM 31:2;O2 | HexCer 28:1;O5	EPC	0.0223904	0.0258231	-0.0034327	0.0546188	0.0120468	0.0120669	0.0523499	0.017878	0.0184579	0.0263218	0.0271388	0.0345186	0.0344829	0.0162416	0.0163815	0.0241052	0.0248966	0.0105737	0.010454	0.0126127	0.0138026	0.0156608	0.0131992	0.0167661	0.0175016	0.0227955	0.0234194	0.046414	0.0410073	0.0257273	0.0239425	0.0204727	0.0201846
P737.5014/8.26	3971	8.26	737.501	Pos	Tier 3	EPC 37:3;O2	2.71187	NA	SM 34:3;O2	EPC	0.00552922	0.00711834	-0.00158912	0.0052646	0.00567169	0.00590089	0.00444087	0.00530186	0.0056982	0.00529627	0.00443908	0.00547507	0.0060206	0.00650215	0.00703128	0.00493194	0.00520125	0.0068953	0.00678249	0.00507097	0.0058304	0.00468801	0.00414136	0.00427208	0.00440628	0.00838873	0.00756159	0.00713906	0.00643858	0.00893252	0.00852177	0.00814028	0.00738249
P785.5014/10.30	4321	10.3	785.501	Pos	Tier 3	EPC 37:3;O6	4.71034	NA	SM 34:3;O6	EPC	0.00225945	0.00260621	-0.000346766	0.00114207	0.00255415	0.00278623	0.00101451	0.00105346	0.00163399	0.00298493	0.00334745	0.00104781	0.00146142	0.00347088	0.00340887	0.00123032	0.00184829	0.00292013	0.00344436	0.00133381	0.00170956	0.00301144	0.00378525	0.00119851	0.00137391	0.00255015	0.00267603	0.00239247	0.00384241	0.00222432	0.00365787	0.00254354	0.00360291
N777.5398/10.27	4267	10.27	777.54	Neg	Tier 3	EPC 38:2;O6	0.257221	NA	SM 34:2;O4 | SM 36:2;O6 | PA 42:5 | EPC 37:2;O4	EPC	0.00850456	0.00801434	0.000490223	0.0090328	0.00784619	0.00877659	0.00768262	0.0081316	0.00793865	0.00811417	0.00904836	0.00797259	0.00799013	0.00999011	0.00959714	0.0087065	0.00762855	0.00857222	0.00878449	0.00827243	0.00864788	0.00861406	0.00874411	0.00876354	0.00798477	0.00899148	0.00856943	0.00782824	0.00712229	0.00708356	0.0076785	0.00766336	0.0084582
N775.5241/7.95	4254	7.95	775.524	Neg	Tier 3	EPC 38:3;O6	0.25789	NA	SM 34:3;O4 | SM 36:3;O6 | PA 42:6 | EPC 37:3;O4	EPC	0.000739519	0.000654634	8.48848e-05	0.000840095	0.00085538	0.000614379	0.000534236	0.000739087	0.000566133	0.000735557	0.000680863	0.00088463	0.000737571	0.000697244	0.000804813	0.00069958	0.000712683	0.00105797	0.00100332	0.000571983	0.000586482	0.000818382	0.00064999	0.000858761	0.000906839	0.000695856	0.000729889	0.000566612	0.000355218	0.000396869	0.00068479	0.000711524	0.00063998
P725.5209/4.81	3876	4.81	725.521	Pos	Tier 3	EPC 38:5;O3	2.6188	NA	EPC 36:2;O3 | LPC 32:6 | SM 33:2;O3 | PC O-32:6	EPC	0.0138415	0.0160218	-0.00218025	0.0315141	0.00746836	0.00640556	0.0282329	0.0105038	0.01151	0.0171523	0.014623	0.0224045	0.0242719	0.0103102	0.0106692	0.0156168	0.0149899	0.00660969	0.00687609	0.00778294	0.00969903	0.00975072	0.0104396	0.0106831	0.0118888	0.0141181	0.015116	0.0266726	0.0246359	0.0153767	0.0153302	0.012936	0.0134604
N739.5364/9.99	3993	9.99	739.536	Neg	Tier 3	EPC 39:4;O3	4.32702	NA	SM 37:4;O3 | EPC 40:4;O3 | PA O-37:0	EPC	0.00140267	0.00145025	-4.75794e-05	0.00178876	0.00132996	0.00135545	0.00147063	0.00123944	0.00133697	0.00155562	0.00148768	0.00137297	0.00132188	0.00124202	0.00123921	0.00152975	0.00132654	0.00162691	0.00166675	0.00116883	0.00133325	0.00142073	0.00124013	0.00164959	0.00115728	0.00137532	0.0017149	0.00163508	0.00129704	0.00177499	0.00126146	0.00137539	0.0012615
P791.5685/9.99	4358	9.99	791.568	Pos	Tier 3	EPC 41:4;O3	1.38965	NA	SM 38:4;O3 | PE O-40:8 | PC O-37:8	EPC	0.0015542	0.00152918	2.50205e-05	0.00124364	0.00156564	0.00139894	0.0014066	0.00127632	0.00162199	0.00154309	0.00164576	0.00151107	0.00148411	0.00160655	0.00147737	0.00142881	0.00184391	0.00171061	0.00180053	0.00149433	0.00168007	0.00172234	0.00162225	0.0013589	0.0016617	0.00160273	0.00138284	0.00163334	0.00141475	0.00158499	0.00147625	0.00153277	0.00164348
P751.5728/5.90	4082	5.9	751.573	Pos	Tier 3	EPC 41:5;O2	2.66108	NA	EPC 39:2;O2 | HexCer 33:1;O5	EPC	0.000521355	0.00074517	-0.000223815	0.000380244	0.000608049	0.000529427	0.000492232	0.000274731	0.000344534	0.000580036	0.000616175	0.000895828	0.000826945	0.000451122	0.000327553	0.000352691	0.000395046	0.00049499	0.000464857	0.000587091	0.000737318	0.000538631	0.000529591	0.000471678	0.000501601	0.000580811	0.00046174	0.00135574	0.00106662	0.000616603	0.000616271	0.00094149	0.000839151
N769.6255/8.37	4211	8.37	769.626	Neg	Tier 3	EPC 42:2;O2	3.37828	NA	SM 40:2;O2 | EPC 43:2;O2	EPC	0.000956077	0.000936016	2.00612e-05	0.000856114	0.00113956	0.00114719	0.000982401	0.000905873	0.000823611	0.000752841	0.00105871	0.000812861	0.000827886	0.00116021	0.000907519	0.000914118	0.000916035	0.000972342	0.00114146	0.00106048	0.00101997	0.000796412	0.000925944	0.00106953	0.000895381	0.00101464	0.00111511	0.000798653	0.000798427	0.000682687	0.000905954	0.00126134	0.000818436
N833.6014/9.22	4621	9.22	833.601	Neg	Tier 3	EPC 42:2;O6	1.31957	NA	SM 38:2;O4 | SM 40:2;O6 | EPC 41:2;O4 | EPC 43:2;O6	EPC	0.00247158	0.00239525	7.63225e-05	0.00260394	0.00239563	0.0023447	0.00238477	0.00237914	0.00231251	0.00242369	0.00253361	0.00209222	0.00223871	0.00246359	0.00221576	0.00272743	0.00243832	0.0027629	0.00288091	0.00253129	0.00294334	0.00218235	0.00257669	0.0021861	0.00219835	0.00284354	0.00232652	0.00244632	0.00216227	0.002789	0.00218215	0.00241374	0.00240454
P821.5779/9.99	4551	9.99	821.578	Pos	Tier 3	EPC 42:4;O4	0.121717	NA	PC 38:7 | SM 39:4;O4 | Hex2Cer 30:2;O2 | PE 41:7	EPC	0.000678012	0.000706524	-2.85123e-05	0.000765165	0.00068105	0.000676531	0.000587751	0.000568674	0.000930148	0.000640571	0.00068697	0.000626933	0.000605939	0.000593824	0.000615491	0.000716866	0.000751791	0.000573253	0.000718319	0.000706815	0.000645789	0.000741949	0.000726412	0.000756726	0.000552818	0.000638384	0.000728311	0.000805568	0.000777741	0.000758414	0.000697999	0.000643478	0.000705804
P817.5471/5.02	4533	5.02	817.547	Pos	Tier 3	EPC 42:6;O4	0.611586	NA	SHexCer 33:0;O4 | EPC 39:1;O5 | PC 38:9 | PC O-38:10;O	EPC	0.00108572	0.000850114	0.000235606	0.00123429	0.000811591	0.000870242	0.0010769	0.000774243	0.000830391	0.00128444	0.00120351	0.000758458	0.000965989	0.00152139	0.00141553	0.00109006	0.00106805	0.00119428	0.00124838	0.00112097	0.00130683	0.000866494	0.00107237	0.000959395	0.000960927	0.000689183	0.000725931	0.00106097	0.000821258	0.000818743	0.000929193	0.000872207	0.000663337
N833.6389/12.53	4622	12.53	833.639	Neg	Tier 3	EPC 43:1;O5	0	NA	SM 39:1;O3 | EPC 42:1;O3 | PA O-47:5 | SM 41:1;O5	EPC	0.000845116	0.000398689	0.000446427	0.00038979	0.000311176	0.000380082	0.000324994	0.000358098	0.000350235	0.000420593	0.000399756	0.000341682	0.000299681	0.00040719	0.000368732	0.000568992	0.000604355	0.000631737	0.000398056	0.00236076	0.0032639	0.00248993	0.00223257	NA	NA	NA	NA	NA	NA	0.000398689	NA	NA	NA
N799.6285/9.19	4421	9.19	799.629	Neg	Tier 3	EPC 43:2;O3	6.25286	NA	SM 41:2;O3 | EPC 44:2;O3	EPC	0.00399371	0.0042106	-0.000216893	0.00433397	0.0041206	0.00405768	0.00402013	0.00308716	0.00354073	0.00492228	0.00390629	0.00349639	0.00360165	0.00412211	0.00369069	0.00400906	0.00365274	0.00452301	0.004026	0.00402875	0.00494139	0.00470157	0.00309202	0.00493134	0.00443271	0.00396747	0.00425599	0.0045203	0.00429847	0.00407974	0.00371556	0.00414148	0.00376296
N843.5846/8.74	4679	8.74	843.585	Neg	Tier 3	EPC 43:4;O6	2.84499	NA	SM 39:4;O4 | EPC 42:4;O4 | PG O-38:0;O | SM 41:4;O6	EPC	0.000486185	0.000570384	-8.41989e-05	0.000427167	0.000341015	0.000416528	0.000356158	0.000392436	0.000409407	0.000480128	0.000478247	0.000497702	0.000707466	0.000552217	0.000510164	0.000546605	0.000556843	0.000801088	0.000612533	0.000410335	0.000420737	0.000422922	0.000384009	0.000883148	0.000824995	0.000562878	0.00045787	0.000625971	0.000514904	0.000453304	0.000378437	0.000536197	0.00046614
P833.5602/10.00	4620	10	833.56	Pos	Tier 3	EPC 43:5;O3	3.83897	NA	SM 40:5;O3 | SHexCer 37:4;O2 | PS 37:3;O | IPC 37:4;O2	EPC	0.000514162	0.000262639	0.000251523	0.00125233	0.000275683	0.000196624	0.000187957	0.000196603	0.000253089	0.000268556	0.00161517	0.000210439	0.000191002	0.000269292	0.00187933	0.000264929	0.000256068	0.000237839	0.00161543	0.000262506	0.000277638	0.000271445	0.000301319	0.000167675	0.000266653	0.000232832	0.000231663	0.000365433	0.000380538	0.000220943	0.000207633	0.000267641	0.000285379
P817.6791/13.97	4534	13.97	817.679	Pos	Tier 3	EPC 44:1;O3	0.244595	NA	SM 41:1;O3 | PC O-38:2 | PE O-41:2	EPC	0.000523005	0	0.000523005	0.000188451	0.000242189	0.000205362	0.000217229	0.000180593	0.000260478	0.00031038	0.00024647	0.000206055	0.00020637	0.000324532	0.000272478	0.000373197	0.000308595	0.000395382	0.000334444	0.00152537	0.00173193	0.00154777	0.00138282	NA	NA	NA	NA	NA	NA	NA	NA	NA	NA
N847.6910/15.02	4696	15.02	847.691	Neg	Tier 3	EPC 45:0;O4	0	NA	SM 41:0;O2 | EPC 44:0;O2 | SM 43:0;O4 | EPC 46:0;O4	EPC	0.000939867	0	0.000939867	0.000710165	0.000566938	0.000692478	0.000592112	0.000652425	0.000638099	0.000766285	0.000728323	0.000622517	0.000545994	0.000741867	0.0006718	0.000744353	0.000758294	0.00102943	0.00102877	0.00195043	0.0020199	0.00174295	0.00159422	NA	NA	NA	NA	NA	NA	NA	NA	NA	NA
N831.6581/18.87	4607	18.87	831.658	Neg	Tier 3	EPC 45:1;O4	1.80362	NA		EPC	0.000865022	0.000824887	4.01351e-05	0.00090595	0.000623774	0.000746279	0.000776127	0.000806129	0.000860394	0.00114463	0.000801338	0.000872148	0.000717045	0.000862723	0.000830068	0.000865614	0.000921736	0.00102182	0.000877904	0.000817118	0.00112561	0.000959356	0.000764694	0.000874438	0.00095922	0.00091445	0.000848158	0.00077347	0.00070066	0.000782814	0.000845339	0.000747271	0.000803052
N861.6702/13.97	4775	13.97	861.67	Neg	Tier 3	EPC 45:1;O5	0	NA	SM 41:1;O3 | EPC 44:1;O3 | PA O-49:5 | SM 43:1;O5	EPC	0.00140083	0.000597908	0.000802922	0.000590915	0.000471738	0.000576197	0.000492685	0.00054287	0.000530949	0.000637611	0.000606023	0.000705208	0.00061852	0.000840411	0.000761036	0.000843227	0.000921736	0.000987565	0.000990596	0.00453856	0.00474832	0.00376236	0.00385007	NA	NA	NA	NA	NA	NA	0.000604406	0.00059141	NA	NA
N877.6629/19.03	4853	19.03	877.663	Neg	Tier 3	EPC 45:1;O6	2.50665	NA	EPC 46:1;O6	EPC	0.00218556	0.00228897	-0.000103414	0.00209668	0.00188127	0.00188132	0.00191583	0.00218783	0.0021254	0.00208184	0.0019787	0.00192216	0.00182545	0.00229068	0.00241612	0.00254834	0.0023414	0.00252314	0.00235744	0.00224708	0.00230404	0.00242585	0.00236058	0.00225577	0.00238987	0.00237721	0.00187203	0.00297157	0.00259244	0.00224285	0.00209533	0.00205117	0.00204148
N877.6630/19.32	4854	19.32	877.663	Neg	Tier 3	EPC 45:1;O6	2.50665	NA	EPC 46:1;O6	EPC	0.00255938	0.0025702	-1.08171e-05	0.00259504	0.00210435	0.00261718	0.00256285	0.00223688	0.00222295	0.00317077	0.00225068	0.00223732	0.00232492	0.00250264	0.00278654	0.00252968	0.00239271	0.00301597	0.00300632	0.0025757	0.00273935	0.00283047	0.00248525	0.00309886	0.00262722	0.00275974	0.00221501	0.00298056	0.00273257	0.00246313	0.0022182	0.00253289	0.00207378
N877.6630/18.83	4855	18.83	877.663	Neg	Tier 3	EPC 45:1;O6	2.50665	NA	EPC 46:1;O6	EPC	0.00284044	0.00291838	-7.79394e-05	0.00275879	0.00230469	0.00273693	0.00262073	0.00283862	0.00280827	0.00274441	0.00300639	0.00283955	0.00253839	0.00369446	0.00277307	0.0032759	0.003132	0.00288278	0.00250103	0.00289011	0.00279035	0.00305566	0.00261658	0.00283408	0.0032165	0.00278525	0.00264078	0.00356696	0.00290204	0.00291644	0.00264578	0.00288525	0.00279068
N825.6464/14.21	4573	14.21	825.646	Neg	Tier 3	EPC 45:3;O3	3.27015	NA	TG 44:1;O2 | TG O-44:2;O3 | SM 43:3;O3 | EPC 46:3;O3	EPC	0.000613927	0.000621105	-7.17843e-06	0.000418268	0.000326806	0.000399172	0.000517913	0.000569032	0.000601316	0.00108509	0.00128871	0.000535146	0.000608941	0.000663776	0.000865426	0.000619361	0.000630962	0.000631737	0.000617986	0.00042277	0.000433487	0.000545588	0.000497051	0.000881406	0.00110163	0.000539197	0.0005339	0.00070152	0.000617559	0.000566175	0.000578304	0.000342145	0.00034922
N873.7049/19.74	4838	19.74	873.705	Neg	Tier 3	EPC 47:1;O4	1.94573	NA	EPC 46:1;O2 | SM 45:1;O4 | EPC 48:1;O4	EPC	0.00086504	0.000856635	8.40523e-06	0.000836536	0.000826962	0.0008157	0.000739027	0.000801223	0.000948352	0.000910324	0.000883479	0.000819102	0.000692414	0.00116579	0.000771139	0.000923445	0.000925537	0.000871493	0.000954244	0.000801131	0.000868795	0.000783596	0.000962517	0.0008396	0.00105089	0.000781472	0.000880259	0.00106307	0.000747914	0.000835609	0.00079783	0.000852808	0.000716901
N919.7098/19.76	5058	19.76	919.71	Neg	Tier 3	EPC 48:1;O6	2.60951	NA	SM 46:1;O6 | EPC 47:1;O4 | EPC 49:1;O6	EPC	0.00296537	0.00303567	-7.0306e-05	0.00310052	0.00265423	0.00307883	0.0024011	0.00304301	0.00279708	0.00344348	0.00336233	0.0025868	0.00227977	0.00316456	0.00299869	0.00266213	0.0031339	0.00325002	0.00317718	0.00315123	0.00300527	0.00320945	0.00280776	0.00298737	0.00262067	0.00307124	0.00269146	0.00339068	0.00321	0.00345895	0.00311596	0.00293972	0.00287068
N919.7098/19.42	5059	19.42	919.71	Neg	Tier 3	EPC 48:1;O6	2.50078	NA	SM 46:1;O6 | EPC 47:1;O4 | EPC 49:1;O6	EPC	0.00212957	0.002294	-0.00016443	0.00214651	0.00163971	0.00230305	0.00185499	0.00177414	0.00177516	0.00247362	0.00267782	0.00220767	0.00181314	0.00203595	0.00192785	0.00245506	0.00205823	0.00243561	0.00240288	0.00220977	0.00237325	0.0020487	0.00197823	0.00249093	0.00230638	0.00225151	0.00276074	0.00264779	0.00262829	0.00230475	0.00193805	0.00183158	0.00177995
P881.6790/11.17	4887	11.17	881.679	Pos	Tier 3	EPC 48:5;O4	5.44419	NA	HexCer 44:5;O4 | PC 42:5 | PC O-42:6;O | PA O-47:1	EPC	0.00129992	0.00127299	2.69279e-05	0.00101109	0.00145056	0.00122708	0.0011547	0.00134612	0.00138552	0.00130976	0.00147358	0.00117568	0.00132384	0.00141321	0.00124741	0.00141487	0.00144996	0.00122985	0.00141035	0.00116088	0.00115428	0.00137213	0.00128745	0.00126121	0.00123977	0.00120226	0.00118926	0.00161315	0.00125087	0.00151918	0.00107866	0.00128411	0.00109141
P916.7442/12.70	5044	12.7	916.744	Pos	Tier 3	EPC 49:3;O4	3.81784	NA		EPC	0.00145576	0.00694767	-0.00549191	0.00103982	0.00129082	0.00109454	0.000914365	0.00104065	0.00146219	0.0017313	0.00155136	0.00425628	0.00367442	0.00117269	0.000945943	0.00110237	0.00111838	0.00109975	0.00105171	0.00121586	0.00115022	0.00112197	0.00108049	0.00127433	0.00135115	0.00308524	0.00316157	0.020223	0.0183167	0.00518824	0.00529021	0.00564419	0.00594201
P914.7286/11.49	5036	11.49	914.729	Pos	Tier 3	EPC 49:4;O4	3.82626	NA		EPC	0.000333035	0.00158941	-0.00125638	0.000174418	0.000318625	0.000222112	0.000212607	0.000174829	0.000297426	0.000417142	0.000403791	0.000736537	0.000725955	0.00029346	0.00024639	0.000323164	0.000427875	0.000372005	0.000275548	0.000298866	0.000267468	0.000274638	0.000197836	0.000229642	0.000308928	0.000684103	0.000686263	0.00451845	0.00432387	0.00156697	0.00109412	0.00113131	0.00135046
P963.8107/18.31	5247	18.31	963.811	Pos	Tier 3	EPC 52:0;O5	0.726284	NA	SM 49:0;O5 | CerP 54:1;O5 | DG O-61:10 | DG 58:4	EPC	0.000353552	0	0.000353552	0.000257283	0.000330648	0.000280371	0.000296572	0.000246554	0.000355618	0.000423746	0.000336493	0.000281316	0.000281747	0.000443067	0.000372	0.000315782	0.000421309	0.000391316	0.000404909	0.000341435	0.000391541	0.000485407	0.000413933	NA	NA	NA	NA	NA	NA	NA	NA	NA	NA
P959.7828/18.21	5227	18.21	959.783	Pos	Tier 3	EPC 52:2;O5	4.27182	NA	SM 49:2;O5 | CerP 54:3;O5 | HexCer 48:2;O5 | DG O-61:12	EPC	0.00169059	0.00152177	0.000168828	0.00137797	0.00137928	0.00119576	0.00140198	0.00144986	0.00201732	0.00186998	0.00152602	0.00174781	0.00127994	0.00197136	0.00174502	0.00175526	0.00208575	0.00184173	0.00170272	0.00188011	0.00165159	0.00205553	0.0018769	0.0015623	0.00157065	0.00168994	0.00124162	0.00205531	0.00133327	0.00115956	0.00116333	0.0018602	0.00158148
P922.7693/13.98	5071	13.98	922.769	Pos	Tier 3	EPC 52:5;O2	4.5515	NA		EPC	0.000994433	0.00103732	-4.28904e-05	0.000591416	0.00142222	0.00125839	0.000674797	0.000523206	0.000720472	0.000858498	0.000747276	0.00111503	0.0011987	0.000758392	0.000764291	0.0014042	0.00179357	0.000628139	0.000848731	0.000777762	0.000836983	0.0015797	0.00138688	0.0011329	0.00113815	0.00102616	0.00102186	0.00124974	0.000934215	0.00108748	0.00096748	0.000987995	0.000827261
P936.7496/11.09	5139	11.09	936.75	Pos	Tier 3	EPC 52:6;O3	3.41606	NA		EPC	0.000924896	0.000888901	3.5995e-05	0.000518575	0.00126419	0.00105521	0.000616253	0.000348377	0.000428589	0.000588841	0.000677356	0.00165063	0.00133702	0.00057426	0.000637714	0.00144521	0.0019807	0.00056004	0.00059001	0.000635867	0.000644772	0.00160206	0.00134224	0.000971059	0.00101621	0.000932176	0.000897299	0.0010115	0.000924956	0.000867319	0.000934347	0.000652969	0.000681173
P981.7781/19.84	5317	19.84	981.778	Pos	Tier 3	EPC 53:1;O3	2.03712	NA	SM 53:6;O2 | SM 50:1;O3 | TG 58:7;O3	EPC	0.0187696	0.0172403	0.00152928	0.0138846	0.0165376	0.0146754	0.017386	0.013312	0.0186916	0.0235812	0.0167329	0.0159722	0.0164547	0.023158	0.0199885	0.0166552	0.0238822	0.0204369	0.0210637	0.0191141	0.0210985	0.02098	0.0217873	0.0137005	0.0178528	0.0180991	0.0166417	0.0195355	0.0178899	0.0162017	0.0146226	0.0192607	0.0185989
N983.8136/11.28	5322	11.28	983.814	Neg	Tier 3	EPC 54:2;O2	2.64277	NA		EPC	0.000535441	0.000577685	-4.22437e-05	0.000582015	0.000464633	0.000567519	0.000698959	0.000766885	0.000774035	0.000628008	0.000604198	0.000611596	0.000541889	0.00029935	0.000271077	0.000300353	0.000305978	0.000306354	0.00037988	0.000719419	0.000646588	0.000649945	0.000590144	0.000715924	0.000551633	0.000626635	0.000569381	0.000620575	0.000601264	0.000320408	0.000288333	0.000731951	0.000750746
P993.7807/17.67	5357	17.67	993.781	Pos	Tier 3	EPC 54:2;O3	4.72944	NA	SM 51:2;O3 | IPC 48:1;O2	EPC	0.000814639	0.000722208	9.24307e-05	0.000620151	0.000862262	0.00069765	0.000694055	0.000571236	0.000665975	0.000868403	0.000590829	0.000711693	0.000673265	0.000914904	0.00116141	0.000665192	0.000944389	0.00100319	0.00074356	0.00083186	0.00109632	0.000888848	0.00108759	0.000703508	0.000945481	0.000662937	0.000625967	0.000991312	0.000736076	0.000560192	0.000557368	0.000747877	0.000691366
P950.8013/14.99	5198	14.99	950.801	Pos	Tier 3	EPC 54:5;O2	3.68109	NA		EPC	0.000649669	0.000644346	5.3225e-06	0.000480484	0.000809015	0.000613903	0.000499165	0.000350939	0.000566217	0.00070771	0.00048857	0.000770879	0.000746446	0.00054549	0.000541091	0.000834976	0.000878731	0.00058545	0.000498511	0.000498406	0.000600024	0.000930363	0.00104701	0.000666327	0.000704843	0.000661244	0.000593439	0.000699572	0.00059812	0.000660479	0.000537489	0.000650122	0.000671831
P955.7579/18.15	5214	18.15	955.758	Pos	Tier 3	EPC 54:5;O2	2.40646	NA	TG 54:3;O3 | HexCer 48:4;O5 | SM 51:5;O2 | EPC 51:0;O3	EPC	0.000695402	0.00045111	0.000244292	0.000348835	0.000415672	0.000490103	0.000422133	0.000543059	0.000562523	0.00122941	0.00153126	0.000656891	0.000578862	0.000689342	0.000843522	0.000468341	0.000624851	0.000942208	0.000812973	0.000599507	0.000637653	0.000783464	0.000727426	0.000952834	0.000940603	0.000328505	0.000307827	0.000380575	0.000349058	0.000295374	0.000278316	0.000357804	0.000320202
N171.1389/1.33	141	1.33	171.139	Neg	Tier 3	FA 10:0	1.16864	NA		FA	0.601428	0.462269	0.139159	0.558946	0.501726	0.791583	0.415	0.432292	0.872979	0.700565	0.58926	1.18069	0.991484	0.440701	0.595855	0.504505	0.274775	0.285714	0.415842	0.853175	0.777985	0.423263	0.422222	0.314943	0.347403	0.415167	0.30787	0.52883	0.390698	0.51453	0.721429	0.618243	0.463576
P171.1381/2.12	140	2.12	171.138	Pos	Tier 3	FA 10:1	0.584324	NA		FA	0.00293865	0.00782554	-0.00488689	0.00148786	0.00402761	0.00319693	0.00165824	0.0030186	0.00343258	0.00248184	0.00214522	0.00254958	0.00241705	0.00271594	0.00227031	0.00211725	0.00259387	0.00317952	0.00365266	0.00350805	0.00446959	0.00384796	0.00400231	0.00216182	0.00208251	0.00601627	0.00588329	0.0100111	0.0120136	0.0101791	0.00985916	0.01001	0.0100385
P219.1238/1.09	469	1.09	219.124	Pos, merged	Tier 3	FA 10:1;O3	5.02002	NA		FA	0.00143497	0.00153414	-9.91675e-05	0.000641188	0.000999105	0.000830105	0.000773703	0.00109388	0.0010092	0.00137219	0.000956261	0.00129085	0.00143927	0.00197671	0.00170642	0.00161924	0.00127657	0.00111756	0.0010678	0.00178189	0.00291405	0.00225757	0.00257579	0.000422807	0.00036949	0.000546211	0.00052279	0.00184116	0.00202927	0.00236179	0.00236787	0.00240626	0.00247372
P191.1068/2.73	275	2.73	191.107	Pos	Tier 3	FA 10:2	13.6051	NA		FA	0.000689367	0.000875052	-0.000185686	0.000184879	0.000200922	0.000208098	0.000201063	0.000873697	0.00114172	0.000228698	0.000172109	0.000404855	0.000423498	0.00191967	0.00117754	0.000188532	0.000252853	0.00164815	0.00129002	0.000445902	0.000626135	0.00110745	0.00109154	0.000190408	0.00017207	0.00208264	0.00225963	0.000443732	0.000404394	0.00139667	0.00106532	0.000357103	0.000378554
N203.0832/1.02	374	1.02	203.083	Neg	Tier 3	FA 10:2	6.40128	NA		FA	3.09566	2.36863	0.727025	3.46879	3.15995	4.42485	2.995	2.95833	1.56351	4.61017	3.35704	4.71963	3.89781	2.62129	3.80138	3.12613	3.13964	1.63872	1.96322	3.67262	3.13433	2.01131	1.64938	2.3954	2.12554	0.965296	0.869213	2.31301	2.01085	2.96752	3.11571	4.04561	2.87815
P201.1117/1.14	362	1.14	201.112	Pos	Tier 3	FA 10:2;O2	1.98894	NA		FA	0.00523119	0.0146016	-0.00937041	0.00261833	0.00608821	0.00482208	0.00225077	0.00190828	0.00200635	0.0039322	0.00278185	0.00708463	0.00670496	0.00420021	0.0033898	0.00167758	0.00193948	0.0122006	0.0127097	0.00352863	0.00363199	0.0111161	0.0100321	0.0228823	0.0176541	0.0413939	0.0405885	0.00165174	0.00156794	0.00177218	0.00167596	0.00847003	0.00835941
P223.0964/1.18	498	1.18	223.096	Pos	Tier 3	FA 10:2;O2	10.3096	NA		FA	0.00143765	0.00320592	-0.00176827	0.000695356	0.00121562	0.00124096	0.000704077	0.000625328	0.00117601	0.00102447	0.00096153	0.00194464	0.00171766	0.00103958	0.00101169	0.00104439	0.00134097	0.00232775	0.00255984	0.000876369	0.000950033	0.00266037	0.0036364	0.00487604	0.0046628	0.00811027	0.00793314	0.0012451	0.00101463	0.000930368	0.0010181	0.000969478	0.00129933
P223.0965/1.44	499	1.44	223.096	Pos	Tier 3	FA 10:2;O2	10.7578	NA		FA	0.00152987	0.00153068	-8.08536e-07	0.000510477	0.00163398	0.00138198	0.000606032	0.00141095	0.0014911	0.000897288	0.000962408	0.00151503	0.00129291	0.00183701	0.00130838	0.00178073	0.0024433	0.0017871	0.001746	0.00164898	0.0023003	0.00212226	0.00192128	0.000798556	0.000762025	0.00152621	0.0018803	0.000700699	0.00116792	0.00107833	0.000798441	0.00368959	0.00290474
N215.0919/0.98	426	0.98	215.092	Neg	Tier 3	FA 10:2;O3	3.25441	NA		FA	1.14107	1.14906	-0.00798717	0.216366	0.79977	4.60721	3.575	1.40278	1.77136	0.293785	1.13933	1.63707	0.406326	0.714286	0.576857	0.752252	0.752252	0.394333	1.00141	1.56548	0.335821	0.657512	0.222222	1.07126	1.00866	1.46272	1.49074	0.841845	1.45426	0.873504	1.31857	1.15709	0.811921
P217.1062/1.06	458	1.06	217.106	Pos	Tier 3	FA 10:2;O3	3.68482	NA		FA	0.0242232	0.0173795	0.00684368	0.00643425	0.102587	0.0732344	0.00798854	0.00911569	0.0124755	0.0266514	0.0214434	0.00488034	0.0114133	0.0111105	0.0104937	0.00110771	0.00386003	0.0122398	0.0125789	0.054864	0.0709606	0.0158051	0.0152197	0.00530319	0.00654866	0.0181942	0.0196302	0.019601	0.0218387	0.0152502	0.01653	0.0286142	0.0222847
P239.0892/1.09	597	1.09	239.089	Pos	Tier 3	FA 10:2;O3	0.836509	NA		FA	0.000842791	0.00167708	-0.000834284	0.000821356	0.000530287	0.000625056	0.000753099	0.000238388	0.000429999	0.000644087	0.000668241	0.00220161	0.00189328	0.000698483	0.000747249	0.0001679	0.000202661	0.00115582	0.00116304	0.000538513	0.000696278	0.00122714	0.00145333	0.00196996	0.00197881	0.00306264	0.00244766	0.000441083	0.000486148	0.000506658	0.000471157	0.00274802	0.00265862
P202.1803/1.05	370	1.05	202.18	Pos	Tier 3	FA 11:1	0.494609	NA		FA	0.00179364	0.00271756	-0.000923917	0.00155557	0.00193857	0.0019735	0.00134847	0.00208443	0.00175892	0.00250984	0.00177905	0.00203431	0.00248992	0.00209545	0.00166496	0.00177291	0.0018855	0.00143471	0.0012679	0.0016001	0.0017082	0.00148007	0.00149043	0.00102951	0.0011922	0.00265724	0.00225093	0.00199083	0.00202927	0.0037607	0.00343978	0.00491713	0.00390797
P223.1330/3.56	500	3.56	223.133	Pos	Tier 3	FA 11:1;O	11.2042	NA		FA	0.0011349	0.0015075	-0.000372595	0.00101212	0.00133948	0.00107555	0.000928586	0.000817917	0.00089614	0.00106181	0.00100807	0.000945554	0.000896196	0.00134109	0.00136366	0.00105862	0.00111558	0.0011377	0.000992769	0.0011259	0.00142763	0.00145405	0.00169967	0.00130752	0.00120833	0.00146943	0.00161619	0.00163717	0.00219132	0.00141125	0.00142336	0.00133495	0.00147548
P239.1274/1.16	598	1.16	239.127	Pos	Tier 3	FA 11:1;O2	8.36381	NA		FA	0.00159321	0.00248593	-0.00089272	0.000531085	0.00291199	0.00291337	0.000417757	0.00131231	0.0015986	0.000939294	0.000781518	0.00185564	0.00151774	0.00119324	0.00131667	0.00180635	0.00208627	0.00137329	0.00127655	0.00179561	0.00207749	0.00206918	0.00209031	0.000835479	0.000786607	0.00271743	0.00232266	0.00291009	0.00218256	0.0035354	0.00280827	0.00364496	0.00311588
P255.1219/1.08	715	1.08	255.122	Pos	Tier 3	FA 11:1;O3	6.27155	NA		FA	0.00061309	0.000874166	-0.000261076	0.000370935	0.000749558	0.000662407	0.000397153	0.000681695	0.000728404	0.00051457	0.000369684	0.00049118	0.000572967	0.000711289	0.000497552	0.000437536	0.000349448	0.000693695	0.000524282	0.00060454	0.000722066	0.00114284	0.00104	0.000621903	0.000531574	0.00149896	0.00121405	0.000627848	0.000691995	0.00100099	0.000619424	0.000906706	0.00102822
P249.1345/1.03	679	1.03	249.134	Pos	Tier 3	FA 11:1;O4	4.8167	NA		FA	0.0116336	0.0084015	0.00323214	0.00673336	0.0102323	0.010196	0.00685036	0.00778225	0.00967961	0.0125317	0.0121425	0.00659278	0.00577078	0.0168439	0.0149625	0.0118384	0.0140565	0.00705978	0.00430585	0.0136043	0.0173152	0.0216317	0.022543	0.00375314	0.00405978	0.00644892	0.00721798	0.00622682	0.00655059	0.0158891	0.0156547	0.0163249	0.00188902
P271.1158/1.05	826	1.05	271.116	Pos	Tier 3	FA 11:1;O4	2.21308	NA		FA	0.000704426	0.000671059	3.33667e-05	0.000302047	0.000883506	0.000586943	0.000359498	0.000370499	0.000642218	0.00086345	0.000466276	0.000289756	0.000344403	0.000622814	0.000358422	0.000636027	0.000697002	0.000845724	0.000459829	0.000753746	0.000721035	0.00175068	0.00213464	0.000585704	0.000375635	0.000555296	0.00124883	0.000447706	0.000350377	0.000661346	0.000800638	0.00082301	0.000862053
N247.1198/1.03	656	1.03	247.12	Neg	Tier 3	FA 11:1;O4	4.4513	NA	FA 10:1;O2	FA	1.16195	1.07314	0.0888104	0.675451	0.560414	1.67335	1.68	1.27778	1.87298	0.934087	0.75762	0.711838	0.676399	0.874663	0.559585	2.60586	2.63964	0.382527	0.458274	1.63095	1.39179	1.06462	0.811111	0.283908	0.334416	0.317481	3.39931	1.02471	1.19535	1.29744	1.03286	0.893581	0.952318
P200.1650/2.29	355	2.29	200.165	Pos	Tier 3	FA 11:2	2.49795	NA		FA	0.00118492	0.00455722	-0.00337229	0.000189	0.00116792	0.00102906	0.000326817	0.00033938	0.000532865	0.00108981	0.000812251	0.00132163	0.000889968	0.00138067	0.00103288	0.000387023	0.000255694	0.00157768	0.00149781	0.000806054	0.000943844	0.00414772	0.00397036	0.000785524	0.000632204	0.00404719	0.00425405	0.00572613	0.00605131	0.0065462	0.00542874	0.00655618	0.00554462
P200.1650/1.14	356	1.14	200.165	Pos	Tier 3	FA 11:2	2.49795	NA		FA	0.000270202	0.00120993	-0.000939733	0.000128355	0.000203674	0.000166173	0.000154883	0.000179672	0.000253922	0.000500568	0.000226552	0.000158596	0.00017189	0.000388822	0.000222977	0.000273193	0.000290733	0.000270833	0.00022799	0.000333569	0.000400231	0.000427783	0.000423629	0.000134661	0.000142112	0.000957289	0.000892329	0.00109807	0.00136939	0.00224297	0.00188792	0.00165299	0.00172161
P216.1596/2.29	431	2.29	216.16	Pos	Tier 3	FA 11:2;O	0.925243	NA		FA	0.0014354	0.00483789	-0.00340249	0.000317356	0.0011092	0.00106564	0.00027211	0.000322352	0.000350301	0.00161722	0.00130926	0.00140394	0.00119202	0.00145983	0.00143461	0.00026679	0.000393011	0.00215458	0.00189415	0.000998992	0.00104803	0.00462338	0.00547522	0.000784076	0.000742053	0.00109696	0.00473989	0.0064414	0.00739442	0.00710106	0.0059021	0.00733176	0.0068452
P221.1166/1.39	474	1.39	221.117	Pos	Tier 3	FA 11:2;O	8.14057	NA		FA	0.00928429	0.0105296	-0.00124536	0.00404437	0.0121461	0.00821796	0.00397437	0.0113886	0.0131039	0.00709079	0.00508074	0.00647032	0.00758684	0.0105227	0.00819578	0.0126786	0.0160841	0.00742727	0.00834715	0.0105662	0.01119	0.0107341	0.010836	0.00335929	0.00420266	0.00891766	0.0120992	0.010427	0.0100266	0.0179785	0.0127454	0.0117397	0.0138003
P215.1278/1.08	427	1.08	215.128	Pos	Tier 3	FA 11:2;O2	0	NA		FA	0.000992347	0.00151593	-0.000523582	0.000977974	0.0014037	0.00103592	0.00109057	0.000588924	0.000602369	0.000758436	0.00104758	0.00118981	0.00127797	0.00109895	0.00100616	0.000515794	0.000692267	0.000988691	0.00102836	0.00101872	0.00113468	0.00125629	0.0011338	0.00136182	0.00145799	0.00193275	0.00237701	0.000684804	0.000779589	0.000870959	0.000929135	0.00233651	0.00242874
P231.1226/0.99	546	0.99	231.123	Pos	Tier 3	FA 11:2;O3	0.432671	NA		FA	0.000721242	0.000753304	-3.20622e-05	0.000565235	0.000890845	0.000820957	0.000619531	0.000353472	0.000695968	0.000870451	0.00060853	0.000853207	0.00049761	0.000931311	0.000719607	0.000339357	0.000451726	0.000788335	0.000695515	0.000961262	0.00105628	0.00114596	0.000559685	0.000571948	0.00049547	0.000508737	0.00117818	0.000911307	0.000652578	0.000734206	0.000490926	0.00118011	0.00080958
P269.0998/2.31	808	2.31	269.1	Pos	Tier 3	FA 11:2;O4	1.11483	NA		FA	0.00041944	0.000462523	-4.30835e-05	0.000144841	6.05518e-05	5.03094e-05	8.88089e-05	0.000566611	0.000698749	7.70104e-05	7.37612e-05	0.000183356	0.000273405	0.000376017	0.00036395	0.000162208	0.000188456	0.00205088	0.0015613	0.000286406	0.000396105	0.000385109	0.000400953	0.000139005	0.000126748	0.00158413	0.00155533	0.000148352	0.00016059	0.000301529	0.000183411	0.000252483	0.00017366
P246.1340/1.00	653	1	246.134	Pos	Tier 3	FA 11:3;O3	1.62513	NA		FA	0.00091835	0.00124465	-0.000326298	0.000424515	0.000778916	0.000378845	0.000571929	0.000879569	0.000552326	0.00115049	0.00043642	0.000546722	0.000744858	0.00269964	0.00201877	0.000392003	0.000393958	0.000507434	0.000462715	0.00107274	0.0026046	0.000569336	0.00118121	0.000257739	0.000351054	0.00032591	0.000378235	0.00235509	0.00237673	0.00110635	0.00159029	0.00232954	0.00137554
P251.0864/1.90	686	1.9	251.086	Pos	Tier 3	FA 11:3;O3	10.3549	NA		FA	0.000814779	0.00210423	-0.00128945	0.000372113	0.00102112	0.00117617	0.000480278	0.000594208	0.000583835	0.00116216	0.00101685	0.00116103	0.000977159	0.0010291	0.00105499	0.000781161	0.000878829	0.000939358	0.0010957	0.000445902	0.000519888	0.000503764	0.000501964	0.000467694	0.000473961	0.00210535	0.0016651	0.00312467	0.00317529	0.00229229	0.00282694	0.00281079	0.00210016
P262.1315/1.01	767	1.01	262.132	Pos	Tier 3	FA 11:3;O4	11.4448	NA		FA	0.00246684	0.00243529	3.15492e-05	0.00112105	0.00463496	0.00466962	0.00128311	0.000762136	0.000943403	0.00331845	0.0028442	0.00160336	0.00148909	0.00233759	0.00151477	0.000337934	0.000449831	0.00107226	0.000932164	0.00748258	0.00968807	0.00150505	0.00134716	0.00166951	0.00280766	0.00216781	0.00207486	0.004032	0.00394466	0.00188652	0.00158919	0.00213425	0.00204644
N199.1704/1.68	350	1.68	199.17	Neg	Tier 3	FA 12:0	0	NA		FA	0.640538	0.923456	-0.282918	0.28294	0.306099	0.877756	0.721667	0.354167	0.658199	0.482109	0.544267	0.819315	0.609489	0.373315	0.659758	0.506757	0.506757	0.536009	0.435644	1.20238	1.21269	0.975767	0.745679	0.765517	0.359307	0.845758	1.03588	1.52389	1.22636	1.29744	1.10286	0.537162	0.540397
P217.1798/1.36	459	1.36	217.18	Pos	Tier 3	FA 12:0;O	0.460448	NA		FA	0.000393625	0.000714804	-0.000321179	0.000231393	0.00019817	0.000511479	0.000153462	0.000179672	0.000317866	0.000633586	0.00100017	6.15647e-05	0.000114593	0.000562279	0.000456089	0.000704326	0.000947014	9.26269e-05	0.000282824	0.000276974	0.000401263	0.00019984	0.000547316	0.000230227	0.000269628	0.000438332	0.000511921	0.000149677	0.000319719	0.000705062	0.00121688	0.00182736	0.00147923
P233.1746/1.24	556	1.24	233.175	Pos	Tier 3	FA 12:0;O2	0.428863	NA		FA	0.000616636	0.0012736	-0.000656966	0.000237281	0.00046423	0.000295758	0.000212431	0.000364041	0.000486529	0.000351214	0.000293289	0.000805026	0.000957229	0.000579741	0.000431212	0.000666619	0.000596619	0.000784308	0.000960061	0.00058053	0.00073135	0.00134476	0.00119049	0.000487242	0.000500847	0.00104359	0.00109123	0.00125305	0.00110953	0.00122517	0.00144971	0.0022556	0.00232005
N309.1532/1.21	1107	1.21	309.153	Neg	Tier 3	FA 12:0;O4	7.43962	NA		FA	1.67221	9.9538	-8.28159	1.50347	1.50748	1.78557	1.55833	2.11632	2.78753	1.67797	1.33091	2.45794	0.987835	1.09434	1.8152	2.59459	2.61937	0.958678	1.14851	1.50397	1.83582	1.22456	0.935802	0.962069	0.905844	1.07584	1.41667	44.3674	41.1488	3.03419	2.89	1.93581	1.80132
P199.1694/1.73	349	1.73	199.169	Pos	Tier 3	FA 12:1	0.502085	NA		FA	0.00191416	0.00231345	-0.000399291	0.000774254	0.00150554	0.00205049	0.00055772	0.000941221	0.00150129	0.00166973	0.00224269	0.00348242	0.00281377	0.00144353	0.00159677	0.00149474	0.0019196	0.00337786	0.00361995	0.00129397	0.00203313	0.00184852	0.00211608	0.00115548	0.00167461	0.00458545	0.00361497	0.00122788	0.00155042	0.00129803	0.00312457	0.0021733	0.00272983
P231.1590/1.30	547	1.3	231.159	Pos	Tier 3	FA 12:1;O2	0	NA		FA	0.00127956	0.00147469	-0.000195125	0.000525197	0.00116149	0.000923101	0.000484541	0.000877807	0.00103052	0.000900788	0.000949236	0.0020932	0.00154514	0.00132479	0.00137195	0.00113048	0.0011402	0.0021727	0.00178544	0.00105302	0.00149571	0.00168407	0.00194189	0.000921633	0.00078507	0.00220869	0.0022205	0.000872894	0.00091828	0.000948303	0.00104885	0.00252762	0.00229506
P253.1432/1.36	696	1.36	253.143	Pos	Tier 3	FA 12:1;O2	8.29577	NA	FA 14:4;O2	FA	0.0042005	0.00367831	0.000522199	0.00139248	0.00287805	0.00226926	0.00146641	0.00277023	0.00332415	0.0027117	0.00263169	0.00131227	0.00129852	0.0040675	0.00355381	0.00206816	0.00224442	0.00992115	0.0105809	0.00765666	0.0079613	0.00690489	0.00699657	0.0039964	0.00439701	0.00278216	0.00252809	0.00198024	0.00174605	0.00301417	0.00226463	0.00832356	0.00575077
N195.1390/1.19	302	1.19	195.139	Neg	Tier 3	FA 12:2	0.512455	NA		FA	0.644766	1.14482	-0.500049	0.439667	0.50748	0.635271	0.938333	1.03472	0.732102	0.681733	0.638607	0.67134	0.63017	0.66442	0.804836	0.578829	0.547297	0.286895	0.534653	0.815476	0.889925	0.489499	0.374074	0.718391	0.676407	0.803342	0.876157	1.79901	1.92248	1.17607	1.43	1.14696	0.899338
P213.1486/1.26	416	1.26	213.149	Pos	Tier 3	FA 12:2;O	0	NA		FA	0.000610553	0.00116592	-0.000555371	0.000320888	0.000517443	0.000659358	0.000434098	0.000372261	0.000550473	0.00154604	0.00143044	0.000301132	0.000280256	0.000720602	0.000708551	0.000512948	0.000626923	0.000453066	0.000467525	0.000421035	0.000456965	0.000572459	0.000858596	0.000634211	0.000690585	0.00104473	0.00134121	0.0005444	0.000600021	0.000643411	0.00102908	0.00190827	0.00322333
P245.1385/1.07	648	1.07	245.139	Pos	Tier 3	FA 12:2;O3	0.815866	NA		FA	0.000765868	0.00108128	-0.000315413	0.000663562	0.000809192	0.000858308	0.000547773	0.00048617	0.000493943	0.000621917	0.000643654	0.000849192	0.000795304	0.000923162	0.000943506	0.000339357	0.000400587	0.0010934	0.000752272	0.000706583	0.00100986	0.00113347	0.00124615	0.00060308	0.000574592	0.00114352	0.00139338	0.000906008	0.000816087	0.00107273	0.00105214	0.00181202	0.00143925
P267.1222/1.14	800	1.14	267.122	Pos	Tier 3	FA 12:2;O3	7.1129	NA		FA	0.00254051	0.00317461	-0.000634098	0.00177578	0.00347072	0.00272357	0.00212715	0.00200516	0.00279314	0.0022018	0.00195906	0.0034242	0.00333255	0.00493246	0.00389933	0.0029169	0.00348312	0.00312817	0.00199901	0.00098613	0.00112333	0.00140929	0.00111937	0.0022125	0.00203258	0.00363611	0.00326173	0.00354058	0.00390671	0.00412837	0.00415805	0.00393371	0.000935765
P283.1187/1.03	916	1.03	283.119	Pos	Tier 3	FA 12:2;O4	12.3625	NA		FA	0.00100363	0.00520247	-0.00419884	0.00125235	0.00189454	0.00193234	0.00108205	0.00105161	0.000769179	0.00140486	0.00140673	0.000732754	0.000721192	0.000927819	0.00073435	0.000671599	0.00186656	0.000802431	0.00103798	0.000309559	0.00037238	0.000375741	0.000726663	0.000768148	0.000316486	0.000815342	0.00113905	0.00624139	0.00739588	0.0145709	0.0111782	0.00515288	0.00444644
N239.1290/1.19	599	1.19	239.129	Neg	Tier 3	FA 12:3	0.418185	NA	FA 13:3;O2	FA	0.384114	0.806777	-0.422663	0.191401	0.158803	0.276553	0.23	0.828125	0.859122	0.259887	0.20029	0.214953	0.753041	0.185984	0.825561	0.310811	0.310811	0.609209	0.54314	0.27381	0.257463	0.22294	0.17037	0.551724	0.63961	0.786632	0.555556	0.795717	1.0124	1.12821	0.9	0.778716	0.919205
P281.1043/1.11	893	1.11	281.104	Pos, merged	Tier 3	FA 12:3;O4	17.0758	NA		FA	0.000946117	0.00127513	-0.000329009	0.000769543	0.00124315	0.00101533	0.000741732	0.000928303	0.00128814	0.000997635	0.000656826	0.00122326	0.000491382	0.00149825	0.00163179	0.00129767	0.00116956	0.00079941	0.000759006	0.000462195	0.000547739	0.000705685	0.000695741	0.00101286	0.000930255	0.00117873	0.0011184	0.00133517	0.00147158	0.00151661	0.00135856	0.00140609	0.00142301
N323.1690/1.29	1262	1.29	323.169	Neg	Tier 3	FA 13:0;O4	6.80754	NA		FA	2.31586	12.0488	-9.73291	2.20804	1.86191	3.53106	3.06	2.35069	3.23557	1.94915	1.97823	3.49377	2.90633	1.54852	2.10017	3.35135	3.38739	1.35655	1.62518	1.90675	2.30597	1.23586	0.924691	NA	NA	1.14267	NA	33.2422	35.9349	4.10085	3.56714	3.65034	2.70331
N227.1654/3.59	514	3.59	227.165	Neg	Tier 3	FA 13:1;O	0.440208	NA		FA	0.571952	1.33826	-0.76631	0.235784	0.195627	0.673347	0.476667	0.295139	0.508083	0.478343	0.354136	0.657321	0.513382	0.568733	0.756477	0.95045	0.95045	0.55608	0.632249	0.327381	0.440299	1.08885	0.780247	0.165517	0.155844	1.06684	1.23032	1.46952	1.26357	1.96923	2.46571	1.78547	1.8106
P211.1693/1.16	401	1.16	211.169	Pos, merged	Tier 3	FA 13:2	0.473554	NA		FA	0.000842785	0.00558748	-0.0047447	0.00032972	0.000793595	0.00060295	0.000292714	0.00101755	0.000915602	0.000718764	0.000729709	0.000552744	0.000617808	0.0011525	0.00097299	0.000542829	0.000595672	0.000735981	0.000744577	0.000790619	0.00112539	0.0016924	0.00193158	0.00047783	0.000439394	0.00475578	0.00441926	0.00673811	0.00772582	0.00900103	0.00902118	0.00686725	0.00642916
P211.1694/2.95	402	2.95	211.169	Pos	Tier 3	FA 13:2	0.473554	NA		FA	0.00320798	0.0106098	-0.00740178	0.00132948	0.00287346	0.00278836	0.00116233	0.00156772	0.00161898	0.00279454	0.00226464	0.00332516	0.00330702	0.00483467	0.00339994	0.000703614	0.000936596	0.00477331	0.00476856	0.00263254	0.00342259	0.00800401	0.00765212	0.00212055	0.00155401	0.0109946	0.0106503	0.0129715	0.0133406	0.0152076	0.0142072	0.0126688	0.0123823
P227.1642/1.29	513	1.29	227.164	Pos	Tier 3	FA 13:2;O	0.44021	NA		FA	0.000762178	0.0011503	-0.000388118	0.000230804	0.000359641	0.000298807	0.000278505	0.000423344	0.000685774	0.000457395	0.000368806	0.00137517	0.00141623	0.00068917	0.000523351	0.000534291	0.000626923	0.00172769	0.00165269	0.00060111	0.000745791	0.00127918	0.000968883	0.000462626	0.000556924	0.00128888	0.00202377	0.000584137	0.000804408	0.000494328	0.000484336	0.00261968	0.00218387
P209.1537/2.78	385	2.78	209.154	Pos	Tier 3	FA 13:3	0.478118	NA	FA 11:0	FA	0.0105794	0.0359845	-0.0254051	0.00313175	0.0116516	0.0091685	0.00404897	0.00547059	0.00623406	0.00950378	0.00772034	0.00915039	0.00874149	0.0134179	0.012155	0.00240609	0.00272645	0.0198443	0.0167905	0.00733766	0.00808405	0.0267255	0.0272792	0.0066346	0.00644802	0.0375091	0.0323314	0.0420883	0.0418438	0.0500291	0.0475946	0.0526154	0.0427503
P209.1537/2.95	386	2.95	209.154	Pos	Tier 3	FA 13:3	0.478118	NA	FA 11:0	FA	0.00647234	0.0225428	-0.0160705	0.00211845	0.00731025	0.00551269	0.00218257	0.00306088	0.0034196	0.00555175	0.00506406	0.00693206	0.00638298	0.00828168	0.00717304	0.00154311	0.00199725	0.0094409	0.00890702	0.00545973	0.00655946	0.016874	0.0156753	0.0038335	0.0040329	0.0214646	0.0203442	0.0260318	0.0261425	0.0317939	0.0316345	0.0303593	0.0297908
N223.1339/1.24	501	1.24	223.134	Neg, merged	Tier 3	FA 13:3;O	0	NA		FA	0.517918	0.568614	-0.0506956	0.400832	0.382048	0.330661	0.495	0.440972	0.628176	0.446328	0.239478	1.52648	1.48783	0.292453	0.338515	0.533784	0.403153	0.275089	0.330976	0.69246	0.632463	0.273021	0.208642	0.58046	0.882035	0.348329	0.395833	0.611203	0.83876	0.719658	0.47	0.472973	0.366887
N291.0990/0.98	969	0.98	291.099	Neg	Tier 3	FA 13:3;O3	5.15286	NA		FA	1.57361	2.03767	-0.46406	0.757282	0.79977	2.83968	2.82333	0.947917	4.23095	2.85122	0.792453	0.800623	0.625304	2.7062	2.00864	2.32207	2.18919	0.606848	0.727016	1.01984	0.958955	0.830372	0.634568	0.521839	0.491342	0.624679	0.525463	3.55189	4.43256	2.4359	3.04143	2.83108	1.92053
P229.2162/4.48	532	4.48	229.216	Pos	Tier 3	FA 14:0	0	NA		FA	0.00188752	0.0016888	0.000198715	0.000463963	0.000683501	0.000582369	0.000697683	0.00204391	0.00328986	0.000634752	0.00052511	0.0021019	0.00202096	0.00276832	0.00215606	0.00130407	0.00127279	0.00435548	0.00563339	0.00165413	0.00153697	0.00213475	0.00189035	0.000647243	0.000710558	0.00290026	0.00363779	0.00107423	0.0015256	0.00169036	0.00167925	0.00165718	0.00136554
P246.2427/1.30	655	1.3	246.243	Pos	Tier 3	FA 14:0	0	NA		FA	0.00124726	0.0398544	-0.0386071	0.00114107	0.00139269	0.00120895	0.00136553	0.00105807	0.000857218	0.00233132	0.00239987	0.00117174	0.000936054	0.00144004	0.0014945	0.00105364	0.00117524	0.00118301	0.00111686	0.000635411	0.000914961	0.00110641	0.000962699	0.00101648	0.00090721	0.0398632	0.0372094	0.0344124	0.0364728	0.0556797	0.0550364	0.0746442	0.0633022
N227.2016/2.26	515	2.26	227.202	Neg	Tier 2	FA 14:0	-0.061	402.3		FA	2.93247	3.77099	-0.838525	2.11373	1.80437	4.16433	3.55167	4.11111	3.93995	3.45009	2.92453	3.48131	3.00243	1.969	3.14508	3.29054	2.92342	1.53247	2.2942	3.57937	3.58582	2.05008	1.7358	1.8069	1.89177	2.88303	2.35069	5.29819	5.77054	6.03932	6.30286	2.68581	2.68079
N337.1852/1.32	1383	1.32	337.185	Neg	Tier 3	FA 14:0;O4	4.74514	NA		FA	0.777316	3.45506	-2.67774	0.933426	0.693901	0.513026	0.671667	0.838542	1.31871	0.836158	0.928882	1.07165	0.986618	0.38814	0.946459	1.19595	1.18694	0.292798	0.350778	0.652778	0.802239	0.531502	0.406173	NA	NA	1.04756	NA	7.84679	8.28217	1.97094	2.20857	1.41216	1.41722
P249.1848/1.44	680	1.44	249.185	Pos, merged	Tier 3	FA 14:1	9.23018	NA	FA 16:4	FA	0.00287516	0.00291181	-3.66505e-05	0.00162682	0.00282575	0.00189956	0.00124261	0.00375666	0.00405163	0.00211079	0.002118	0.00249939	0.00209943	0.00446797	0.00273193	0.00330464	0.00313746	0.0029852	0.00285421	0.00323536	0.00447372	0.00294556	0.0031365	0.00139584	0.00118068	0.00351687	0.00302696	0.00379888	0.00299135	0.00292001	0.00341891	0.00348035	0.00338824
P291.1802/1.16	970	1.16	291.18	Pos	Tier 3	FA 14:1;O4	0	NA		FA	0.00257042	0.00370233	-0.0011319	0.00150317	0.00271657	0.00272738	0.00169518	0.0027121	0.00274495	0.00283772	0.00213468	0.00175727	0.00174506	0.00305703	0.00246749	0.0031346	0.00424357	0.00264389	0.00252617	0.00267884	0.00261697	0.0026406	0.00282522	NA	NA	NA	NA	0.00338296	0.00379283	0.00446913	0.00410752	0.00363798	0.00282354
N335.1704/1.15	1341	1.15	335.17	Neg	Tier 3	FA 14:1;O4	2.08848	NA		FA	2.32252	2.22248	0.100038	1.08738	0.902186	1.57114	1.44667	3.07118	3.04388	4.6516	4.32075	0.702492	0.548662	3.26146	5.14162	1.01577	1.65766	0.532468	0.637907	3.24802	4.94403	2.64459	2.02099	NA	NA	NA	NA	2.51071	2.37364	2.24444	1.81143	2.28209	2.11258
P279.1592/5.78	877	5.78	279.159	Pos	Tier 3	FA 14:2;O2	8.95554	NA		FA	0.0014048	0.00263259	-0.0012278	0.000844908	0.00208628	0.00201237	0.00111615	0.000802651	0.00137248	0.00134301	0.00111432	0.00113359	0.000912388	0.00135855	0.000987733	0.00121087	0.00122259	0.00108535	0.000968719	0.00124767	0.00165353	0.0027759	0.00284687	0.00104109	0.000959445	0.00342376	0.00360518	0.00296572	0.0033242	0.00264987	0.00271053	0.00310372	0.00254243
P311.1478/1.07	1121	1.07	311.148	Pos	Tier 3	FA 14:2;O4	3.8567	NA		FA	0.000383004	0.000622725	-0.000239721	0.000201954	0.000820202	0.000570935	0.000208168	0.000258939	0.000369762	0.000421224	0.000309095	0.000248266	0.00019867	0.000398136	0.000248776	0.000298093	0.000357971	0.000356412	0.000259736	0.000465625	0.000420862	0.000644276	0.000602975	0.000296834	0.00041558	0.00126389	0.00101841	0.000421214	0.000486148	0.000627718	0.000449192	0.000576107	0.000672151
N221.1547/1.15	476	1.15	221.155	Neg	Tier 3	FA 14:3	0	NA		FA	0.972924	1.20311	-0.230189	0.938974	0.678941	1.07214	1.46667	0.928819	2.2679	1.00753	0.776488	0.895639	0.796837	0.733154	0.692573	1.32658	1.04279	0.548996	0.567185	1.68056	1.17724	0.466882	0.392593	0.678161	0.415584	0.695373	0.444444	1.98517	2.18605	1.76581	1.60286	1.23649	1.02119
N221.1547/1.47	477	1.47	221.155	Neg	Tier 3	FA 14:3	0	NA		FA	1.48294	0.751253	0.731685	0.923717	0.884925	2.08016	2.24833	1.97222	2.69977	1.19397	0.920174	1.72741	1.22993	1.40566	2.01727	1.28378	1.28378	0.672963	0.906648	1.7877	1.96642	1.39095	1.06296	0.85977	0.593074	0.70437	0.747685	0.695222	0.803101	0.863248	0.974286	0.712838	0.55894
N253.1445/1.12	697	1.12	253.145	Neg	Tier 3	FA 14:3;O2	0	NA	FA 13:3	FA	0.483183	0.654382	-0.171198	0.299584	0.248562	2.06212	2.52	0.375	0.655889	0.40678	0.313498	0.216511	0.220195	0.187332	0.240069	0.313063	0.313063	0.164109	0.196605	0.275794	0.259328	0.224556	0.171605	NA	0.242424	NA	NA	0.589786	0.67907	1.48376	0.747143	NA	0.184106
P221.1537/1.50	475	1.5	221.154	Pos	Tier 3	FA 14:4	0.452174	NA	FA 12:1	FA	0.000801555	0.000780965	2.05899e-05	0.000243757	0.000548636	0.000455833	0.000230903	0.00103399	0.00140769	0.000557742	0.0005295	0.000904065	0.000510688	0.000954594	0.000797926	0.00109633	0.00136086	0.00106722	0.00100046	0.00058396	0.000776737	0.00100545	0.00096476	0.000284526	0.000372563	0.00147057	0.00131947	0.000856999	0.000639438	0.000618751	0.00039977	0.000955528	0.000892037
N265.1478/4.35	790	4.35	265.148	Neg	Tier 3	FA 14:4	12.446	NA	FA 15:4;O2	FA	0.858479	0.932745	-0.074266	1.2344	1.41427	0.723447	0.818333	1.07812	1.18938	0.679849	0.828737	1.14174	0.380779	0.513477	0.580311	1.36261	0.907658	0.36954	0.490806	1.0119	0.848881	0.681745	0.91358	0.571264	0.66342	0.730077	0.738426	1.34267	2.03411	0.589744	1.32	0.58277	0.754967
N265.1479/4.92	792	4.92	265.148	Neg	Tier 3	FA 14:4	12.446	NA	FA 15:4;O2	FA	1.26195	1.21828	0.043673	0.889043	0.714614	1.77154	1.39	1.18056	1.89376	1.10734	1.17126	1.04829	1.14477	1.15903	1.59931	1.17117	1.01351	0.902007	0.97454	1.61905	1.82649	1.2504	1.41235	1.04253	0.732684	1.14396	1.11227	1.50082	1.03411	1.71111	1.15429	1.4848	1.26623
P237.1485/1.54	574	1.54	237.148	Pos	Tier 3	FA 14:4;O	0	NA	FA 12:1;O	FA	0.0105465	0.00969306	0.000853477	0.00486278	0.0124902	0.0100947	0.00550899	0.0103887	0.0120947	0.00743034	0.00774141	0.00635589	0.0061812	0.0131001	0.010971	0.0114165	0.0296804	0.00733565	0.00918311	0.0105722	0.0142309	0.0102356	0.0110566	0.00599894	0.00586729	0.0089188	0.0112373	0.0122947	0.0121625	0.0106813	0.00893661	0.01019	0.0106432
N241.2173/2.63	621	2.63	241.217	Neg	Tier 2	FA 15:0	0.019	176.4		FA	1.69429	1.91026	-0.215975	1.38141	1.0725	2.43287	2.28833	1.73785	2.31871	2.87006	2.29173	2.2134	0.923358	1.1469	1.31779	1.70946	1.70946	1.04604	1.33239	1.87897	2.34515	1.03231	0.837037	1.1023	1.2013	1.69537	1.19676	2.97364	3.40465	1.76752	2.58	1.74662	1.43444
P241.2162/2.06	619	2.06	241.216	Pos	Tier 3	FA 15:1	0	NA		FA	0.000758859	0.000706136	5.27229e-05	0.000713609	0.000800018	0.000808761	0.000676368	0.000775054	0.000902627	0.000625418	0.000599749	0.000524639	0.000368692	0.000791614	0.000797926	0.000792544	0.0010152	0.000596034	0.000643568	0.00110532	0.000784989	0.000928424	0.000926624	0.000643623	0.000596869	0.0006927	0.000830377	0.000798718	0.000699295	0.000449491	0.000701794	0.00101133	0.000637169
P275.1644/5.09	847	5.09	275.164	Pos	Tier 3	FA 15:3;O	9.44899	NA		FA	0.000693502	0.00095015	-0.000256648	0.000330309	0.000913782	0.000782844	0.000363761	0.00102342	0.00136877	0.000597414	0.000476814	0.00072004	0.000812119	0.000450522	0.000356579	0.00054852	0.000688479	0.000728933	0.000372288	0.000743456	0.0010243	0.000844116	0.00072357	0.000771768	0.000733603	0.000902781	0.00072495	0.00134577	0.00124238	0.00112429	0.00105324	0.000848118	0.000754609
N301.1212/1.05	1059	1.05	301.121	Neg	Tier 3	FA 15:4;O2	0	NA		FA	0.712994	0.900508	-0.187514	0.638003	0.406214	1.22846	1.76833	0.612847	1.15935	0.988701	0.512337	0.495327	0.90146	0.428571	0.549223	0.716216	0.716216	0.375443	0.449788	0.630952	0.776119	0.513732	0.392593	0.543678	0.438312	0.520566	0.896991	0.777595	0.995349	0.806838	0.942857	1.6723	1.4106
P321.1307/1.05	1248	1.05	321.131	Pos	Tier 3	FA 15:4;O4	0.311399	NA		FA	0.0025396	0.00473892	-0.00219932	0.00165979	0.00223675	0.00192624	0.00201774	0.00126592	0.00119454	0.00610949	0.00492707	0.00274632	0.00234917	0.00198719	0.00149818	0.0011568	0.00153984	0.00186764	0.00168444	0.00533968	0.00734857	0.000936751	0.000999805	0.000897017	0.000770475	0.00180216	0.0018727	0.0134259	0.0136224	0.00375846	0.00378683	0.00331296	0.00414035
N255.2330/3.11	724	3.11	255.233	Neg	Tier 1	FA 16:0	0.171	999.3		FA	921.008	871.248	49.7605	1014.72	1052.71	1014.19	871.905	972.151	1210.34	1042.7	930.29	1031.36	814.007	688.406	1023.39	1023.02	1022.38	583.041	678.891	923.589	1009.46	856.716	656.885	642.099	580.369	748.306	699.574	1260.28	1200.22	1115.29	1076.32	749.98	640.042
N255.2329/1.96	721	1.96	255.233	Neg	Tier 2	FA 16:0	-0.077	291.9		FA	3.02211	2.49714	0.524972	2.76422	2.3084	3.1984	2.66	3.29861	4.07852	3.28437	2.66763	3.13863	2.08759	2.45013	2.96373	3.86486	4.31532	2.02597	2.54173	4.09325	3.52799	2.93215	2.24074	2.04368	1.99675	2.28535	2.10185	3.25041	2.72713	2.84786	2.63	2.81419	2.27417
N255.2330/1.22	723	1.22	255.233	Neg	Tier 2	FA 16:0	0.067	300.1		FA	2.9682	2.78619	0.182009	2.73786	1.73993	3.15631	2.52	2.81771	4.65358	4.14124	2.40348	3.20872	2.45985	1.89757	3.13299	3.17117	3.67117	2.04014	2.47242	3.91071	4.45336	2.78191	1.99383	2.40345	4.49351	1.64524	1.48148	3.20264	2.83411	3.90427	2.81286	2.61149	2.47285
N255.2330/4.92	722	4.92	255.233	Neg	Tier 3	FA 16:0	0	NA		FA	6.09172	6.483	-0.391284	5.1387	3.80322	7.76353	8.03667	4.58507	7.75058	5.78908	5.24819	5.63707	4.31752	4.70485	6.52332	7.36937	7.86712	4.92916	6.41443	7.50794	6.67537	6.54604	5.22716	4.46437	4.09199	5.83548	5.84491	7.1944	6.82946	7.94017	7.67571	8.36149	6.59205
P257.2475/6.18	744	6.18	257.247	Pos	Tier 3	FA 16:0	0	NA		FA	0.00384652	0.00423205	-0.000385524	0.00220618	0.00193674	0.00319388	0.00132787	0.00364041	0.00405812	0.00222863	0.00172285	0.00468494	0.00341601	0.0042363	0.00345614	0.00246016	0.00316681	0.00816828	0.00942938	0.00485605	0.0059065	0.00333275	0.00350241	0.0021191	0.00207483	0.00765036	0.00943739	0.00324256	0.00294171	0.00336502	0.00403174	0.00336737	0.00409038
P274.2740/3.11	845	3.11	274.274	Pos	Tier 3	FA 16:0	0.364599	NA		FA	0.00171255	0.00241033	-0.000697782	0.00119347	0.00206885	0.00167317	0.0014657	0.00153602	0.0022056	0.00240716	0.00153055	0.000983028	0.000904915	0.00214551	0.00202798	0.00162849	0.00159572	0.00137631	0.00132369	0.00172616	0.0018227	0.00198383	0.00265206	0.00100272	0.00107621	0.00265157	0.00233353	0.00297499	0.00348771	0.00330225	0.00328053	0.00194732	0.00204644
P274.2740/1.54	846	1.54	274.274	Pos	Tier 3	FA 16:0	0.364599	NA		FA	0.000725141	0.0172991	-0.016574	0.000579954	0.000680749	0.000639539	0.000469621	0.000392224	0.000602369	0.00110848	0.00110115	0.000589549	0.000683201	0.000633292	0.000693808	0.000698634	0.00155784	0.000564823	0.000605089	0.000601968	0.000768485	0.000781666	0.000750369	0.000576292	0.000519283	0.0153961	0.0161076	0.0214342	0.0223205	0.0244844	0.0231713	0.0233386	0.0256429
N271.2279/1.61	828	1.61	271.228	Neg	Tier 3	FA 16:0;O	0	NA		FA	1.13754	2.398	-1.26046	1.12621	1.17261	1.09218	0.99	0.770833	1.25173	0.986817	0.837446	1.10748	1.49878	0.792453	0.865285	1.16441	1.12838	1.06139	1.51344	2.17262	2.0056	0.678514	0.534568	1.98966	1.70779	1.85861	1.60069	3.9028	3.67752	2.4547	2.50143	2.15034	2.13642
P321.2272/1.32	1252	1.32	321.227	Pos	Tier 3	FA 16:0;O4	0	NA		FA	0.000481278	0.00209935	-0.00161807	0.000302047	0.00056882	0.000580844	0.000343868	0.000456225	0.000506917	0.000572911	0.000407443	0.000341952	0.000325097	0.000523863	0.000510451	0.000300939	0.000452673	0.000439978	0.00040692	0.000575385	0.000797368	0.000608888	0.000602975	0.000304798	0.0003234	0.00135474	0.00175205	0.00272067	0.00294463	0.00269919	0.00322012	0.00286658	0.00280729
P338.2574/1.31	1389	1.31	338.257	Pos	Tier 3	FA 16:0;O4	10.9385	NA		FA	0.000820649	0.0298341	-0.0290134	0.000662384	0.0014248	0.00138503	0.000752389	0.000961184	0.00104256	0.000792274	0.000691072	0.000698626	0.000663272	0.00106286	0.000949034	0.000749858	0.000947961	0.000418835	0.000436741	0.000593393	0.000714846	0.000759809	0.000706048	0.000414119	0.000661395	0.0213817	0.02173	0.0286307	0.0273017	0.036207	0.0366965	0.0815017	0.043816
N365.2177/1.29	1575	1.29	365.218	Neg	Tier 3	FA 16:0;O4	1.09524	NA		FA	0.884502	3.43505	-2.55055	0.868239	0.743383	1.60521	1.63333	1.27604	1.44573	1.40301	0.908563	0.506231	0.952555	0.778976	0.868739	0.731982	0.731982	0.383707	0.459689	0.954365	0.56903	0.49273	0.376543	0.974713	1.00216	2.41388	2.2037	3.5799	3.51008	5.3265	5.27571	6.08108	3.98278
N509.4574/10.71	2420	10.71	509.457	Neg, merged	Tier 2	FA 16:0_16:0;O	-0.326	145.4		FA	3.19178	3.20403	-0.0122481	4.08044	3.7756	3.43287	3.43	3.55035	3.94919	2.95669	2.78229	3.39252	3.42701	2.19946	3.18826	4.00676	2.78378	1.63754	2.61103	3.60913	3.52239	2.92246	2.57778	2.55632	2.89502	2.86118	2.53125	4.00494	4.55969	3.26667	3.51143	2.90541	2.94834
N533.4549/3.10	2557	3.1	533.455	Neg	Tier 1	FA 16:0_18:2;O	-4.973	653.5		FA	19.5297	18.3481	1.18163	23.3093	22.3855	18.2866	18.75	20.6858	26.7159	21.5141	17.2017	21.9564	18.3455	14.8814	19.4957	20.6667	19.8018	15.0909	18.6337	20.2381	19.4832	17.6026	15.5494	18.6046	17.7857	17.6658	17.8171	21.9819	22.2326	21.6462	18.4186	14.5456	12.7828
N559.4758/3.20	2698	3.2	559.476	Neg	Tier 2	FA 16:0_20:3;O	4.68	105.2		FA	0.750178	0.788339	-0.0381613	1.27462	1.84005	0.577154	0.608333	0.541667	0.789838	1.03202	0.876633	1.00312	1.05231	0.280323	0.404145	0.468468	0.481982	0.72255	0.595474	0.664683	0.625	0.642973	0.522222	0.906897	0.647186	0.713368	0.791667	1.17463	1.31783	0.905983	0.708571	0.402027	0.315232
P253.2173/2.39	699	2.39	253.217	Pos, merged	Tier 1	FA 16:1	-0.098	801.9		FA	0.00245836	0.00492683	-0.00246847	0.00125058	0.00218445	0.00318931	0.00442908	0.00139451	0.00254015	0.00433009	0.00376007	0.00263591	0.00235353	0.00270779	0.00297057	0.00128913	0.00205975	0.00221398	0.00221064	0.00148777	0.00251589	0.00185581	0.00178831	0.00193014	0.00225996	0.00429588	0.00399103	0.0116761	0.0144122	0.00251199	0.00383625	0.0025332	0.00182156
P255.2319/2.37	719	2.37	255.232	Pos	Tier 3	FA 16:1	0	NA		FA	0.00253028	0.00320993	-0.000679648	0.00173162	0.00262024	0.0022281	0.00203408	0.00236391	0.00301185	0.00324144	0.00222337	0.00179943	0.00197985	0.00303025	0.00263887	0.00261596	0.00278896	0.00255127	0.00218274	0.00263597	0.00316884	0.00299864	0.00276029	0.00202643	0.00214473	0.00321708	0.0042997	0.00387438	0.00345268	0.00402524	0.0028566	0.00289169	0.00331078
P272.2587/1.32	834	1.32	272.259	Pos	Tier 3	FA 16:1	1.10189	NA		FA	0.00466184	0.0309467	-0.0262848	0.00358571	0.00388816	0.0029309	0.00358077	0.00313427	0.00376805	0.00438726	0.00401647	0.00415629	0.00325844	0.00604188	0.00510083	0.00254197	0.0028704	0.00303252	0.00321688	0.00647844	0.00854514	0.00900321	0.00969914	0.00309214	0.00276004	0.0643836	0.0613631	0.0199242	0.0184225	0.0266791	0.0270899	0.0677449	0.0180069
N269.2122/1.42	810	1.42	269.212	Neg, merged	Tier 3	FA 16:1;O	0	NA		FA	2.94556	2.53925	0.406313	2.69071	2.42002	2.8497	3.285	3.56076	5.28176	3.16008	2.84761	2.12773	2.60219	2.58625	3.51813	3.13739	4.50676	1.34002	1.76803	3.51587	4.71269	1.62036	1.38025	1.58046	1.71753	2.01157	2.21412	3.19934	3.74884	3.26667	3.57857	2.07939	1.99603
P319.2116/1.29	1227	1.29	319.212	Pos, merged	Tier 3	FA 16:1;O4	0.313272	NA		FA	0.0025283	0.00442229	-0.00189399	0.00151024	0.00254226	0.00236835	0.00125398	0.00202571	0.00268471	0.00158221	0.00169826	0.00176129	0.00169274	0.00314783	0.00253936	0.00357001	0.00347649	0.00162298	0.00155072	0.00321736	0.00378569	0.00502723	0.00350859	NA	NA	NA	NA	0.00494861	0.00577247	0.00388401	0.00440076	0.00375237	0.00377554
P336.2383/1.29	1351	1.29	336.238	Pos	Tier 3	FA 16:1;O4	0.594817	NA		FA	0.0006291	0.00142235	-0.000793251	0.000239047	0.00071286	0.000309479	0.000288451	0.000477363	0.00050321	0.000473731	0.000632239	0.000225514	0.000384262	0.000729915	0.000586006	0.000980364	0.000875041	0.000339296	0.00052813	0.000685146	0.000862354	0.00133955	0.00141003	NA	NA	NA	NA	0.0018756	0.00203657	0.000905708	0.00116197	NA	0.00113191
P253.2162/1.41	698	1.41	253.216	Pos	Tier 3	FA 16:2	0	NA		FA	0.00125228	0.00194919	-0.000696908	0.000733627	0.00142847	0.00143001	0.00078365	0.0012301	0.00187198	0.00150404	0.00114154	0.00090808	0.000771015	0.0013376	0.00123282	0.00133039	0.00141957	0.00115683	0.00124	0.0011482	0.00138121	0.00160809	0.00138839	0.000686338	0.000762793	0.00151031	0.00163576	0.00262795	0.00270812	0.00304668	0.00305978	0.00191245	0.0015417
P270.2432/1.22	817	1.22	270.243	Pos	Tier 3	FA 16:2	1.85019	NA		FA	0.00024609	0.00156444	-0.00131835	0.000100682	0.000156884	0.000283562	0.000121491	0.000100405	0.000317866	0.000331378	0.00022304	0.000166626	0.000188083	0.000388822	0.000261675	0.000183552	0.00024433	0.000250697	0.00027609	0.000249534	0.000301205	0.000398639	0.000377246	0.000717469	0.000761257	0.00112535	0.00122165	0.00192063	0.00130078	0.00247612	0.00210758	0.00228071	0.00173285
P251.2004/1.62	690	1.62	251.2	Pos	Tier 3	FA 16:3	0.398088	NA	FA 14:0	FA	0.00134985	0.000675237	0.000674617	0.000621169	0.00117801	0.000889561	0.000510829	0.000989368	0.00141325	0.00104314	0.000759565	0.00135777	0.00134211	0.0015646	0.00123835	0.0014243	0.0014906	0.00187368	0.00177101	0.00186078	0.00246225	0.00160393	0.00160278	0.000676926	0.00068444	0.000950475	0.000909719	0.000633146	0.000541625	0.00065462	0.000428325	0.000658408	0.000614681
N293.1763/1.05	989	1.05	293.176	Neg	Tier 3	FA 16:4	1.36437	NA	FA 17:4;O2	FA	2.38085	3.23765	-0.856793	0.119279	1.45109	6.96994	5.36167	3.80035	6.39954	2.00942	0.124819	2.06854	1.6326	1.82615	2.72712	2.32658	2.11712	1.05785	1.18529	1.22421	2.9291	1.15186	1.13457	1.26897	1.40043	1.02057	0.914352	7.45799	7.50388	0.919658	5.78	3.75169	2.35894
N293.1774/4.35	990	4.35	293.177	Neg	Tier 3	FA 16:4	5.45748	NA	FA 17:4;O2	FA	0.671251	0.590342	0.0809091	0.74896	0.653625	0.799599	0.415	0.696181	1.13626	0.514124	0.870827	0.524922	0.653285	0.460916	0.683938	0.635135	1.01577	0.475797	0.471004	0.990079	0.600746	0.617124	0.461728	0.490805	0.406926	0.514139	0.435185	0.90939	0.671318	0.82906	0.595714	0.444257	0.606623
N293.1779/4.99	991	4.99	293.178	Neg	Tier 3	FA 16:4	6.82185	NA	FA 17:4;O2	FA	0.640724	0.579477	0.0612471	0.434119	0.349827	0.937876	0.818333	0.571181	0.82679	0.683616	0.486212	0.495327	0.489051	0.532345	0.792746	0.5	0.583333	0.681228	0.653465	0.882937	0.925373	0.676898	0.493827	0.422989	0.347403	0.557841	0.480324	0.866557	0.813953	0.591453	0.452857	0.640203	0.621192
N293.1788/1.38	992	1.38	293.179	Neg	Tier 3	FA 16:4	10.2328	NA	FA 17:4;O2	FA	28.0716	37.149	-9.07743	13.749	16.6709	52.2685	41.8667	26.0399	36.1016	28.3861	23.434	49.0639	38.9392	14.6752	22.7323	24.1351	25.1216	14.6907	18.2914	38.6905	44.1586	18.3393	14.0778	16.2851	16.4004	41.401	39.3345	47.603	49.3194	43.306	42.6157	42.2703	32.955
N315.1368/1.07	1193	1.07	315.137	Neg	Tier 3	FA 16:4;O2	0.317322	NA		FA	4.74725	8.42312	-3.67586	3.37587	3.48562	7.31663	6.71	6.24826	10.0277	3.61394	3.21335	4.30218	3.53771	3.68194	4.22107	4.43694	5.33333	1.8477	3.0099	6.82143	6.90485	3.81099	3.04568	2.06782	1.84957	10.6838	10.5683	9.40857	10.6558	11.6188	13.9129	7.13851	6.32715
N279.1635/1.26	878	1.26	279.164	Neg	Tier 3	FA 16:4;O2	11.8212	NA	FA 15:4	FA	10.2356	29.9271	-19.6915	4.77947	3.63176	15.5371	15.0567	10.0903	13.1547	9.25047	10.5936	9.40498	8.05718	11.6914	16.6131	6.92793	7.55631	4.39433	5.80339	18.0655	19.528	7.84814	6.7284	6.52759	10.0963	7.39332	8.01736	88.2652	77.6915	24.0581	25.71	28.8294	22.6821
N269.2489/3.69	812	3.69	269.249	Neg	Tier 1	FA 17:0	1.152	542.7		FA	3.8435	4.19193	-0.348433	3.70596	3.7664	7.09419	6.44	3.30903	4.45958	4.79096	4.05806	4.34579	3.51946	2.08356	4.62176	3.62162	3.52928	2.21606	2.09901	4.15476	3.6194	3.14863	2.28642	2.41494	2.70346	3.52956	3.01968	5.34102	6.37984	5.76581	5.61429	3.61824	3.53245
P271.2632/4.48	829	4.48	271.263	Pos	Tier 3	FA 17:0	0	NA		FA	0.00106726	0.00091518	0.000152078	0.000403907	0.000460561	0.000323962	0.000352394	0.000968818	0.00153095	0.000584579	0.000347731	0.00122996	0.00107182	0.00147846	0.00110567	0.000774047	0.000650598	0.00219385	0.00301294	0.00118336	0.000977884	0.00152794	0.00116575	0.000330861	0.000393303	0.00169995	0.00170749	0.00103847	0.000737252	0.000959512	0.000774279	0.000732339	0.000778346
P288.2897/1.75	952	1.75	288.29	Pos	Tier 3	FA 17:0	0	NA		FA	0.0381463	0.042362	-0.0042157	0.0270706	0.0415266	0.0356297	0.0307016	0.0270124	0.0363507	0.0507615	0.0375392	0.0257909	0.0270167	0.0481651	0.0390919	0.0283644	0.0613125	0.0422218	0.0371701	0.0342907	0.0391422	0.0486923	0.0450758	0.0325851	0.0347367	0.0511099	0.0489183	0.0453918	0.0486864	0.0373817	0.0366262	0.0465196	0.0416646
P288.2897/1.63	953	1.63	288.29	Pos	Tier 3	FA 17:0	0	NA		FA	0.0370885	0.0351337	0.00195486	0.0237039	0.0466983	0.0390012	0.0271883	0.0265045	0.0344073	0.0522189	0.0364372	0.028817	0.0273816	0.050909	0.0393453	0.0281474	0.0356314	0.0432588	0.0388459	0.0325123	0.0404388	0.0445331	0.04579	0.0324526	0.0316256	0.0420707	0.0387375	0.0225058	0.0471257	0.0365444	0.0365295	0.0441147	0.0196298
N267.2330/2.76	802	2.76	267.233	Neg	Tier 2	FA 17:1	0.068	278.6		FA	0.673792	0.811807	-0.138015	0.393897	0.542002	0.96994	0.89	0.494792	0.979215	0.967985	0.708273	0.683801	0.577859	0.505391	0.877375	0.626126	0.810811	0.57497	0.619519	0.581349	0.496269	0.731826	0.444444	0.613793	0.474026	0.816195	0.849537	1.4201	1.48217	0.740171	0.588571	0.753378	0.380132
P269.2475/1.48	811	1.48	269.247	Pos	Tier 3	FA 17:1	0	NA		FA	0.00083673	0.00073018	0.00010655	0.000267898	0.000617445	0.000577033	0.000308344	0.000733366	0.000937843	0.00056591	0.000421493	0.000977675	0.00100207	0.00114668	0.000820961	0.000920603	0.00117146	0.00109642	0.000944669	0.000904667	0.00115943	0.00108559	0.00107505	0.000473486	0.000384085	0.000701785	0.000583655	0.000998728	0.000899302	0.000499933	0.000527169	0.00127915	0.000954505
P331.2090/1.12	1321	1.12	331.209	Pos	Tier 3	FA 17:2;O4	7.54805	NA		FA	0.000654968	0.00114819	-0.000493225	0.000686524	0.000741301	0.000657071	0.000428414	0.000285948	0.000451314	0.000568243	0.000663851	0.000593564	0.000688184	0.000771824	0.000610883	0.000471685	0.00062787	0.000978623	0.00102163	0.000606255	0.00079221	0.000702563	0.0007514	0.000750772	0.000637582	0.0021803	0.00195095	0.000645067	0.000710974	0.00142918	0.000534857	0.00203381	0.000608434
N327.1822/4.92	1297	4.92	327.182	Neg	Tier 3	FA 17:3;O4	2.75077	NA	FA 16:3;O2	FA	0.723237	0.805539	-0.0823029	0.481276	0.46145	0.801603	1.00333	0.602431	0.801386	0.792844	0.748911	0.487539	0.721411	0.671159	1.01036	0.704955	0.704955	0.634002	0.656294	0.902778	0.841418	0.804523	0.632099	0.685057	0.406926	0.87018	0.467593	1.23888	0.973643	1.12479	0.811429	0.920608	0.556291
N277.1810/1.26	864	1.26	277.181	Neg	Tier 3	FA 17:4;O	0.360775	NA		FA	2.66239	3.21849	-0.556096	1.37725	1.14269	2.36874	3.10833	3.61458	4.65358	2.26365	1.78084	2.16199	1.73601	2.58895	4.31606	3.28604	3.97748	1.88194	2.07921	3.1627	3.69216	2.29887	1.75679	1.82989	3.66991	2.04627	1.84259	3.36903	3.28062	4.35556	5.06571	3.80743	2.91788
N309.1740/1.28	1108	1.28	309.174	Neg	Tier 3	FA 17:4;O3	10.6737	NA	FA 16:4;O	FA	13.0622	24.9232	-11.8611	6.22191	6.08055	17.6533	16.81	12.4375	19.0554	14.742	14.8984	30.5452	27.5584	7.61051	9.78238	9.10811	8.57883	8.70956	9.36351	13.9901	14.6698	6.82391	6.6037	7.09195	6.42532	13.6105	12.853	51.9176	50.4729	27.1573	27.2086	29.5084	22.9868
N283.2643/4.35	919	4.35	283.264	Neg, merged	Tier 1	FA 18:0	0	999.1		FA	1526.86	1455.66	71.2005	1904.16	1568.01	1531	1399.39	1534	2120.73	1779.19	1486.41	1649.89	1423.23	1134.92	1574.22	1613.27	1861.89	923.836	1080	1571.16	1632.23	1472.4	1277.19	1166.14	1213.78	1302.02	1249.31	1864.53	1727.67	1883.93	1745.16	1331.11	1072.93
P285.2789/5.49	935	5.49	285.279	Pos	Tier 3	FA 18:0	0.350534	NA		FA	0.000716684	0.000834072	-0.000117389	0.000231982	0.000249547	0.000214196	0.000253638	0.000861367	0.00101383	0.00027187	0.000277483	0.000781604	0.000625905	0.000899879	0.000746328	0.000516505	0.000536957	0.00198946	0.00192108	0.000933822	0.000714846	0.000616174	0.000677188	0.00026715	0.000241974	0.00244489	0.00231723	0.000329819	0.000521186	0.000719634	0.000728152	0.000309675	0.000461011
N299.2587/1.69	1046	1.69	299.259	Neg	Tier 1	FA 18:0;O	-1.06	970.7		FA	0.813435	6.36406	-5.55063	0.560333	0.391254	0.719439	0.94	0.975694	1.11316	1.21657	0.561684	0.786604	0.935523	0.540431	1.00345	0.612613	0.612613	0.714286	0.584158	1.32738	1.32276	0.733441	0.617284	26.3954	28.2273	0.573265	0.881944	1.62932	1.64651	1.30598	0.762857	1.10811	1.10993
N299.2590/2.18	1047	2.18	299.259	Neg	Tier 3	FA 18:0;O	0.668317	NA		FA	1.02807	0.91532	0.112753	1.71845	1.34062	0.975952	0.861667	0.845486	1.12471	0.917137	1.0508	1.24455	1.00122	1.01078	1.2867	0.855856	0.855856	0.659976	0.874116	1.24008	1.27612	0.891761	0.52963	1.04023	0.88961	0.726221	0.790509	0.69687	1.45891	0.723077	1.3	0.714527	0.813245
N299.2591/2.13	1048	2.13	299.259	Neg	Tier 3	FA 18:0;O	0.334158	NA		FA	1.65019	1.58594	0.0642492	2.02774	2.8412	1.14228	1.43333	1.41667	1.98845	1.53296	1.90131	2.49377	2.36496	1	1.84456	1.12613	1.28153	0.969303	1.37765	1.98214	2.0056	1.44588	0.828395	1.56782	1.87121	1.20308	0.961806	2.79901	2.54264	1.54872	1.38571	1.13176	0.847682
N393.2489/1.51	1742	1.51	393.249	Neg	Tier 3	FA 18:0;O4	1.27146	NA		FA	1.88097	9.18756	-7.30659	1.84466	1.62716	3.501	4.42333	2.09722	2.71363	1.61959	1.24819	2.14174	1.61071	1.71429	2.20898	1.7455	1.78153	0.694215	0.831683	1.54563	1.45336	1.51696	1.3	1.1092	1.05519	6.74807	6.5162	11.3674	11.3721	14.935	14.3514	14.1216	10.2993
N537.4887/12.48	2577	12.48	537.489	Neg, merged	Tier 2	FA 18:0_16:0;O	-0.255	367.2		FA	3.47253	3.23363	0.238905	4.9154	4.90679	3.55912	3.45333	3.3125	3.73903	4.0339	3.45864	3.84735	3.28589	2.47978	3.1209	4.0045	3.64865	2.25384	2.70014	3.4623	4.16045	2.91922	2.18889	2.46092	2.83766	2.95887	2.71181	3.77924	3.91008	3.6547	4.01286	3.47635	2.53377
N565.5200/13.95	2736	13.95	565.52	Neg, merged	Tier 2	FA 18:0_18:0;O	-0.166	436.6		FA	3.75811	3.72404	0.0340695	6.42996	6.14499	3.88176	3.69833	3.49306	4.39261	4.27307	3.8447	4.45171	3.92457	2.5	3.36442	3.78604	3.42117	2.09917	2.56153	3.25595	3.86007	3.34087	2.43827	3.26782	2.8539	3.30977	3.14352	4.85502	4.43876	4.25812	4.14	3.4848	3.48874
N589.5177/4.35	2907	4.35	589.518	Neg, merged	Tier 1	FA 18:0_20:2;O	-4.132	566.3		FA	26.0228	24.9818	1.04099	36.3204	32.7871	27.6894	24.675	24.0451	31.6074	29.2505	24.746	29.2196	25.6107	18.2722	26.0155	28.2432	26.259	16.0697	20.8854	26.3036	25.8601	24.6252	21.9704	20.7851	22.3106	22.5823	21.7836	30.1516	28.2078	30.8376	31.66	22.9088	18.5907
N281.2530/3.24	897	3.24	281.253	Neg	Tier 3	FA 18:1	15.6445	NA		FA	70.6371	82.2233	-11.5862	128.929	147.587	76.8537	66.5667	55.1649	77.3464	82.5311	77.6923	78.1495	70.6691	44.5863	61.0777	58.2815	59.4797	39.2515	47.7652	69.9901	67.1194	55.6543	48.0457	48.0149	48.895	67.3072	64.9352	146.346	155.057	98.2427	94.03	53.3514	46.053
P283.2634/3.28	918	3.28	283.263	Pos	Tier 3	FA 18:1	0.706057	NA		FA	0.00171853	0.00258491	-0.000866377	0.00147255	0.00221381	0.00173567	0.00190264	0.001674	0.00176541	0.00203144	0.0013637	0.00131963	0.00115715	0.00210593	0.00142908	0.00170319	0.00194138	0.00165621	0.0016854	0.00184621	0.00186809	0.00200569	0.00149352	0.00172815	0.00154556	0.00262204	0.00227702	0.00316176	0.00327019	0.0031442	0.00273249	0.00279405	0.00257366
N297.2435/1.77	1031	1.77	297.244	Neg, merged	Tier 2	FA 18:1;O	-0.035	207.4		FA	4.12242	4.22061	-0.09819	4.5853	3.94361	3.97996	4.95167	5.10764	7.04619	5.36535	3.61538	3.67757	3.64112	2.72372	4.64594	5.04505	5.47072	2.30342	2.60679	4.74008	3.17724	2.75121	3.07037	3.04368	3.03355	3.13625	3.18171	6.82537	6.24961	4.98803	4.93143	4.02703	2.7894
P347.2429/1.50	1470	1.5	347.243	Pos, merged	Tier 3	FA 18:1;O4	0.287983	NA		FA	0.00414382	0.0039968	0.000147016	0.00115932	0.00252758	0.00199484	0.00119856	0.00233514	0.00288767	0.00287272	0.00203195	0.0023495	0.00252915	0.00459602	0.00418312	0.00335017	0.00343861	0.00201665	0.00157285	0.00871482	0.0104617	0.0110016	0.0116544	0.00038516	0.000328009	0.00048489	0.000464098	0.00718846	0.00639876	0.00623235	0.00667528	0.00617397	0.00563708
N391.2304/1.59	1732	1.59	391.23	Neg	Tier 3	FA 18:1;O4	8.43485	NA	LPA O-16:2 | FA 20:2;O3 | MG 17:2;O	FA	5.53904	5.38345	0.155595	2.26491	2.70311	2.52305	2.81833	3.53125	5.19861	4.37853	3.5254	6.8567	6.3017	4.51887	6.78411	4.3491	5.05631	2.11688	2.71429	13.6032	13.8993	9.44588	8.19136	0.701149	0.654762	0.812339	0.80787	7.20923	8.01085	9.55214	8.09429	9.4223	8.56954
N585.4895/3.27	2879	3.27	585.49	Neg	Tier 2	FA 18:1_20:3;O	1.628	322.5		FA	0.958496	0.905513	0.0529833	0.217753	0.180667	1.86974	1.62833	0.272569	1.73441	0.295669	0.227866	2.98131	2.0219	0.351752	0.450777	0.587838	0.587838	0.788666	0.369165	1.22222	1.14925	0.995153	1.23704	1.20805	1.32143	1.50129	1.53935	0.258649	0.243411	0.268376	2.24143	0.265203	0.207947
N279.2329/2.53	884	2.53	279.233	Neg	Tier 1	FA 18:2	-0.106	998.9		FA	5.61682	7.42962	-1.81281	6.28155	5.7618	11.6513	9.745	5.12674	5.9261	5.77213	3.72424	6.02492	6.39538	2.86792	4.68566	4.93919	3.73649	2.5915	3.6181	6.6746	8.15858	4.91438	3.74074	3.38276	3.1645	3.52314	4.20949	12.8715	13.0651	12.5795	12.46	5.24155	3.79868
N295.2279/1.46	1005	1.46	295.228	Neg	Tier 3	FA 18:2;O	0	NA		FA	0.641904	0.51034	0.131564	0.20111	0.166858	0.967936	1.69833	0.690972	0.7806	0.370998	0.21045	0.867601	1.03771	0.287062	0.495682	0.567568	0.452703	0.237308	0.308345	1.50992	1.41978	0.279483	0.287654	0.312644	0.221861	0.57455	0.648148	0.724876	0.835659	0.475214	0.397143	0.469595	0.443709
N311.2229/1.30	1130	1.3	311.223	Neg, merged	Tier 3	FA 18:2;O2	0.321313	NA	FA 17:2	FA	3.93307	2.91475	1.01832	3.24688	2.98159	3.93186	3.795	4.72569	5.77367	3.67985	2.83599	3.77414	3.47202	3.05391	4.90846	5.35135	6.10135	1.70248	2.59689	4.6131	5.49067	3.75606	2.87037	1.19425	0.863636	1.44344	1.18981	2.37232	2.23256	5.67009	5.67571	4.43412	4.07152
N277.2173/2.13	866	2.13	277.217	Neg	Tier 3	FA 18:3	0	NA	ST 18:0;O2	FA	0.628505	0.489303	0.139202	0.391123	0.390104	1.48898	0.971667	0.291667	0.586605	0.52919	0.486212	0.420561	0.498783	0.394879	0.402418	0.614865	0.351351	0.194805	0.377652	1.15476	1.3041	0.793215	0.92716	0.194253	0.149351	0.25964	0.290509	0.644152	0.869767	0.635897	0.902857	0.5625	0.384106
N313.1916/3.10	1162	3.1	313.192	Neg	Tier 3	FA 18:3	7.66298	NA	ST 18:0;O2	FA	0.489397	0.375433	0.113963	0.714286	0.69275	0.442886	0.45	0.394097	0.503464	0.585687	0.467344	0.833333	0.711679	0.291105	0.525043	0.371622	0.603604	0.380165	0.270156	0.406746	0.559701	0.331179	0.253086	0.664368	0.61039	0.402314	0.362269	0.416804	0.255814	0.309402	0.235714	0.278716	0.218543
N323.2205/3.11	1264	3.11	323.221	Neg	Tier 3	FA 18:3	7.11583	NA	FA 19:3;O2 | ST 18:0;O2 | ST 19:0;O4	FA	5.23326	4.60023	0.633028	5.42996	5.6893	5.33267	5.58	5.1059	6.19169	6.51789	4.74746	5.73988	4.85158	3.91644	5.23834	5.45045	6.31532	4.67178	4.74965	5.17262	5.69776	4.46527	3.80123	5.16897	5.09632	4.69409	4.14005	5.70181	3.9969	4.79145	4.57714	4.20777	3.62781
N293.2119/1.44	993	1.44	293.212	Neg	Tier 3	FA 18:3;O	1.02315	NA	ST 18:0;O3	FA	0.466078	0.392415	0.0736628	0.281553	0.233602	0.981964	0.68	0.352431	0.715935	0.382298	0.29463	0.244548	0.190998	0.21159	0.271157	0.353604	0.353604	0.18536	0.222065	0.964286	1.01679	0.785137	0.6	NA	NA	NA	0.342593	0.382208	0.458915	0.439316	0.425714	0.305743	NA
N321.2105/1.68	1250	1.68	321.21	Neg	Tier 3	FA 18:4	10.2737	NA	FA 19:4;O2 | ST 18:1;O2 | ST 19:1;O4	FA	5.82517	7.72123	-1.89606	3.86685	3.24396	9.89178	8.675	6.42361	9.37875	5.84746	4.65457	7.55919	6.40146	3.37332	5.27979	6.24324	4.74099	2.87957	3.314	7.92857	7.12313	5.36834	4.30988	3.83908	4.07684	7.92674	7.7419	11.2257	12.3612	8.38291	7.47286	7.64865	6.53642
N307.1948/1.51	1093	1.51	307.195	Neg, merged	Tier 3	FA 18:4;O2	10.7425	NA	FA 17:4 | ST 18:1;O4	FA	4.18908	2.44972	1.73936	0.754508	0.882624	6.9499	6.39667	2.54514	4.60739	2.58569	2.57475	2.74922	2.12409	1.44474	1.90846	6.69595	6.3536	1.95277	1.91655	14.0595	13.5541	1.84814	1.87778	1.41839	1.57035	1.58612	1.71875	4.75288	3.43411	2.32479	2.25571	2.98311	2.45298
N323.1897/1.36	1263	1.36	323.19	Neg, merged	Tier 3	FA 18:4;O3	10.2108	NA	FA 17:4;O | ST 18:1;O5	FA	6.0416	12.6962	-6.65458	2.84466	2.65708	8.76553	8.67167	5.42882	6.80139	5.59699	5.16401	6.04673	5.04258	8.67925	11.7427	5.49775	4.93694	4.2987	4.85997	9.15476	7.64179	3.82553	3.17531	6.54713	6.32359	5.41902	5.72569	10.9456	45.3814	11.3573	10.7214	12.897	11.6437
N385.1908/3.11	1697	3.11	385.191	Neg	Tier 3	FA 18:4;O4	10.3846	NA	ST 18:1;O6 | ST 24:6;O2 | ST 19:1;O8	FA	0.704207	0.663738	0.0404689	0.552011	0.800921	0.745491	0.618333	0.840278	1.01617	0.698682	0.734398	0.605919	0.381995	0.590296	0.701209	0.905405	0.707207	0.396694	0.578501	0.751984	0.871269	0.883683	0.703704	0.410345	0.501082	0.547558	0.386574	0.868204	0.803101	1.09744	0.824286	0.589527	0.609272
N289.1810/1.67	958	1.67	289.181	Neg	Tier 3	FA 18:5;O	0.345804	NA	ST 18:2;O3	FA	0.445943	0.929138	-0.483195	0.363384	0.301496	0.56513	0.436667	0.579861	0.91455	0.493409	0.380261	0.394081	0.318735	0.34097	0.43696	0.56982	0.576577	0.298701	0.439887	0.579365	0.367537	0.318255	0.24321	0.541379	0.607143	0.645244	0.982639	1.01977	1.89767	0.878632	1.08429	0.79223	0.842384
N321.1740/1.30	1249	1.3	321.174	Neg	Tier 3	FA 18:5;O3	9.96355	NA	ST 18:2;O5	FA	4.44682	1.25283	3.19399	0.49792	0.613349	38.3246	39.2783	0.623264	0.829099	0.676083	0.693759	0.55919	0.43674	0.483827	0.899827	0.808559	0.808559	0.460449	0.507779	0.712302	0.699627	0.579968	0.44321	0.481609	0.453463	0.66581	0.87963	1.45305	1.6124	1.83419	1.51714	2.46284	1.16821
N297.2799/5.13	1034	5.13	297.28	Neg	Tier 2	FA 19:0	-0.151	357		FA	1.27419	1.23996	0.0342374	1.09986	1.18642	1.77956	2.14833	1.27431	1.49885	1.43503	0.941945	1.25545	0.934307	0.920485	1.35751	1.48198	1.28829	0.891381	0.895332	1.32937	1.68284	1.04685	1.0358	0.790805	0.761905	1.12725	1.23727	1.33278	0.979845	1.66667	1.83286	1.34966	1.32053
N297.2799/4.89	1033	4.89	297.28	Neg	Tier 3	FA 19:0	0	NA		FA	0.623796	0.701248	-0.0774523	0.522885	0.820483	1.06212	0.678333	0.503472	0.833718	0.728814	0.468795	0.599688	0.599757	0.619946	0.677029	0.635135	0.574324	0.494687	0.572843	0.551587	0.563433	0.449111	0.519753	0.565517	0.361472	0.748072	0.543981	1.07084	0.755039	0.940171	0.798571	0.66723	0.561589
P299.2947/6.18	1049	6.18	299.295	Pos	Tier 3	FA 19:0	0.668238	NA		FA	0.00195118	0.0019156	3.55752e-05	0.000904964	0.00113305	0.00153596	0.000936401	0.00189125	0.00243635	0.00111665	0.00111871	0.00229663	0.00159746	0.00189289	0.00163271	0.00148122	0.0016336	0.00392456	0.00447612	0.00212147	0.00310592	0.00177774	0.00200992	0.000970864	0.00121294	0.00366336	0.00409428	0.00136828	0.00148472	0.00155697	0.00143544	0.00207984	0.00128933
P316.3211/2.05	1203	2.05	316.321	Pos	Tier 3	FA 19:0	0.316135	NA		FA	0.0143144	0.0111513	0.00316303	0.00920214	0.0160719	0.0140241	0.0111693	0.0108279	0.0145125	0.0187544	0.013724	0.0107598	0.0107606	0.0188625	0.0148151	0.0114392	0.015227	0.0169648	0.0154678	0.0144695	0.0158504	0.0169947	0.0163896	0.0135429	0.0132701	0.0141481	0.00796358	0.0103833	0.0160356	0.00833632	0.00816782	0.0103741	0.00929143
P316.3215/2.25	1204	2.25	316.322	Pos	Tier 3	FA 19:0	1.58067	NA		FA	0.0148234	0.0191118	-0.00428835	0.0108525	0.0164572	0.0140737	0.0129803	0.0122453	0.0157524	0.0180286	0.0141182	0.0122761	0.0114064	0.0193014	0.0149874	0.0115538	0.0150831	0.0183431	0.0138497	0.0152944	0.0154048	0.0162537	0.0182068	0.0138716	0.0142957	0.0180011	0.0175705	0.022433	0.0234913	0.0215106	0.0175789	0.0215824	0.020783
N295.2643/3.82	1008	3.82	295.264	Neg	Tier 2	FA 19:1	0.032	118.3		FA	0.345681	0.413697	-0.0680155	0.305132	0.439586	0.501002	0.41	0.288194	0.429561	0.500942	0.404935	0.319315	0.153285	0.293801	0.276339	0.283784	0.448198	0.175915	0.312588	0.422619	0.352612	0.285945	0.309877	0.241379	0.280303	0.381748	0.390046	0.570016	0.607752	0.555556	0.51	0.258446	0.341722
P297.2786/4.99	1032	4.99	297.279	Pos	Tier 3	FA 19:1	0.672769	NA		FA	0.00214537	0.00203819	0.000107179	0.000575833	0.000504598	0.000463456	0.000540668	0.00194997	0.00243913	0.00046673	0.000453105	0.0020758	0.00208074	0.00261466	0.00175341	0.000901394	0.00118282	0.00769407	0.00752946	0.00245503	0.00279337	0.00222947	0.00220369	0.000716021	0.000675222	0.00585275	0.00582133	0.00106628	0.00101463	0.00166794	0.00138272	0.000980637	0.00120438
N355.2123/3.11	1514	3.11	355.212	Neg	Tier 3	FA 19:3;O4	0.844565	NA	FA 18:3;O2 | MG 15:3 | ST 18:0;O4 | MG O-15:4;O	FA	0.631585	0.528418	0.103167	0.565881	0.395857	0.803607	0.736667	0.663194	1.11316	0.730697	0.499274	0.487539	0.394161	0.486523	0.590674	0.704955	0.943694	0.395514	0.442716	0.751984	0.882463	0.591276	0.451852	0.457471	0.371212	0.415167	0.434028	0.668863	0.435659	0.683761	0.641429	0.621622	0.554967
N337.2054/1.54	1384	1.54	337.205	Neg, merged	Tier 3	FA 19:4;O3	9.78642	NA	FA 18:4;O | ST 18:1;O3 | ST 19:1;O5	FA	7.17509	6.40264	0.772449	2.74619	2.8504	10.0902	9.36	6.25	8.03695	6.16573	5.4775	16.2227	13.7859	2.89218	4.9361	7.06081	7.5518	3.7804	4.64215	11.5496	12.6269	4.07754	3.39877	3.56782	3.71861	4.01028	4.98958	10.5997	9.88062	6.71966	7.51429	7.81926	5.20662
N353.2004/1.34	1500	1.34	353.2	Neg	Tier 3	FA 19:4;O4	9.62636	NA	FA 18:4;O2 | ST 18:1;O4 | MG 15:4 | ST 19:1;O6	FA	9.24373	17.3671	-8.12342	4.52011	4.03913	11.7335	12.3617	9.42361	10.9376	11.0169	9.418	21.8769	17.0912	4.51482	7.41623	6.71396	6.98649	7.0425	9.49646	9.81944	9.31343	5.68821	5.4642	5.65172	6.44156	9.97044	11.2269	34.2801	38.4899	16.906	16.37	19.1216	15.2132
N303.1996/1.56	1069	1.56	303.2	Neg	Tier 3	FA 19:5;O	10.2244	NA	ST 18:2;O | ST 19:2;O3	FA	0.345605	1.17938	-0.833771	0.245492	0.309551	0.354709	0.5	0.307292	0.769053	0.333333	0.256894	0.369159	0.152068	0.168464	0.215889	0.281532	0.281532	0.14758	0.176803	0.708333	0.587687	0.423263	0.323457	0.177011	0.166667	0.616967	0.623843	3.97035	3.70853	0.849573	0.84	0.471284	0.369536
N351.1814/1.25	1490	1.25	351.181	Neg	Tier 3	FA 19:5;O4	0	NA	FA 18:5;O2 | ST 18:2;O4 | ST 19:2;O6	FA	0.46613	0.541089	-0.074959	0.950069	0.621404	0.300601	0.25	0.260417	0.34642	0.282486	0.624093	0.802181	0.990268	0.433962	0.417962	0.545045	0.545045	0.285714	0.342291	0.656746	0.375	0.179321	0.11358	0.655172	0.887446	0.732648	0.880787	0.337727	0.262016	0.288889	0.241429	0.547297	0.577483
P330.3368/2.37	1317	2.37	330.337	Pos	Tier 3	FA 20:0	0.302722	NA		FA	0.00440536	0.00557105	-0.0011657	0.00140779	0.0111709	0.0103774	0.00146499	0.00310491	0.0035929	0.00281555	0.00300753	0.00453438	0.00442493	0.00741557	0.00712144	0.00205891	0.0019035	0.0042558	0.00420195	0.00514931	0.00533504	0.00268015	0.00208413	0.0035649	0.00378401	0.00908573	0.00836137	0.0050612	0.00549508	0.00546115	0.00562094	0.00489342	0.00438273
N311.2955/6.01	1132	6.01	311.296	Neg	Tier 1	FA 20:0	-0.094	964.2		FA	21.3765	21.4661	-0.0895526	35.6602	41.8354	21	18.4117	19.658	29.2818	23.226	20.6647	24.8816	23.281	13.3154	18.1969	19.8356	18.6374	11.2798	14.3621	18.7321	18.9478	19.7464	16.5765	18.0046	17.2868	17.2686	19.3981	24.6919	24.2078	29.0991	28.59	20.9561	15.1576
N311.2957/4.74	1133	4.74	311.296	Neg	Tier 2	FA 20:0	0.49	161.4		FA	0.239388	0.228436	0.010952	0.190014	0.134638	0.234469	0.195	0.203125	0.270208	0.220339	0.169811	0.255452	0.181265	0.183288	0.378238	0.304054	0.304054	0.31405	0.190948	0.232143	0.404851	0.239095	0.182716	0.218391	0.24026	0.244216	0.219907	0.192751	0.353488	0.2	0.188571	0.197635	0.229139
N379.2662/4.79	1656	4.79	379.266	Neg	Tier 3	FA 20:0;O2	11.0741	NA	MG 17:0 | ST 26:5;O2 | MG O-17:1;O	FA	0.951992	0.722569	0.229422	0.920943	0.829689	0.851703	1.005	0.904514	1.05543	0.958569	0.866473	0.686916	0.854015	0.862534	1.06218	1.31306	1.66892	0.644628	0.719943	1.37103	0.951493	0.82391	0.688889	0.833333	0.558442	0.55527	0.412037	1.03954	0.725581	0.938462	0.612857	0.775338	0.774834
N421.2806/1.88	1874	1.88	421.281	Neg	Tier 3	FA 20:0;O4	0.237371	NA		FA	1.10079	3.88812	-2.78733	1.0957	1.33717	1.65731	1.94	0.940972	1.53811	0.723164	0.557329	0.548287	1.118	0.990566	1.44214	0.977477	1.38514	0.415584	0.497878	1.38492	1.30224	1.3021	0.861728	0.622989	0.58658	3.39203	2.54861	4.69193	4.8062	5.26838	6.19714	5.97128	4.79603
N309.2799/4.47	1110	4.47	309.28	Neg	Tier 1	FA 20:1	0.034	576.1		FA	1.7562	1.78162	-0.0254186	2.56311	2.28539	2.23046	2.20333	1.72917	2.30023	2.45386	1.73004	1.91433	1.99513	1.30593	1.6943	1.32658	1.42342	1.0791	1.46252	1.52381	1.4291	1.38288	1.09136	1.38966	1.22078	1.67224	1.51042	1.98023	2.18295	2.34017	1.94857	2.05068	1.52053
P311.2946/5.66	1131	5.66	311.295	Pos	Tier 3	FA 20:1	0.642478	NA		FA	0.00086222	0.000911741	-4.95201e-05	0.000181346	0.000282575	0.000234777	0.000218825	0.000547822	0.000707089	0.000359382	0.000367928	0.000863245	0.00086817	0.000904536	0.000914021	0.000389158	0.000518016	0.00304763	0.00371903	0.000817202	0.000849975	0.00067342	0.00078026	0.000291042	0.000325704	0.00318074	0.00233245	0.000438434	0.000483229	0.000553737	0.00059636	0.000502175	0.000413535
N341.2696/2.88	1446	2.88	341.27	Neg	Tier 3	FA 20:1;O2	0.293023	NA	FA 19:1	FA	0.493674	0.995482	-0.501808	0.618585	0.368239	0.635271	0.528333	0.657986	0.766744	0.596987	0.460087	0.404984	0.306569	0.303235	0.483592	0.686937	0.425676	0.295159	0.347949	0.44246	0.815299	0.360258	0.369136	0.297701	0.40368	0.633676	0.604167	1.8056	1.12248	1.20342	1.43857	1.47466	0.970861
N307.2644/3.46	1094	3.46	307.264	Neg	Tier 3	FA 20:2	0.325453	NA		FA	0.476461	0.586979	-0.110517	0.479889	0.298044	0.583166	0.623333	0.345486	0.503464	0.46516	0.629898	0.546729	0.543796	0.396226	0.606218	0.515766	0.536036	0.312869	0.500707	0.363095	0.541045	0.324717	0.41358	0.435632	0.417749	0.474293	0.634259	0.818781	0.934884	0.574359	0.517143	0.388514	0.674172
N305.2486/2.75	1086	2.75	305.249	Neg	Tier 1	FA 20:3	-0.052	807.8		FA	0.293746	0.265967	0.0277787	0.17337	0.263521	0.250501	0.208333	0.307292	0.288684	0.235405	0.245283	0.336449	0.177616	0.243935	0.252159	0.328829	0.328829	0.172373	0.350778	0.517857	0.485075	0.41357	0.295062	0.233333	0.219697	0.260925	0.278935	0.205931	0.193798	0.623932	0.178571	0.298986	0.165563
N341.2231/4.35	1445	4.35	341.223	Neg	Tier 3	FA 20:3	6.44735	NA	ST 20:0;O2	FA	0.585654	0.495763	0.0898912	0.679612	0.596087	0.629259	0.515	0.663194	0.775982	0.672316	0.573295	0.728972	0.608273	0.45283	0.599309	0.628378	0.612613	0.469894	0.422914	0.593254	0.682836	0.499192	0.309877	0.544828	0.678571	0.482005	0.505787	0.441516	0.344186	0.555556	0.317143	0.597973	0.490066
N351.2517/4.35	1492	4.35	351.252	Neg	Tier 3	FA 20:3	6.83266	NA	FA 21:3;O2 | ST 20:0;O2 | ST 21:0;O4	FA	6.56942	5.62586	0.943557	6.83495	5.79171	7.74549	6.58833	6.68229	8.79446	7.60075	5.43687	6.2352	5.83455	4.93396	6.00518	6.80631	8.53604	4.62574	6.05799	7.64484	7.01866	6.8126	5.40247	5.7069	5.05303	5.8946	5.10648	6.40527	5.97054	6.15556	5.55143	5.82939	4.58543
N321.2421/3.11	1254	3.11	321.242	Neg	Tier 3	FA 20:3;O	4.35806	NA	ST 19:0;O | ST 20:0;O3	FA	0.732089	0.673216	0.0588729	0.538141	0.685846	1.03808	1.01667	0.671875	1.4873	0.651601	0.658926	0.551402	0.529197	0.477089	0.670121	1.08784	0.826577	0.519481	0.513437	0.668651	0.789179	0.549273	0.711111	0.410345	0.383117	0.467866	0.409722	1.12026	0.937984	0.859829	0.925714	0.638514	0.578808
N303.2329/2.35	1071	2.35	303.233	Neg, merged	Tier 1	FA 20:4	-0.24	831.3		FA	0.319564	0.418667	-0.099103	0.120666	0.100115	0.352705	0.145	0.151042	0.200924	0.163842	0.12627	0.135514	0.105839	0.117251	0.150259	0.324324	0.211712	0.232586	0.123055	0.876984	1.21642	0.904685	0.632099	NA	NA	NA	NA	0.395387	0.472868	NA	0.397143	NA	0.409272
N349.2417/2.19	1476	2.19	349.242	Neg	Tier 3	FA 20:4	9.44913	NA	FA 21:4;O2 | ST 20:1;O2 | ST 21:1;O4	FA	0.669417	1.17844	-0.509021	0.345354	0.637514	0.498998	0.631667	0.432292	1.23788	0.59887	0.90566	1.22118	0.928224	0.588949	0.442142	0.576577	0.763514	0.302243	0.362093	0.494048	0.464552	0.402262	1.55432	0.47931	0.451299	0.598972	0.482639	1.37068	1.44496	1.57949	1.61571	1.98649	1.77483
N349.2434/3.24	1477	3.24	349.243	Neg	Tier 3	FA 20:4	14.3169	NA	FA 21:4;O2 | ST 20:1;O2 | ST 21:1;O4	FA	0.947543	0.869947	0.0775961	1.32039	1.36018	1.02004	0.905	0.883681	1.17552	0.958569	0.870827	0.919003	0.770073	0.685984	0.879102	1.1464	1.1464	0.600945	0.82744	1.00992	0.949627	0.893376	0.628395	0.790805	0.744589	0.902314	0.888889	1.1285	1.11318	0.870085	0.727143	0.859797	0.674172
N351.2211/1.70	1491	1.7	351.221	Neg	Tier 1	FA 20:4;3O;2Cyc	9.443	621.3		FA	2.8549	2.64069	0.214204	0.76699	0.767549	4.96192	4.92833	2.11458	3.00231	1.47458	1.49202	1.61371	1.64112	0.928571	1.76166	3.91216	4.64189	0.968123	1.47808	8.46825	9.97015	1.2504	0.955556	0.98046	0.832251	1.56555	1.38194	3.97858	4.44651	3.02735	2.99	3.91554	3.28874
N367.2160/1.43	1582	1.43	367.216	Neg	Tier 1	FA 20:4;4O;1Cyc	9.365	533.4		FA	4.17022	7.81286	-3.64264	1.84189	1.46145	5.69339	6.62333	3.75347	5.28637	3.39548	3.2656	3.82243	3.61922	5.71968	7.69775	4.04505	4.31532	1.92916	2.61103	6.14881	6.87687	2.85622	2.44198	5.99885	6.36364	2.47301	1.90278	24.2751	22.8667	3.23932	2.98286	4.71115	3.31523
N319.2276/1.53	1228	1.53	319.228	Neg	Tier 3	FA 20:4;O	0.939767	NA	ST 19:1;O | ST 20:1;O3	FA	0.22186	0.14	0.0818599	0.135922	0.112773	0.196393	0.406667	0.170139	0.226328	0.184557	0.142235	0.152648	0.119221	0.132075	0.169257	0.220721	0.220721	0.115702	0.138614	0.573413	0.595149	0.240711	0.183951	NA	NA	NA	NA	NA	NA	NA	0.14	NA	NA
N397.2265/1.38	1760	1.38	397.226	Neg	Tier 3	FA 20:4;O3	8.30767	NA	ST 20:1;O5 | MG 17:4;O	FA	7.15797	10.8469	-3.68889	4.82108	4.916	8.95792	7.815	5.52951	8.47806	6.94727	7.41509	16.0576	13.9513	3.69272	5.25561	5.11712	5.28378	6.53011	7.4116	6.62698	8.43097	5.5315	4.39012	5.6069	6.52381	8.52314	7.94329	23.2372	19.2667	8.47692	9.42143	11.0203	8.44901
N413.2221/4.35	1840	4.35	413.222	Neg	Tier 3	FA 20:4;O4	9.68012	NA	ST 20:1;O6 | ST 26:6;O2 | ST 21:1;O8	FA	1.02056	0.930119	0.0904437	0.773925	0.864212	1.11623	0.985	1.16493	1.49654	1.22222	0.911466	1.07632	0.8309	0.595687	1.00345	1.29054	1.44144	0.697757	0.722772	1.2004	0.88806	1.07754	1.05185	0.693103	0.655844	0.816195	0.59375	1.20593	1.16279	1.25299	1.09429	1.02365	0.802649
N325.3111/6.97	1282	6.97	325.311	Neg	Tier 3	FA 21:0	0.307398	NA		FA	0.64969	0.607228	0.0424625	0.539528	0.597238	1.54709	1.32667	0.399306	0.630485	1.17891	0.516691	0.309969	0.759124	0.444744	0.549223	0.463964	0.448198	0.317591	0.411598	0.829365	0.902985	0.49273	0.328395	0.337931	0.385281	0.529563	0.549769	0.698517	0.691473	0.8	0.81	0.777027	0.492715
P376.3422/8.94	1638	8.94	376.342	Pos	Tier 3	FA 21:0;O2	0.265716	NA		FA	0.000446972	0.000567051	-0.000120078	0.000317356	0.000483497	0.000372747	0.000413494	0.00031648	0.000466141	0.000554242	0.000522475	0.000374742	0.00029458	0.000537832	0.000505844	0.000367103	0.000365547	0.000442998	0.000716679	0.000373014	0.00044046	0.000444436	0.000629774	0.000327965	0.000450916	0.0005746	0.000686909	0.000570891	0.000684696	0.000522351	0.000471157	0.000758843	0.000622177
P339.2895/13.63	1432	13.63	339.289	Pos	Tier 3	FA 21:2;O	0.294734	NA		FA	0.000147181	0.000211181	-6.4e-05	9.0673e-05	0.00019817	0.000117389	0.000109413	9.0423e-05	0.000185344	0.000211195	0.000135229	0.000103054	9.59098e-05	0.000179277	0.000141894	0.000109562	0.00014584	0.000200356	0.000148146	0.000132056	0.000158855	0.000232106	0.000158732	0.000122353	0.000193579	0.000257775	0.000183683	0.000315248	0.000283222	0.000172623	0.000169133	0.000221794	0.0001924
N335.2587/11.56	1344	11.56	335.259	Neg	Tier 3	FA 21:3;O	1.49138	NA	ST 21:0;O3	FA	0.29173	0.300068	-0.00833786	0.260749	0.238205	0.306613	0.301667	0.340278	0.3903	0.393597	0.232221	0.238318	0.313869	0.206199	0.264249	0.459459	0.344595	0.180638	0.223479	0.418651	0.285448	0.247173	0.188889	NA	NA	NA	NA	0.314662	NA	NA	NA	0.285473	NA
N383.2436/4.35	1686	4.35	383.244	Neg	Tier 3	FA 21:3;O4	1.04372	NA	FA 20:3;O2 | MG 17:3 | ST 20:0;O4 | MG O-17:4;O	FA	0.730624	0.579289	0.151334	0.729542	0.459148	0.93988	0.896667	0.861111	1.24249	0.757062	0.619739	0.65109	0.414842	0.566038	0.785838	0.869369	1.00676	0.519481	0.490806	0.936508	0.753731	0.607431	0.504938	0.577011	0.559524	0.542416	0.516204	0.583196	0.497674	0.651282	0.675714	0.640203	0.549669
N365.2366/1.93	1576	1.93	365.237	Neg	Tier 3	FA 21:4;O3	9.03532	NA	FA 20:4;O | ST 20:1;O3	FA	1.33882	1.72054	-0.381729	0.701803	0.582278	1.76553	1.58167	2.09722	2.78753	1.28814	0.979681	3.47352	2.88929	0.640162	1.14162	0.849099	0.849099	0.702479	0.533239	1.17659	1.08022	0.959612	0.697531	0.737931	0.896104	0.952442	0.916667	2.78748	3.1845	1.62906	1.58	2.53716	1.98411
N411.2419/1.48	1814	1.48	411.242	Neg	Tier 3	FA 21:4;O3	7.5382	NA	MG 18:4;O	FA	3.64271	7.96625	-4.32354	1.96394	1.49597	5.49299	4.75667	3.07465	4.6097	3.14689	2.98984	3.53894	3.21411	3.70485	4.64076	3.48874	3.80631	1.73318	2.13296	7.11905	6.37313	2.91599	2.65556	4.75747	4.08225	2.82519	2.55324	23.3443	24.9504	4.26838	3.30571	4.95439	4.62119
P358.3680/3.26	1538	3.26	358.368	Pos	Tier 3	FA 22:0	0	NA		FA	0.00321577	0.00370873	-0.000492956	0.00109985	0.00622491	0.00605923	0.001303	0.00182314	0.00230939	0.00272337	0.002788	0.00349179	0.00299998	0.00702092	0.00721358	0.00113546	0.00116388	0.00219385	0.00203171	0.00475743	0.00512564	0.00142074	0.00142962	0.00279748	0.00246045	0.00480234	0.00510508	0.00366907	0.00339136	0.00444783	0.00417232	0.00301305	0.00322833
N339.3268/8.00	1433	8	339.327	Neg	Tier 2	FA 22:0	-0.135	405.7		FA	8.20134	7.32704	0.874304	8.45908	7.77906	11.8216	9.89667	7.63889	9.53118	10.7137	9.34107	10.5685	8.60341	5.90701	7.87392	8.45045	6.30631	4.12515	5.43706	9.57143	10.3116	6.38449	5.30617	6.7092	6.07468	7.01542	5.39699	8.87809	8.00155	9.8547	8.75429	7.4848	5.10066
N403.3047/3.74	1790	3.74	403.305	Neg	Tier 3	FA 22:0;O4	4.71106	NA	MG 18:0 | MG O-18:1;O | FA 21:0;O2 | ST 29:6;O	FA	0.589531	0.827639	-0.238108	0.263523	0.205984	0.569138	0.89	0.526042	0.413395	0.3371	0.61103	0.384735	0.906326	0.590296	1.23316	0.556306	0.903153	0.291617	0.647808	0.597222	0.798507	0.486268	0.579012	0.401149	0.550866	0.664524	1.38194	0.691928	0.993798	0.982906	1.38571	0.685811	0.537748
N439.2846/11.61	1974	11.61	439.285	Neg	Tier 3	FA 22:0;O4	3.18701	NA	ST 27:5;O2 | ST 28:5;O4 | ST 25:0;O;S	FA	0.300162	0.243941	0.0562207	0.228849	0.233602	0.330661	0.275	0.286458	0.43649	0.310734	0.258345	0.342679	0.158151	0.175202	0.224525	0.407658	0.470721	0.191263	0.239038	0.384921	0.494403	0.315024	0.239506	0.243678	0.212121	0.267352	0.228009	0.224053	0.210853	0.28547	0.252857	0.305743	0.209272
N439.2847/12.74	1975	12.74	439.285	Neg	Tier 3	FA 22:0;O4	3.41465	NA	ST 27:5;O2 | ST 28:5;O4 | ST 25:0;O;S	FA	0.367275	0.309465	0.0578108	0.356449	0.212888	0.521042	0.358333	0.321181	0.427252	0.446328	0.342525	0.35514	0.290754	0.280323	0.35924	0.533784	0.536036	0.245573	0.294201	0.549603	0.36194	0.313409	0.239506	0.306897	0.318182	0.206941	0.186343	0.326194	0.308527	0.338462	0.455714	0.385135	0.262252
N439.2850/9.15	1977	9.15	439.285	Neg	Tier 3	FA 22:0;O4	4.09758	NA	ST 27:5;O2 | ST 28:5;O4 | ST 25:0;O;S	FA	0.730899	0.500759	0.23014	0.661581	0.515535	0.847695	0.666667	0.685764	1.34411	0.79096	0.7373	0.78972	0.458637	0.555256	0.666667	1.0518	0.927928	0.645809	0.54314	0.779762	0.761194	0.631664	0.55679	0.474713	0.489177	0.456298	0.396991	0.708402	0.410853	0.617094	0.417143	0.508446	0.528477
N337.3112/6.09	1387	6.09	337.311	Neg	Tier 3	FA 22:1	0	NA		FA	6.82942	12.168	-5.33857	2.15118	2.33487	4.44088	4.51333	3.57292	4.54503	2.9887	2.418	6.49844	6.54015	7.12668	10.9637	2.13063	2.05631	22.2361	28.0382	5.16865	5.17537	7.37318	6.31605	4.75287	5.1342	12.7828	13.5197	11.5568	11.6574	18.8855	18.9943	13.1858	11.2106
[truncated: 1,661 more rows]
