# Supplementary material for: The Lipid Composition of the Exo-Metabolome from Haemonchus contortus
Source: Metabolites. 2025 Mar 11;15(3):193. doi: 10.3390/metabo15030193 (PMC11944095; doi:10.3390/metabo15030193)
Supplement: Supplementary file 1 [file metabolites-15-00193-s001.zip › Supplementary Table S2. High-confidence annotations.xlsx]

## Sheet: Supplemental Table S2
Supplemental Table S2. The exo-lipidome of Haemonchus contortus. Lipid composition of supernatant samples recovered from Haemonchus contortus adult worm cultures (MS/MS matches - Tiers 1 and 2). Abbreviations: Acylceramides (Acer); Acyl Glucosyl Acylglycerols (AcylGlcADG); Bis(monoacylglycero)phosphates (lysobisphosphatidic acids) (BMP); Fatty acyl carnitines (Car); Cholesteryl esters (CE); Ceram…
Annotation level	Annotation	Subclass
Tier 2	AcylGlcADG 16:3_16:3_18:5	AcylGlcADG
Tier 2	AcylGlcADG 22:5_22:5_20:5	AcylGlcADG
Tier 2	Car 18:0	Car
Tier 1	CE 16:1	CE
Tier 1	CE 20:4	CE
Tier 1	Cer d15:0_29:1	Cer
Tier 2	Cer d18:0_23:0	Cer
Tier 1	Cer d18:1_22:0	Cer
Tier 1	Cer d18:1_23:0	Cer
Tier 1	Cer d18:1_24:0	Cer
Tier 2	Cer d18:1_24:0	Cer
Tier 2	Cer d19:0_25:0	Cer
Tier 1	Cer d19:0_27:0	Cer
Tier 2	Cer d23:0_21:1	Cer
Tier 2	Cer d24:0_20:1	Cer
Tier 2	Cer d26:1_16:0	Cer
Tier 2	Cer t18:0_24:0	Cer
Tier 2	Cer t21:0_20:0	Cer
Tier 2	Cer t28:0_16:1	Cer
Tier 2	DG 16:0_18:1	DG
Tier 2	DG 16:0_18:1	DG
Tier 2	DG 16:0_18:2	DG
Tier 2	DG 18:0_18:0	DG
Tier 2	DG 18:1_18:1	DG
Tier 2	DG 18:1_18:2	DG
Tier 2	DG 18:2_18:2	DG
Tier 1	DGTS 2:0_20:1	DGTS
Tier 2	FA 14:0	FA
Tier 2	FA 15:0	FA
Tier 1	FA 16:0	FA
Tier 2	FA 16:0	FA
Tier 2	FA 16:0	FA
Tier 2	FA 16:0_16:0;O	FA
Tier 1	FA 16:0_18:2;O	FA
Tier 2	FA 16:0_20:3;O	FA
Tier 1	FA 16:1	FA
Tier 1	FA 17:0	FA
Tier 2	FA 17:1	FA
Tier 1	FA 18:0	FA
Tier 1	FA 18:0;O	FA
Tier 2	FA 18:0_16:0;O	FA
Tier 2	FA 18:0_18:0;O	FA
Tier 1	FA 18:0_20:2;O	FA
Tier 2	FA 18:1;O	FA
Tier 2	FA 18:1_20:3;O	FA
Tier 1	FA 18:2	FA
Tier 2	FA 19:0	FA
Tier 2	FA 19:1	FA
Tier 1	FA 20:0	FA
Tier 2	FA 20:0	FA
Tier 1	FA 20:1	FA
Tier 1	FA 20:3	FA
Tier 1	FA 20:4	FA
Tier 1	FA 20:4;3O;2Cyc	FA
Tier 1	FA 20:4;4O;1Cyc	FA
Tier 2	FA 22:0	FA
Tier 2	FA 22:4	FA
Tier 2	FA 23:0	FA
Tier 1	FA 24:0	FA
Tier 2	FA 24:0	FA
Tier 2	FA 24:1	FA
Tier 1	FA 26:0	FA
Tier 2	FA 26:0	FA
Tier 1	LPC 15:0	LPC
Tier 1	LPC 16:0	LPC
Tier 1	LPC 18:0	LPC
Tier 1	LPC 18:0	LPC
Tier 1	LPC 18:1	LPC
Tier 1	LPC 20:4	LPC
Tier 1	LPC 26:0	LPC
Tier 1	NAE 1:0_12:0	NAE
Tier 2	NAE 2:0_20:4	NAE
Tier 2	PA 22:4_22:5	PA
Tier 2	PC 13:0_18:0	PC
Tier 1	PC 14:0_16:0	PC
Tier 1	PC 14:0_18:1	PC
Tier 1	PC 14:0_19:2	PC
Tier 1	PC 15:0_18:1	PC
Tier 1	PC 15:0_18:2	PC
Tier 1	PC 16:0_16:0	PC
Tier 1	PC 16:0_16:1	PC
Tier 1	PC 16:0_17:0	PC
Tier 1	PC 16:0_18:1	PC
Tier 1	PC 16:0_18:1	PC
Tier 1	PC 16:0_18:3	PC
Tier 1	PC 16:0_18:3	PC
Tier 1	PC 16:0_19:2	PC
Tier 1	PC 16:0_20:5	PC
Tier 1	PC 16:0_20:5	PC
Tier 2	PC 16:0_22:5	PC
Tier 1	PC 16:2_22:3	PC
Tier 1	PC 16:3_24:4	PC
Tier 2	PC 16:3_24:4	PC
Tier 1	PC 17:0_17:0	PC
Tier 1	PC 17:0_18:1	PC
Tier 1	PC 17:0_18:2	PC
Tier 1	PC 17:0_20:3	PC
Tier 1	PC 17:0_20:4	PC
Tier 1	PC 17:0_20:4	PC
Tier 1	PC 17:1_17:1	PC
Tier 1	PC 17:1_17:1	PC
Tier 1	PC 17:1_18:2	PC
Tier 1	PC 17:1_18:2	PC
Tier 1	PC 17:1_20:4	PC
Tier 1	PC 17:2_17:2	PC
Tier 1	PC 18:0_18:0	PC
Tier 1	PC 18:0_18:1	PC
Tier 1	PC 18:0_20:3	PC
Tier 1	PC 18:0_20:4	PC
Tier 1	PC 18:0_22:5	PC
Tier 1	PC 18:1_18:1	PC
Tier 1	PC 18:1_18:2	PC
Tier 2	PC 18:1_18:2	PC
Tier 2	PC 18:1_20:1	PC
Tier 1	PC 18:1_20:4	PC
Tier 1	PC 18:1_22:6	PC
Tier 1	PC 18:2_18:2	PC
Tier 1	PC 18:2_18:2	PC
Tier 1	PC 18:2_18:2	PC
Tier 1	PC 18:2_18:2	PC
Tier 1	PC 18:2_20:4	PC
Tier 1	PC 19:0_18:2	PC
Tier 1	PC 19:1_19:1	PC
Tier 1	PC 19:1_19:2	PC
Tier 1	PC 19:1_20:4	PC
Tier 1	PC 19:2_19:2	PC
Tier 1	PC 20:0_15:1	PC
Tier 1	PC 20:2_20:2	PC
Tier 1	PC 20:3_20:3	PC
Tier 2	PC 20:3_20:3	PC
Tier 1	PC 21:0_16:3	PC
Tier 2	PC 22:0_18:2	PC
Tier 1	PC 6:0_25:0	PC
Tier 1	PC O-14:0_20:0	PC
Tier 1	PC O-14:0_22:1	PC
Tier 1	PC O-16:0_18:2	PC
Tier 1	PC O-16:1_18:0	PC
Tier 1	PC O-16:1_22:3	PC
Tier 1	PC O-16:1_22:3	PC
Tier 1	PC O-16:2_2:0	PC
Tier 1	PC O-16:2_20:0	PC
Tier 1	PC O-16:2_20:0	PC
Tier 1	PC O-18:0_18:2	PC
Tier 1	PC O-18:0_20:3	PC
Tier 2	PC O-18:1_18:2	PC
Tier 1	PC O-18:1_20:4	PC
Tier 1	PC O-18:3_16:0	PC
Tier 1	PC O-18:3_18:0	PC
Tier 1	PC O-22:5_16:0	PC
Tier 1	PC O-22:5_16:0	PC
Tier 1	PE 16:0_18:1	PE
Tier 1	PE 16:0_18:2	PE
Tier 1	PE 16:0_20:4	PE
Tier 1	PE 18:0_18:1	PE
Tier 1	PE 18:0_18:2	PE
Tier 1	PE 18:0_20:4	PE
Tier 1	PE 18:1_18:1	PE
Tier 2	PE 18:1_18:2	PE
Tier 1	PE O-16:1_18:1	PE
Tier 1	PE O-16:1_18:2	PE
Tier 2	PE O-18:0_18:1	PE
Tier 1	PE O-18:0_20:4	PE
Tier 2	PE O-18:1_15:0	PE
Tier 2	PE O-18:1_16:0	PE
Tier 1	PE O-18:1_18:1	PE
Tier 1	PE O-18:1_18:2	PE
Tier 2	PE O-18:1_18:2	PE
Tier 2	PE O-18:1_18:2	PE
Tier 2	PE O-18:1_20:3	PE
Tier 1	PE O-18:1_20:4	PE
Tier 1	PE O-18:1_20:4	PE
Tier 1	PE O-18:2_18:2	PE
Tier 1	PE O-18:2_20:4	PE
Tier 2	PE O-22:6_4:0	PE
Tier 1	PI 10:0_26:2	PI
Tier 1	PI 14:0_26:4	PI
Tier 2	PI 15:0_22:4	PI
Tier 1	PI 16:0_20:4	PI
Tier 2	PI 18:0_18:1	PI
Tier 1	PI 18:0_20:4	PI
Tier 1	PI 18:1_18:1	PI
Tier 1	PI O-16:0_20:4;O	PI
Tier 2	PI O-16:0_20:4;O	PI
Tier 2	PS 17:0_21:0	PS
Tier 2	PS 17:0_21:1	PS
Tier 2	PS 18:2_20:2	PS
Tier 2	PS 18:2_21:2	PS
Tier 2	PS 21:0_18:1	PS
Tier 2	PS 21:0_20:3	PS
Tier 2	PS 21:0_22:5	PS
Tier 2	PS 21:1_18:2	PS
Tier 2	PS 21:1_20:4	PS
Tier 2	PS 21:1_22:6	PS
Tier 1	SM d14:2_22:0	SM
Tier 1	SM d15:1_26:0	SM
Tier 2	SM d17:2_24:1	SM
Tier 1	SM d18:1_16:0	SM
Tier 1	SM d21:1_18:0	SM
Tier 1	SM d23:1_19:1	SM
Tier 2	SM d25:3_17:0	SM
Tier 1	SPB 17:0;O2	SPB
Tier 2	SQDG 15:0_21:0	SDG
Tier 1	ST 27:1;O;S	ST
Tier 1	TG 12:0_12:0_16:0	TG
Tier 1	TG 12:0_12:0_18:1	TG
Tier 1	TG 12:0_14:0_16:0	TG
Tier 1	TG 12:0_14:0_18:1	TG
Tier 1	TG 12:0_16:0_18:1	TG
Tier 1	TG 12:0_16:0_18:2	TG
Tier 1	TG 12:0_18:1_18:1	TG
Tier 1	TG 14:0_14:0_16:0	TG
Tier 1	TG 14:0_16:0_16:0	TG
Tier 1	TG 14:0_16:0_18:1	TG
Tier 1	TG 14:0_18:2_18:2	TG
Tier 1	TG 15:0_16:0_18:1	TG
Tier 1	TG 15:0_16:1_18:2	TG
Tier 1	TG 15:0_18:1_18:2	TG
Tier 1	TG 15:0_18:2_18:2	TG
Tier 1	TG 16:0_16:0_18:1	TG
Tier 1	TG 16:0_18:0_18:1	TG
Tier 1	TG 16:0_18:1_18:1	TG
Tier 1	TG 16:0_18:1_18:2	TG
Tier 1	TG 16:0_18:1_20:1	TG
Tier 1	TG 16:1_18:1_18:2	TG
Tier 1	TG 16:1_18:1_20:4	TG
Tier 2	TG 17:0_18:1_18:1	TG
Tier 1	TG 17:1_18:2_18:2	TG
Tier 1	TG 18:0_18:0_18:1	TG
Tier 2	TG 18:1_18:1_18:1	TG
Tier 1	TG 18:1_18:1_18:2	TG
Tier 1	TG 18:1_18:2_18:2	TG
Tier 1	TG 18:1_18:2_18:2	TG
Tier 1	TG 18:1_18:2_20:4	TG
Tier 1	TG 18:1_18:2_22:6	TG
Tier 1	TG 18:2_18:2_18:2	TG
Tier 1	TG 18:2_18:2_18:3	TG
Tier 2	TG 18:2_18:2_22:6	TG
