# Supplementary material for: The Lipid Composition of the Exo-Metabolome from Haemonchus contortus
Source: Metabolites. 2025 Mar 11;15(3):193. doi: 10.3390/metabo15030193 (PMC11944095; doi:10.3390/metabo15030193)
Supplement: Supplementary file 1 [file metabolites-15-00193-s001.zip › Supplementary Table S3. Background subtraction.xlsx]

## Sheet: Supplemental Table S3
Supplemental Table 3. Excretory-secretory lipid products of H. contortus after subtraction of the background (RPMI - time 0 and quality control (QC) samples).
No.	Annotation level	Annotation	Subclass	Average normalized intensity for samples after blank and QC subtracion
579	Tier 2	4,6,8-trihydroxy-7-methoxy-3-methyl-3,4-dihydroisochromen-1-one	Other	0.694713
633	Tier 2	7,8-dimethylalloxazine	Other	0.446234
3463	Tier 3	ACer 42:0;O2	Acer	0.000801973
3443	Tier 3	ACer 42:1;O2	Acer	0.000970435
3835	Tier 3	ACer 42:5;O6	Acer	7.23527e-05
4133	Tier 3	ACer 43:0;O4	Acer	7.8344e-05
3983	Tier 3	ACer 43:3;O6	Acer	2.39232e-05
4196	Tier 3	ACer 47:1;O3	Acer	0.000686023
4494	Tier 3	ACer 49:1;O4	Acer	0.000411053
4574	Tier 3	ACer 50:1;O4	Acer	0.000146001
4252	Tier 3	ACer 50:2;O2	Acer	0.000281545
4341	Tier 3	ACer 51:2;O2	Acer	0.000105765
4617	Tier 3	ACer 52:3;O4	Acer	0.00184658
4399	Tier 3	ACer 52:5;O2	Acer	0.000161218
4783	Tier 3	ACer 54:2;O4	Acer	0.000137077
4745	Tier 3	ACer 54:5;O4	Acer	0.000239843
4904	Tier 3	ACer 55:6;O4	Acer	0.000354416
4945	Tier 3	ACer 56:1;O4	Acer	0.000140483
4747	Tier 3	ACer 56:3;O2	Acer	0.00833303
4921	Tier 3	ACer 56:3;O4	Acer	0.000444205
4910	Tier 3	ACer 56:4;O4	Acer	0.000303794
5045	Tier 3	ACer 56:5;O6	Acer	0.00092406
5029	Tier 3	ACer 57:6;O4	Acer	0.000132487
5076	Tier 3	ACer 58:0;O4	Acer	2.74978e-05
5067	Tier 3	ACer 58:1;O4	Acer	6.62203e-06
5056	Tier 3	ACer 58:2;O4	Acer	4.38831e-05
4880	Tier 3	ACer 58:5;O2	Acer	0.000293199
5160	Tier 3	ACer 59:6;O4	Acer	0.000113906
5190	Tier 3	ACer 60:1;O4	Acer	7.71107e-05
5177	Tier 3	ACer 60:2;O4	Acer	4.83645e-05
5304	Tier 3	ACer 60:2;O6	Acer	1.40252e-05
5158	Tier 3	ACer 60:5;O4	Acer	0.00015836
5277	Tier 3	ACer 61:5;O4	Acer	3.28397e-05
5393	Tier 3	ACer 62:2;O6	Acer	1.16353e-06
5391	Tier 3	ACer 62:3;O6	Acer	6.19238e-06
5424	Tier 3	ACer 64:3;O5	Acer	0.000125642
5460	Tier 3	ACer 64:3;O6	Acer	2.69574e-05
5233	Tier 3	ACer 65:5;O2	Acer	2.21946e-07
5636	Tier 3	ACer 70:4;O5	Acer	0.000210585
5587	Tier 3	ACer 70:5;O3	Acer	0.000189057
5696	Tier 3	ACer 72:1;O5	Acer	0.000320679
2140	Tier 3	BMP 11:2;O	BMP	0.129229
2677	Tier 3	BMP 18:5	BMP	0.0722932
300	Tier 2	Butylparaben	Other	0.153332
1798	Tier 3	CAR 10:0;O3	Car	0.904478
1298	Tier 3	CAR 11:1	Car	7.64926e-05
1548	Tier 3	CAR 11:2	Car	0.194904
2299	Tier 3	CAR 18:0;O	Car	0.483382
2277	Tier 3	CAR 18:2;O	Car	0.858051
2789	Tier 3	CAR 22:2;O3	Car	5.57327
2665	Tier 3	CAR 22:3;O2	Car	0.0813915
2582	Tier 3	CAR 24:4	Car	0.134683
3478	Tier 3	CE 18:1	CE	3.10419e-05
3462	Tier 3	CE 18:2	CE	7.66381e-05
3694	Tier 3	CE 20:1	CE	2.4194e-06
3648	Tier 1	CE 20:4	CE	3.49888e-05
3508	Tier 3	CE 20:4	CE	5.08076e-07
3865	Tier 3	CE 22:1;O	CE	0.000129064
4712	Tier 3	CE 29:4;O2	CE	4.87584e-05
4782	Tier 3	CE 30:4;O2	CE	2.28509e-05
2408	Tier 3	Cer 28:0;O3	Cer	0.000327142
2445	Tier 3	Cer 28:2;O3	Cer	0.000310449
2599	Tier 3	Cer 28:3;O5	Cer	6.38747e-05
2705	Tier 3	Cer 31:6;O4	Cer	0.000271764
2809	Tier 3	Cer 32:6;O4	Cer	0.000108564
2912	Tier 3	Cer 33:6;O4	Cer	0.000129963
2498	Tier 3	Cer 34:1;O	Cer	7.00851e-05
2858	Tier 3	Cer 34:1;O2	Cer	1.31313e-07
2579	Tier 3	Cer 34:2;O	Cer	0.00914754
3019	Tier 3	Cer 34:6;O4	Cer	0.000708871
3083	Tier 3	Cer 36:0;O2	Cer	1.00459e-05
2807	Tier 3	Cer 36:5;O2	Cer	0.000592515
3161	Tier 3	Cer 37:3;O4	Cer	7.67562e-05
2765	Tier 3	Cer 37:5;O2	Cer	0.000794666
3142	Tier 3	Cer 38:1;O	Cer	0.0004679
3071	Tier 3	Cer 38:1;O3	Cer	0.000576139
2946	Tier 3	Cer 38:2;O	Cer	0.00122471
3351	Tier 3	Cer 38:2;O3	Cer	0.000369203
3348	Tier 3	Cer 38:4;O6	Cer	7.1234e-05
3349	Tier 3	Cer 38:4;O6	Cer	9.1884e-05
3350	Tier 3	Cer 38:4;O6	Cer	9.74539e-05
3261	Tier 3	Cer 39:1;O4	Cer	0.000186044
3703	Tier 3	Cer 39:2;O5	Cer	9.95677e-05
3429	Tier 3	Cer 39:6;O6	Cer	0.000182978
3758	Tier 3	Cer 39:6;O6	Cer	0.000132744
3250	Tier 3	Cer 40:1;O3	Cer	0.00101988
3232	Tier 3	Cer 40:2;O3	Cer	0.00139339
3577	Tier 3	Cer 40:4;O6	Cer	3.93567e-05
3905	Tier 3	Cer 41:1;O5	Cer	8.76312e-05
3460	Tier 3	Cer 41:2;O4	Cer	0.000148694
3209	Tier 3	Cer 41:3;O2	Cer	0.000411065
3568	Tier 3	Cer 41:4;O4	Cer	9.03943e-06
3169	Tier 3	Cer 41:5;O2	Cer	0.00158204
3317	Tier 3	Cer 42:3;O	Cer	0.00380051
3249	Tier 3	Cer 43:5;O	Cer	4.62369e-05
3375	Tier 3	Cer 43:5;O2	Cer	0.000110054
3536	Tier 3	Cer 44:3;O	Cer	8.73145e-05
3644	Tier 3	Cer 45:3;O	Cer	0.000957727
3630	Tier 3	Cer 45:4;O	Cer	0.000516843
3847	Tier 3	Cer 46:2;O2	Cer	0.000725668
3937	Tier 3	Cer 47:4;O2	Cer	1.53824e-05
3939	Tier 3	Cer 48:3;O	Cer	0.000735862
4044	Tier 3	Cer 48:4;O2	Cer	0.000667932
4445	Tier 3	Cer 49:0;O4	Cer	0.000831525
4154	Tier 3	Cer 49:4;O2	Cer	6.86942e-05
4061	Tier 3	Cer 50:0;O	Cer	1.03658e-05
4139	Tier 3	Cer 50:4;O	Cer	0.000122602
4430	Tier 3	Cer 52:4;O2	Cer	3.95801e-05
4354	Tier 3	Cer 53:0;O	Cer	4.21939e-05
4516	Tier 3	Cer 54:3;O2	Cer	4.2798e-05
3206	Tier 3	CerP 28:1;O6	Cer	0.000488975
3877	Tier 3	CerP 38:0;O4	Cer	2.85348e-05
4200	Tier 3	CerP 38:0;O5	Cer	0.00148052
3994	Tier 3	CerP 39:0;O4	Cer	2.11422e-05
3962	Tier 3	CerP 40:3;O2	Cer	3.65002e-05
4458	Tier 3	CerP 40:3;O6	Cer	9.89479e-06
4193	Tier 3	CerP 41:0;O4	Cer	1.59965e-05
4066	Tier 3	CerP 41:3;O2	Cer	0.000523942
4289	Tier 3	CerP 42:0;O4	Cer	4.5818e-05
4475	Tier 3	CerP 44:0;O4	Cer	5.62773e-06
4272	Tier 3	CerP 46:5;O2	Cer	0.000126237
4500	Tier 3	CerP 47:3;O3	Cer	0.00022712
5147	Tier 3	CerP 52:0;O5	Cer	4.60423e-05
4950	Tier 3	CerP 52:6;O2	Cer	1.03273e-06
5256	Tier 3	CerP 54:0;O5	Cer	0.000175085
6057	Tier 3	CL 64:9	CL	2.17393e-05
6052	Tier 3	CL 65:8	CL	0.000102201
6213	Tier 3	CL 71:9	CL	2.11916e-05
6202	Tier 3	CL 72:12	CL	2.19189e-05
6204	Tier 3	CL 73:16	CL	1.44649e-06
6219	Tier 3	CL 74:16	CL	5.24224e-06
5646	Tier 3	CoA 21:0;O3	CoA	0.167092
5749	Tier 3	CoA 24:2;O4	CoA	0.409372
5798	Tier 3	CoA 26:5;O4	CoA	0.310338
2928	Tier 3	CoA 29:0	CoA	0.149894
2929	Tier 3	CoA 29:0	CoA	0.14981
2930	Tier 3	CoA 29:0	CoA	0.232869
2931	Tier 3	CoA 29:0	CoA	0.177117
2933	Tier 3	CoA 29:0	CoA	0.112289
2936	Tier 3	CoA 29:0	CoA	0.0457378
3129	Tier 3	CoA 31:2;O2	CoA	0.0584875
3130	Tier 3	CoA 31:2;O2	CoA	0.0566976
3164	Tier 3	CoA 34:2	CoA	0.0552687
3231	Tier 2	DG 18:1_18:2	DG	0.000870106
3219	Tier 2	DG 18:2_18:2	DG	0.00230031
1973	Tier 3	DG 20:3	DG	0.0117904
2124	Tier 3	DG 22:1;O	DG	0.000335663
2522	Tier 3	DG 26:1	DG	0.00508093
3070	Tier 3	DG 34:2	DG	0.0006284
3455	Tier 3	DG 36:2	DG	0.00147171
3230	Tier 3	DG 36:3	DG	0.000854461
3220	Tier 3	DG 36:4	DG	0.00272138
3844	Tier 3	DG 39:3;O	DG	0.0445482
3591	Tier 3	DG 40:0	DG	0.000583598
4064	Tier 3	DG 40:4;O2	DG	0.0016877
3808	Tier 3	DG 40:5	DG	0.0129218
3660	Tier 3	DG 41:10;O	DG	0.165751
3755	Tier 3	DG 42:10;O	DG	1.30845
3843	Tier 3	DG 42:10;O2	DG	0.022211
4221	Tier 3	DG 43:6;O	DG	0.0167626
4566	Tier 3	DG 48:1;O	DG	0.0225724
4643	Tier 3	DG 50:1	DG	0.000513771
4796	Tier 3	DG 52:1	DG	0.00148681
4784	Tier 3	DG 52:2	DG	0.00479846
4771	Tier 3	DG 52:3	DG	0.00423315
4756	Tier 3	DG 52:4	DG	0.000758304
4922	Tier 3	DG 54:3	DG	0.00659973
4995	Tier 3	DG 54:3;O	DG	5.26432e-05
4911	Tier 3	DG 54:4	DG	0.00520585
4897	Tier 3	DG 54:5	DG	0.00501219
4906	Tier 3	DG 55:3	DG	0.000437291
5105	Tier 3	DG 56:5;O	DG	0.00807248
5098	Tier 3	DG 56:6;O	DG	0.00154971
5099	Tier 3	DG 56:6;O	DG	0.00718439
5085	Tier 3	DG 56:7;O	DG	0.0118876
5232	Tier 3	DG 58:3;O	DG	0.00185752
5225	Tier 3	DG 58:4;O	DG	0.00127239
5290	Tier 3	DG 58:4;O2	DG	0.00106946
5200	Tier 3	DG 58:8;O	DG	0.00381734
5255	Tier 3	DG 59:7;O2	DG	0.00241876
5340	Tier 3	DG 60:3;O	DG	0.000639264
5329	Tier 3	DG 60:4;O	DG	0.000117869
5379	Tier 3	DG 60:5;O2	DG	0.000203407
5371	Tier 3	DG 63:11;O	DG	0.000126635
5403	Tier 3	DG 64:11;O	DG	0.00161712
5474	Tier 3	DG 65:6	DG	0.00178884
5548	Tier 3	DG 67:4	DG	0.00110902
5524	Tier 3	DG 67:9;O	DG	0.000546358
5543	Tier 3	DG 68:3	DG	0.000477431
5635	Tier 3	DG 68:4;O2	DG	0.000303099
1784	Tier 3	DG O-20:1	DG	0.00977259
2325	Tier 3	DG O-22:0;O2	DG	0.00164995
3205	Tier 3	DG O-35:0	DG	0.00492074
3316	Tier 3	DG O-39:3	DG	0.5953
4146	Tier 3	DG O-43:0;O2	DG	0.0134365
4907	Tier 3	DG O-56:3	DG	0.00170862
4845	Tier 3	DG O-56:8	DG	0.0202805
4931	Tier 3	DG O-57:7	DG	2.1262e-05
5021	Tier 3	DG O-58:4	DG	2.03141e-05
5031	Tier 3	DG O-59:1	DG	0.000875966
5156	Tier 3	DG O-59:8	DG	0.00277731
5040	Tier 3	DG O-59:9	DG	0.00476144
5118	Tier 3	DG O-59:9	DG	0.000320291
5202	Tier 3	DG O-62:12	DG	0.00264152
5216	Tier 3	DG O-62:9	DG	0.000385871
5261	Tier 3	DG O-63:11	DG	0.00507456
5307	Tier 3	DG O-64:12	DG	0.00297997
5335	Tier 3	DG O-65:6	DG	0.000907618
5540	Tier 3	DG O-68:8	DG	0.0141568
2761	Tier 1	DGTS 2:0_20:1	DGTS	0.353515
760	Tier 1	Diaveridine	Other	1.6483
352	Tier 2	Dictamnine	Other	0.382729
1127	Tier 1	Dodecylbenzenesulfonic acid	Other	1.51258
3043	Tier 3	EPC 28:2;O4	EPC	2.64979e-05
3339	Tier 3	EPC 29:2;O6	EPC	6.47772e-06
2971	Tier 3	EPC 30:5;O2	EPC	0.000388935
3160	Tier 3	EPC 30:6;O4	EPC	0.00271984
3433	Tier 3	EPC 31:2;O5	EPC	0.000110359
3425	Tier 3	EPC 34:0;O2	EPC	0.000109523
3659	Tier 3	EPC 34:2;O5	EPC	6.9565e-05
3661	Tier 3	EPC 35:0;O3	EPC	0.000271762
4267	Tier 3	EPC 38:2;O6	EPC	0.000490223
4254	Tier 3	EPC 38:3;O6	EPC	8.48848e-05
4358	Tier 3	EPC 41:4;O3	EPC	2.50205e-05
4211	Tier 3	EPC 42:2;O2	EPC	2.00612e-05
4621	Tier 3	EPC 42:2;O6	EPC	7.63225e-05
4533	Tier 3	EPC 42:6;O4	EPC	0.000235606
4622	Tier 3	EPC 43:1;O5	EPC	0.000446427
4620	Tier 3	EPC 43:5;O3	EPC	0.000251523
4534	Tier 3	EPC 44:1;O3	EPC	0.000523005
4696	Tier 3	EPC 45:0;O4	EPC	0.000939867
4607	Tier 3	EPC 45:1;O4	EPC	4.01351e-05
4775	Tier 3	EPC 45:1;O5	EPC	0.000802922
4838	Tier 3	EPC 47:1;O4	EPC	8.40523e-06
4887	Tier 3	EPC 48:5;O4	EPC	2.69279e-05
5247	Tier 3	EPC 52:0;O5	EPC	0.000353552
5227	Tier 3	EPC 52:2;O5	EPC	0.000168828
5139	Tier 3	EPC 52:6;O3	EPC	3.5995e-05
5317	Tier 3	EPC 53:1;O3	EPC	0.00152928
5357	Tier 3	EPC 54:2;O3	EPC	9.24307e-05
5198	Tier 3	EPC 54:5;O2	EPC	5.3225e-06
5214	Tier 3	EPC 54:5;O2	EPC	0.000244292
141	Tier 3	FA 10:0	FA	0.139159
374	Tier 3	FA 10:2	FA	0.727025
458	Tier 3	FA 10:2;O3	FA	0.00684368
679	Tier 3	FA 11:1;O4	FA	0.00323214
826	Tier 3	FA 11:1;O4	FA	3.33667e-05
656	Tier 3	FA 11:1;O4	FA	0.0888104
767	Tier 3	FA 11:3;O4	FA	3.15492e-05
696	Tier 3	FA 12:1;O2	FA	0.000522199
532	Tier 3	FA 14:0	FA	0.000198715
1341	Tier 3	FA 14:1;O4	FA	0.100038
477	Tier 3	FA 14:3	FA	0.731685
475	Tier 3	FA 14:4	FA	2.05899e-05
792	Tier 3	FA 14:4	FA	0.043673
574	Tier 3	FA 14:4;O	FA	0.000853477
619	Tier 3	FA 15:1	FA	5.27229e-05
724	Tier 1	FA 16:0	FA	49.7605
721	Tier 2	FA 16:0	FA	0.524972
723	Tier 2	FA 16:0	FA	0.182009
2557	Tier 1	FA 16:0_18:2;O	FA	1.18163
810	Tier 3	FA 16:1;O	FA	0.406313
690	Tier 3	FA 16:3	FA	0.000674617
990	Tier 3	FA 16:4	FA	0.0809091
991	Tier 3	FA 16:4	FA	0.0612471
829	Tier 3	FA 17:0	FA	0.000152078
953	Tier 3	FA 17:0	FA	0.00195486
811	Tier 3	FA 17:1	FA	0.00010655
919	Tier 1	FA 18:0	FA	71.2005
1047	Tier 3	FA 18:0;O	FA	0.112753
1048	Tier 3	FA 18:0;O	FA	0.0642492
2577	Tier 2	FA 18:0_16:0;O	FA	0.238905
2736	Tier 2	FA 18:0_18:0;O	FA	0.0340695
2907	Tier 1	FA 18:0_20:2;O	FA	1.04099
1470	Tier 3	FA 18:1;O4	FA	0.000147016
1732	Tier 3	FA 18:1;O4	FA	0.155595
2879	Tier 2	FA 18:1_20:3;O	FA	0.0529833
1005	Tier 3	FA 18:2;O	FA	0.131564
1130	Tier 3	FA 18:2;O2	FA	1.01832
866	Tier 3	FA 18:3	FA	0.139202
1162	Tier 3	FA 18:3	FA	0.113963
1264	Tier 3	FA 18:3	FA	0.633028
993	Tier 3	FA 18:3;O	FA	0.0736628
1093	Tier 3	FA 18:4;O2	FA	1.73936
1697	Tier 3	FA 18:4;O4	FA	0.0404689
1249	Tier 3	FA 18:5;O3	FA	3.19399
1034	Tier 2	FA 19:0	FA	0.0342374
1049	Tier 3	FA 19:0	FA	3.55752e-05
1203	Tier 3	FA 19:0	FA	0.00316303
1032	Tier 3	FA 19:1	FA	0.000107179
1514	Tier 3	FA 19:3;O4	FA	0.103167
1384	Tier 3	FA 19:4;O3	FA	0.772449
1133	Tier 2	FA 20:0	FA	0.010952
1656	Tier 3	FA 20:0;O2	FA	0.229422
1086	Tier 1	FA 20:3	FA	0.0277787
1445	Tier 3	FA 20:3	FA	0.0898912
1492	Tier 3	FA 20:3	FA	0.943557
1254	Tier 3	FA 20:3;O	FA	0.0588729
1477	Tier 3	FA 20:4	FA	0.0775961
1491	Tier 1	FA 20:4;3O;2Cyc	FA	0.214204
1228	Tier 3	FA 20:4;O	FA	0.0818599
1840	Tier 3	FA 20:4;O4	FA	0.0904437
1282	Tier 3	FA 21:0	FA	0.0424625
1686	Tier 3	FA 21:3;O4	FA	0.151334
1433	Tier 2	FA 22:0	FA	0.874304
1974	Tier 3	FA 22:0;O4	FA	0.0562207
1975	Tier 3	FA 22:0;O4	FA	0.0578108
1977	Tier 3	FA 22:0;O4	FA	0.23014
1478	Tier 3	FA 22:3;O	FA	0.117415
1748	Tier 3	FA 22:4;O4	FA	0.793137
1873	Tier 3	FA 22:6;O3	FA	1.17094
1505	Tier 3	FA 23:0	FA	0.117045
1504	Tier 2	FA 23:0	FA	0.143259
1733	Tier 3	FA 23:5;O3	FA	0.0900109
1588	Tier 1	FA 24:0	FA	1.4637
1587	Tier 2	FA 24:0	FA	0.145915
1690	Tier 3	FA 24:0;O	FA	0.131677
1691	Tier 3	FA 24:0;O	FA	0.000660653
1578	Tier 2	FA 24:1	FA	0.0350055
2161	Tier 3	FA 24:5;O4	FA	0.203619
1679	Tier 3	FA 25:0	FA	0.314077
1680	Tier 3	FA 25:0	FA	0.177498
1723	Tier 3	FA 25:4;O	FA	0.151726
2269	Tier 3	FA 25:4;O4	FA	1.2073
1865	Tier 3	FA 25:7;O	FA	0.00235811
1750	Tier 3	FA 26:0	FA	0.0615838
1751	Tier 1	FA 26:0	FA	0.0144046
1752	Tier 2	FA 26:0	FA	0.00256853
1743	Tier 3	FA 26:1	FA	0.127251
2113	Tier 3	FA 26:2;O2	FA	0.0298587
1762	Tier 3	FA 26:7;O	FA	0.0201466
1806	Tier 3	FA 27:0	FA	0.036843
1807	Tier 3	FA 27:0	FA	0.172808
1880	Tier 3	FA 27:1;O	FA	0.00540524
1896	Tier 3	FA 28:0	FA	0.000416208
2116	Tier 3	FA 28:0	FA	1.02555
2142	Tier 3	FA 28:3	FA	0.0254551
1930	Tier 3	FA 28:4;O	FA	0.0469296
2274	Tier 3	FA 29:1;O3	FA	0.0446432
2064	Tier 3	FA 30:0	FA	0.000332059
2036	Tier 3	FA 30:1	FA	0.460632
2353	Tier 3	FA 30:2;O3	FA	0.0880142
2440	Tier 3	FA 30:2;O4	FA	0.137115
2454	Tier 3	FA 30:3;O2	FA	6.4163
2439	Tier 3	FA 30:4;O2	FA	0.0625304
2259	Tier 3	FA 31:0;O	FA	0.111422
2208	Tier 3	FA 31:4;O	FA	0.208732
2289	Tier 3	FA 32:5;O	FA	0.521218
2644	Tier 3	FA 34:5;O	FA	0.647786
2702	Tier 3	FA 34:7;O2	FA	0.10417
1985	Tier 1	Folic acid	Other	11.8977
5812	Tier 3	Hex(2)-NeuAc-Cer 38:1;O2	HexCer	0.000191456
5841	Tier 3	Hex(2)-NeuAc-Cer 38:1;O2	HexCer	0.000194278
5986	Tier 3	Hex(3)-Fuc-Cer 44:2;O2	HexCer	0.000995854
4589	Tier 3	Hex2Cer 28:0;O5	HexCer	0.000104166
4806	Tier 3	Hex2Cer 28:2;O5	HexCer	5.18244e-05
4861	Tier 3	Hex2Cer 30:3;O4	HexCer	0.000199447
4766	Tier 3	Hex2Cer 30:4;O3	HexCer	0.000169532
4661	Tier 3	Hex2Cer 30:6;O2	HexCer	0.000598189
5097	Tier 3	Hex2Cer 31:2;O6	HexCer	8.11815e-05
4892	Tier 3	Hex2Cer 31:4;O5	HexCer	2.206e-05
5210	Tier 3	Hex2Cer 33:2;O6	HexCer	2.6001e-05
4767	Tier 3	Hex2Cer 33:3;O3	HexCer	4.71994e-05
5187	Tier 3	Hex2Cer 33:5;O6	HexCer	8.31342e-05
5174	Tier 3	Hex2Cer 34:5;O5	HexCer	5.48296e-05
5239	Tier 3	Hex2Cer 40:1;O3	HexCer	0.000107201
5620	Tier 3	Hex2Cer 51:5;O3	HexCer	0.000146533
5649	Tier 3	Hex2Cer 52:5;O3	HexCer	6.91488e-05
5726	Tier 3	Hex2Cer 53:6;O5	HexCer	0.00166832
3428	Tier 3	HexCer 28:2;O5	HexCer	5.92684e-05
4247	Tier 3	HexCer 34:2;O4	HexCer	7.8653e-05
4150	Tier 3	HexCer 35:3;O4	HexCer	0.000727452
4443	Tier 3	HexCer 37:0;O3	HexCer	9.97267e-05
4332	Tier 3	HexCer 37:3;O4	HexCer	0.000792855
4722	Tier 3	HexCer 38:0;O5	HexCer	0.000170958
4754	Tier 3	HexCer 41:1;O3	HexCer	0.000844577
4627	Tier 3	HexCer 41:5;O2	HexCer	0.000845331
4808	Tier 3	HexCer 42:5;O6	HexCer	7.66212e-05
5140	Tier 3	HexCer 50:3;O3	HexCer	0.000146214
5373	Tier 3	HexCer 51:3;O6	HexCer	0.000732048
4604	Tier 3	IPC 34:0;O5	IPC	0.000246781
4732	Tier 3	IPC 36:2;O5	IPC	0.000257647
4947	Tier 3	IPC 36:4;O5	IPC	8.17361e-05
4692	Tier 3	IPC 37:4;O4	IPC	0.000247977
4830	Tier 3	IPC 40:4;O3	IPC	0.000168299
4821	Tier 3	IPC 40:5;O3	IPC	0.000226065
4893	Tier 3	IPC 41:6;O3	IPC	8.31531e-05
5115	Tier 3	IPC 42:4;O5	IPC	5.05168e-05
4969	Tier 3	IPC 42:5;O3	IPC	0.000296609
5238	Tier 3	IPC 45:6;O3	IPC	1.70239e-05
5471	Tier 3	IPC 48:6;O4	IPC	0.000115008
5522	Tier 3	IPC 53:4;O3	IPC	0.000186449
906	Tier 1	Laurocapram	Other	7.25231
1275	Tier 3	LPA 10:0	LPA	0.00752576
1597	Tier 3	LPA 10:1	LPA	0.000164006
1463	Tier 3	LPA 10:2	LPA	0.435992
1642	Tier 3	LPA 10:2;O	LPA	0.00525139
1632	Tier 3	LPA 11:0	LPA	0.00280178
1721	Tier 3	LPA 12:2	LPA	0.140398
1722	Tier 3	LPA 12:2	LPA	0.137664
208	Tier 3	LPA 13:3	LPA	0.0092987
1672	Tier 3	LPA 14:0	LPA	0.0234001
1793	Tier 3	LPA 15:3;O	LPA	0.000483604
1928	Tier 3	LPA 16:1	LPA	0.121228
2014	Tier 3	LPA 17:1	LPA	0.686496
1929	Tier 3	LPA 18:3	LPA	0.0518703
2694	Tier 3	LPA 27:2	LPA	0.000490235
2795	Tier 3	LPA 28:2	LPA	0.632386
2894	Tier 3	LPA 29:2	LPA	0.000346972
2606	Tier 3	LPA O-24:0	LPA	0.0109012
2091	Tier 3	LPC 12:0	LPC	0.00182804
2263	Tier 1	LPC 15:0	LPC	0.00158508
2511	Tier 3	LPC 15:0	LPC	0.00194615
2360	Tier 3	LPC 16:0	LPC	7.35611e-06
2505	Tier 1	LPC 18:0	LPC	1.06707e-05
2751	Tier 1	LPC 18:0	LPC	9.82553e-06
2496	Tier 1	LPC 18:1	LPC	0.000135914
2612	Tier 1	LPC 20:4	LPC	0.000225179
4177	Tier 3	LPC 33:7	LPC	0.000525445
2457	Tier 3	LPC O-14:0;O	LPC	0.000169946
2407	Tier 3	LPE 20:1	LPE	0.0031815
2839	Tier 3	LPE 26:6	LPE	0.000348428
2840	Tier 3	LPE 26:6	LPE	0.00122488
2841	Tier 3	LPE 26:6	LPE	0.00150551
2143	Tier 3	LPE O-18:1	LPE	0.00645488
2136	Tier 3	LPE O-18:2	LPE	0.00228566
2910	Tier 3	LPE O-24:0	LPE	0.00736629
2862	Tier 3	LPE O-26:7	LPE	0.141411
2722	Tier 3	LPE O-26:7	LPE	1.52091
2723	Tier 3	LPE O-26:7	LPE	0.0374533
2003	Tier 3	LPG 12:0;O	LPG	0.00175718
3166	Tier 3	LPG 25:1	LPG	0.00496702
3410	Tier 3	LPG 26:0	LPG	0.0019389
3470	Tier 3	LPG 26:1	LPG	0.000446585
3807	Tier 3	LPG 33:4	LPG	0.00460396
2462	Tier 3	LPG O-18:0;O	LPG	0.00505276
2861	Tier 3	LPG O-22:3	LPG	0.00488595
4123	Tier 3	LPG O-32:0;O	LPG	0.00112213
2572	Tier 3	LPI 11:2	LPI	0.0113695
2953	Tier 3	LPI 14:2;O	LPI	0.16384
4045	Tier 3	LPI 26:0;O	LPI	0.0152238
4646	Tier 3	LPI 32:2	LPI	0.00237216
4053	Tier 3	LPI O-27:0	LPI	0.000776128
4356	Tier 3	LPI O-29:0;O	LPI	7.59735e-05
4016	Tier 3	LPS O-33:7	LPS	0.00189975
5687	Tier 3	M(IP)2C 28:2;O5	MIPC	6.88001e-05
5741	Tier 3	M(IP)2C 30:2;O5	MIPC	7.85466e-05
5724	Tier 3	M(IP)2C 30:5;O5	MIPC	8.46574e-05
5787	Tier 3	M(IP)2C 33:6;O2	MIPC	4.62016e-05
6056	Tier 3	M(IP)2C 45:5;O2	MIPC	4.22671e-05
649	Tier 3	MG 10:1	MG	0.0704538
650	Tier 3	MG 10:1	MG	0.00512916
801	Tier 3	MG 10:1	MG	0.0265194
865	Tier 3	MG 11:0;O	MG	0.0503871
1044	Tier 3	MG 11:0;O	MG	0.013006
754	Tier 3	MG 11:1	MG	0.0439869
740	Tier 3	MG 11:2	MG	0.0498424
875	Tier 3	MG 11:2	MG	1.97529
876	Tier 3	MG 11:2	MG	0.0087048
840	Tier 3	MG 11:2;O	MG	0.367297
1001	Tier 3	MG 11:2;O	MG	0.0395464
988	Tier 3	MG 12:2	MG	0.0753153
938	Tier 3	MG 12:3	MG	0.00796353
945	Tier 3	MG 13:1	MG	0.0987296
1196	Tier 3	MG 13:3;O	MG	0.230074
1342	Tier 3	MG 15:2	MG	0.0457416
1310	Tier 3	MG 15:2;O	MG	0.0538079
1320	Tier 3	MG 15:4	MG	0.0163239
1323	Tier 3	MG 16:0	MG	0.230736
1675	Tier 3	MG 16:0;O	MG	0.0500137
1655	Tier 3	MG 17:2;O	MG	0.00847257
1545	Tier 3	MG 18:0	MG	0.207902
1526	Tier 3	MG 18:1	MG	0.0217814
1527	Tier 3	MG 18:1	MG	0.313145
1643	Tier 3	MG 18:2	MG	0.00625261
1503	Tier 3	MG 18:3	MG	0.0479575
1786	Tier 3	MG 18:3;O	MG	0.532413
1493	Tier 3	MG 18:4	MG	0.0951651
1617	Tier 3	MG 19:1	MG	0.444174
1677	Tier 3	MG 20:3	MG	0.025275
1773	Tier 3	MG 21:1	MG	0.0235804
1905	Tier 3	MG 23:1	MG	0.0168739
1891	Tier 3	MG 23:2	MG	0.0281975
2026	Tier 3	MG 25:5	MG	0.251321
2027	Tier 3	MG 25:5	MG	0.044016
2405	Tier 3	MG 26:0	MG	0.735355
2133	Tier 3	MG 26:5	MG	0.10209
2329	Tier 3	MG 27:5;O	MG	0.194927
2535	Tier 3	MG 28:2	MG	0.818042
2403	Tier 3	MG 28:5;O	MG	0.504077
2502	Tier 3	MG 30:2	MG	0.0620628
2540	Tier 3	MG 30:6;O	MG	0.0991485
2902	Tier 3	MG 32:2	MG	0.0654961
2904	Tier 3	MG 32:2	MG	0.0254629
2918	Tier 3	MG 32:4	MG	0.396232
2714	Tier 3	MG 32:4;O	MG	0.0197039
3030	Tier 3	MG 33:4	MG	0.151744
557	Tier 3	MG O-10:0	MG	0.311667
688	Tier 3	MG O-10:2	MG	0.0138874
657	Tier 3	MG O-11:0	MG	0.710174
794	Tier 3	MG O-11:2	MG	0.0787897
763	Tier 3	MG O-12:0	MG	0.290224
867	Tier 3	MG O-12:0;O	MG	0.110924
999	Tier 3	MG O-12:0;O	MG	0.0431555
741	Tier 3	MG O-12:2	MG	0.015832
879	Tier 3	MG O-12:2	MG	0.0433954
716	Tier 3	MG O-12:3	MG	0.0326525
863	Tier 3	MG O-12:3	MG	0.813283
848	Tier 3	MG O-13:0	MG	0.123048
849	Tier 3	MG O-13:0	MG	0.0916632
809	Tier 3	MG O-13:3	MG	0.0569834
961	Tier 3	MG O-14:0	MG	0.0451704
1430	Tier 3	MG O-14:0;O	MG	0.082277
1424	Tier 3	MG O-14:0;O	MG	0.120897
896	Tier 3	MG O-14:4	MG	0.0164589
1072	Tier 3	MG O-15:0	MG	0.0120023
1229	Tier 3	MG O-15:0;O	MG	0.0107757
1230	Tier 3	MG O-15:0;O	MG	0.0327913
1333	Tier 3	MG O-16:0;O	MG	0.00623515
1334	Tier 3	MG O-16:0;O	MG	0.00956174
1488	Tier 3	MG O-16:0;O	MG	0.00399423
1471	Tier 3	MG O-17:0;O	MG	0.00538595
1468	Tier 3	MG O-17:1	MG	0.031465
1343	Tier 3	MG O-18:5	MG	1.32452
1528	Tier 3	MG O-19:1	MG	0.672406
1628	Tier 3	MG O-19:1	MG	0.0309562
1612	Tier 3	MG O-19:3	MG	0.00343509
1861	Tier 3	MG O-24:6	MG	0.00302
2216	Tier 3	MG O-28:5	MG	1.48535
2207	Tier 3	MG O-28:6	MG	0.00770941
2800	Tier 3	MG O-32:3	MG	0.126637
2735	Tier 3	MG O-32:5	MG	0.0601659
2635	Tier 3	MG O-32:5	MG	6.76506
2756	Tier 3	MG O-32:5	MG	0.0277198
2625	Tier 3	MG O-32:6	MG	0.103598
5194	Tier 3	MIPC 28:1;O5	MIPC	8.85226e-05
4891	Tier 3	MIPC 28:3;O4	MIPC	7.06736e-05
4873	Tier 3	MIPC 30:3;O2	MIPC	0.00171293
4960	Tier 3	MIPC 30:3;O3	MIPC	0.000124598
5337	Tier 3	MIPC 30:4;O6	MIPC	5.57477e-05
5164	Tier 3	MIPC 31:2;O5	MIPC	8.25755e-05
5219	Tier 3	MIPC 31:3;O6	MIPC	1.99147e-05
5294	Tier 3	MIPC 36:5;O3	MIPC	8.44286e-06
5455	Tier 3	MIPC 37:3;O3	MIPC	9.52559e-05
5561	Tier 3	MIPC 37:5;O6	MIPC	0.000103724
5716	Tier 3	MIPC 45:4;O4	MIPC	0.000113548
5747	Tier 3	MIPC 47:0;O4	MIPC	0.0012583
5762	Tier 3	MIPC 47:6;O4	MIPC	8.3215e-05
5878	Tier 3	MIPC 51:3;O5	MIPC	9.7845e-05
5876	Tier 3	MIPC 52:2;O5	MIPC	0.00167553
5804	Tier 3	MIPC 52:5;O2	MIPC	0.00115693
5854	Tier 3	MIPC 53:5;O3	MIPC	2.01684e-05
536	Tier 1	N,N-Dimethyldodecylamine N-oxide	Other	61.6264
762	Tier 3	NAE 10:2;O2	NAE	2.80605e-05
962	Tier 3	NAE 12:1;O3	NAE	7.15929e-05
1136	Tier 3	NAE 15:4	NAE	0.0986231
1792	Tier 3	NAE 16:2;O4	NAE	0.0496982
1435	Tier 3	NAE 16:3;O3	NAE	0.0557176
1285	Tier 3	NAE 16:4	NAE	0.464119
1590	Tier 3	NAE 18:3;O3	NAE	0.037354
1649	Tier 3	NAE 20:4;O2	NAE	0.0438781
2137	Tier 3	NAE 21:0;O3	NAE	0.304301
1718	Tier 3	NAE 21:2	NAE	0.000465009
2333	Tier 3	NAE 22:0;O4	NAE	0.881542
1765	Tier 3	NAE 22:1;O	NAE	0.000831628
2316	Tier 3	NAE 23:0;O3	NAE	0.37845
2483	Tier 3	NAE 24:0;O4	NAE	0.826999
2475	Tier 3	NAE 24:1;O4	NAE	0.0417644
2477	Tier 3	NAE 24:1;O4	NAE	0.384274
2125	Tier 3	NAE 25:0	NAE	4.05101
2282	Tier 3	NAE 26:1;O3	NAE	0.50814
2383	Tier 3	NAE 26:1;O4	NAE	0.524989
2100	Tier 3	NAE 28:4	NAE	0.266034
2334	Tier 3	NAE 28:5	NAE	0.14649
2330	Tier 3	NAE 29:4	NAE	2.84916e-05
2191	Tier 3	NAE 29:4	NAE	0.0331294
2292	Tier 3	NAE 29:5;O	NAE	1.79584
2264	Tier 3	NAE 30:6	NAE	0.0541335
2681	Tier 3	NAE 32:7;O3	NAE	0.0565806
3010	Tier 3	NAE 34:0;O	NAE	0.129803
2717	Tier 3	NAE 34:3	NAE	0.00186968
2914	Tier 3	NAE 34:4;O3	NAE	0.469126
1169	Tier 3	NAT 10:2	NA	0.00153379
1716	Tier 3	NAT 13:0;O2	NA	2.61428
1791	Tier 3	NAT 13:0;O3	NA	0.457354
1385	Tier 3	NAT 13:1	NA	0.00151215
2212	Tier 3	NAT 24:0	NA	0.000435251
2331	Tier 3	NAT 26:5	NA	0.496256
3402	Tier 3	NAT 34:1	NA	0.0466696
125	Tier 2	Norepinephrine	Other	0.674098
5554	Tier 3	PA 60:4	PA	0.0500831
5598	Tier 3	PA 62:7	PA	0.0397369
5713	Tier 3	PA 67:9	PA	0.0122758
3836	Tier 2	PC 13:0_18:0	PC	5.04055e-05
4036	Tier 1	PC 14:0_19:2	PC	6.2305e-06
4049	Tier 1	PC 15:0_18:1	PC	1.11197e-05
4035	Tier 1	PC 15:0_18:2	PC	8.53049e-05
3954	Tier 1	PC 16:0_16:0	PC	2.06052e-05
4260	Tier 1	PC 16:0_16:1	PC	1.02438e-05
4058	Tier 1	PC 16:0_17:0	PC	4.44774e-05
4160	Tier 1	PC 16:0_18:1	PC	0.000197336
4440	Tier 1	PC 16:0_18:1	PC	0.000257189
4130	Tier 1	PC 16:0_18:3	PC	0.000191908
4423	Tier 1	PC 16:0_18:3	PC	0.000115245
4229	Tier 1	PC 16:0_19:2	PC	5.50099e-05
4282	Tier 1	PC 16:0_20:5	PC	4.23291e-05
4283	Tier 1	PC 16:0_20:5	PC	3.8229e-05
4469	Tier 2	PC 16:0_22:5	PC	9.51664e-05
4468	Tier 1	PC 16:2_22:3	PC	0.000104806
4614	Tier 1	PC 16:3_24:4	PC	3.95274e-05
4613	Tier 2	PC 16:3_24:4	PC	1.56142e-05
4174	Tier 1	PC 17:0_17:0	PC	1.8629e-05
4249	Tier 1	PC 17:0_18:1	PC	4.32074e-05
4228	Tier 1	PC 17:0_18:2	PC	0.000211219
4414	Tier 1	PC 17:0_20:3	PC	5.31303e-05
4392	Tier 1	PC 17:0_20:4	PC	0.0001177
4393	Tier 1	PC 17:0_20:4	PC	9.63064e-06
4143	Tier 1	PC 17:1_17:1	PC	0.000402395
4432	Tier 1	PC 17:1_17:1	PC	0.000326721
4202	Tier 1	PC 17:1_18:2	PC	5.98236e-05
4216	Tier 1	PC 17:1_18:2	PC	0.000148477
4374	Tier 1	PC 17:1_20:4	PC	3.43843e-05
4115	Tier 1	PC 17:2_17:2	PC	3.53905e-05
4352	Tier 1	PC 18:0_18:0	PC	7.17429e-05
4339	Tier 1	PC 18:0_18:1	PC	0.000150088
4497	Tier 1	PC 18:0_20:3	PC	3.08272e-05
4484	Tier 1	PC 18:0_20:4	PC	8.65556e-05
4640	Tier 1	PC 18:0_22:5	PC	4.0307e-05
4329	Tier 1	PC 18:1_18:1	PC	0.000476128
4316	Tier 1	PC 18:1_18:2	PC	0.000350436
4592	Tier 2	PC 18:1_18:2	PC	0.0003948
4515	Tier 2	PC 18:1_20:1	PC	1.94019e-05
4467	Tier 1	PC 18:1_20:4	PC	8.32124e-05
4612	Tier 1	PC 18:1_22:6	PC	3.60136e-05
4296	Tier 1	PC 18:2_18:2	PC	0.000182166
4297	Tier 1	PC 18:2_18:2	PC	7.27795e-05
4298	Tier 1	PC 18:2_18:2	PC	0.000116796
4582	Tier 1	PC 18:2_18:2	PC	0.000127892
4459	Tier 1	PC 18:2_20:4	PC	0.000156601
4425	Tier 1	PC 19:0_18:2	PC	1.87685e-05
4753	Tier 1	PC 19:1_19:1	PC	0.00014955
4496	Tier 1	PC 19:1_19:2	PC	5.49606e-05
4553	Tier 1	PC 19:1_20:4	PC	3.10443e-05
4483	Tier 1	PC 19:2_19:2	PC	5.67917e-05
4250	Tier 1	PC 20:0_15:1	PC	0.000118047
3156	Tier 3	PC 20:1;O	PC	5.38343e-05
4653	Tier 1	PC 20:2_20:2	PC	4.13766e-05
4625	Tier 1	PC 20:3_20:3	PC	5.67375e-05
4626	Tier 2	PC 20:3_20:3	PC	2.46225e-05
4415	Tier 1	PC 21:0_16:3	PC	7.71071e-05
4674	Tier 2	PC 22:0_18:2	PC	4.78934e-05
3951	Tier 3	PC 29:1	PC	5.50855e-05
4337	Tier 3	PC 33:2	PC	0.000105995
4327	Tier 3	PC 33:3	PC	6.40523e-05
4121	Tier 3	PC 33:5	PC	6.75524e-06
4462	Tier 3	PC 34:0	PC	3.19788e-05
4495	Tier 3	PC 35:4	PC	0.000159852
4630	Tier 3	PC 36:0	PC	1.18936e-05
4593	Tier 3	PC 36:3	PC	0.000269495
4581	Tier 3	PC 36:4	PC	0.000200549
4281	Tier 3	PC 36:5	PC	3.14972e-05
4603	Tier 3	PC 36:5;O	PC	1.2194e-05
4651	Tier 3	PC 36:6;O	PC	0.000778642
4673	Tier 3	PC 37:3	PC	0.000100139
4665	Tier 3	PC 37:4	PC	0.0001097
4743	Tier 3	PC 38:3	PC	0.000126621
4482	Tier 3	PC 38:4	PC	0.000126201
4705	Tier 3	PC 38:7	PC	9.81659e-05
4876	Tier 3	PC 40:5	PC	0.000103499
4847	Tier 3	PC 40:7	PC	7.9901e-05
4848	Tier 3	PC 40:7	PC	6.03709e-05
4983	Tier 3	PC 42:8	PC	8.95261e-05
5082	Tier 3	PC 44:11	PC	1.67144e-05
5166	Tier 3	PC 46:1;O	PC	1.78078e-05
5338	Tier 3	PC 47:0	PC	1.53829e-05
5206	Tier 3	PC 48:3	PC	0.000236564
5429	Tier 3	PC 52:6;O	PC	0.000337137
5648	Tier 3	PC 58:7	PC	9.52881e-06
3837	Tier 1	PC 6:0_25:0	PC	1.5289e-06
4059	Tier 1	PC O-14:0_20:0	PC	3.29743e-05
4251	Tier 1	PC O-14:0_22:1	PC	6.24692e-05
4039	Tier 1	PC O-16:0_18:2	PC	7.09763e-06
4050	Tier 1	PC O-16:1_18:0	PC	4.57806e-05
4394	Tier 1	PC O-16:1_22:3	PC	6.99694e-05
4395	Tier 1	PC O-16:1_22:3	PC	3.08851e-05
2720	Tier 1	PC O-16:2_2:0	PC	2.52042e-07
4234	Tier 1	PC O-16:2_20:0	PC	0.000124938
4235	Tier 1	PC O-16:2_20:0	PC	0.000213837
4523	Tier 1	PC O-18:0_18:2	PC	6.95116e-05
4416	Tier 1	PC O-18:0_20:3	PC	4.81902e-05
4513	Tier 2	PC O-18:1_18:2	PC	9.57714e-06
4652	Tier 1	PC O-18:1_20:4	PC	0.000125249
4021	Tier 1	PC O-18:3_16:0	PC	4.08634e-05
4219	Tier 1	PC O-18:3_18:0	PC	6.10433e-05
4376	Tier 1	PC O-22:5_16:0	PC	2.82013e-05
4378	Tier 1	PC O-22:5_16:0	PC	8.20778e-06
4090	Tier 3	PC O-32:1	PC	7.40949e-05
4259	Tier 3	PC O-34:3	PC	3.03873e-05
4328	Tier 3	PC O-34:3	PC	1.29352e-05
4391	Tier 3	PC O-35:5	PC	8.24159e-05
4373	Tier 3	PC O-35:6	PC	0.000114598
4539	Tier 3	PC O-36:1	PC	0.000105454
4218	Tier 3	PC O-36:3	PC	2.44659e-05
4512	Tier 3	PC O-36:3	PC	7.01878e-05
4514	Tier 3	PC O-36:3	PC	0.000131871
4203	Tier 3	PC O-36:4	PC	1.12018e-05
4375	Tier 3	PC O-38:5	PC	2.58073e-05
4377	Tier 3	PC O-38:5	PC	3.24444e-05
5010	Tier 3	PC O-46:4	PC	1.35808e-05
5546	Tier 3	PC O-54:2	PC	1.31225e-05
3813	Tier 1	PE 16:0_18:1	PE	0.00186877
3800	Tier 1	PE 16:0_18:2	PE	0.00163176
3979	Tier 1	PE 16:0_20:4	PE	0.00147321
4037	Tier 1	PE 18:0_18:1	PE	0.0121097
4018	Tier 1	PE 18:0_18:2	PE	0.0325443
4187	Tier 1	PE 18:0_20:4	PE	0.00281756
4019	Tier 1	PE 18:1_18:1	PE	0.00589523
4000	Tier 2	PE 18:1_18:2	PE	0.00289963
2726	Tier 3	PE 23:0	PE	0.0121051
2909	Tier 3	PE 25:1	PE	0.000559723
3923	Tier 3	PE 35:1	PE	0.00214388
3899	Tier 3	PE 35:2	PE	0.000690028
3900	Tier 3	PE 35:2	PE	0.00135868
4065	Tier 3	PE 36:10	PE	0.002585
3980	Tier 3	PE 36:4	PE	0.00161017
4129	Tier 3	PE 37:2	PE	0.000423641
4231	Tier 3	PE 38:1	PE	0.00313381
4217	Tier 3	PE 38:3	PE	0.00386041
4201	Tier 3	PE 38:4	PE	0.00976857
4178	Tier 3	PE 38:5	PE	0.00209687
5152	Tier 3	PE 48:8	PE	0.00394723
5343	Tier 3	PE 52:2	PE	0.0291774
5536	Tier 3	PE 60:10	PE	0.0303129
5661	Tier 3	PE 62:10;O	PE	0.00297856
5675	Tier 3	PE 64:12	PE	0.033748
5756	Tier 3	PE 66:12;O	PE	0.00464833
3721	Tier 1	PE O-16:1_18:1	PE	0.00103788
3702	Tier 1	PE O-16:1_18:2	PE	0.00152228
3926	Tier 2	PE O-18:0_18:1	PE	0.00387339
4091	Tier 1	PE O-18:0_20:4	PE	0.00394121
3636	Tier 2	PE O-18:1_15:0	PE	0.00294127
3736	Tier 2	PE O-18:1_16:0	PE	0.00232408
3903	Tier 1	PE O-18:1_18:1	PE	0.0055679
3884	Tier 1	PE O-18:1_18:2	PE	0.00958264
3883	Tier 2	PE O-18:1_18:2	PE	0.00193186
3901	Tier 2	PE O-18:1_18:2	PE	0.00789379
4092	Tier 2	PE O-18:1_20:3	PE	0.00127123
4067	Tier 1	PE O-18:1_20:4	PE	0.000303802
4068	Tier 1	PE O-18:1_20:4	PE	0.00293252
3867	Tier 1	PE O-18:2_18:2	PE	0.002624
4055	Tier 1	PE O-18:2_20:4	PE	0.00213104
2838	Tier 2	PE O-22:6_4:0	PE	0.00503853
3552	Tier 3	PE O-32:0	PE	0.00333034
3647	Tier 3	PE O-33:0	PE	0.00400053
3635	Tier 3	PE O-33:1	PE	0.00156655
3624	Tier 3	PE O-33:2	PE	0.00191549
3752	Tier 3	PE O-34:0	PE	0.00363319
3737	Tier 3	PE O-34:1	PE	0.00282256
3751	Tier 3	PE O-34:1	PE	0.0021269
3720	Tier 3	PE O-34:2	PE	0.00264644
3825	Tier 3	PE O-35:0	PE	0.000962919
3802	Tier 3	PE O-35:2	PE	0.00182837
3803	Tier 3	PE O-35:2	PE	0.00344585
3790	Tier 3	PE O-35:3	PE	0.00180035
4071	Tier 3	PE O-36:0;O	PE	0.00156454
3902	Tier 3	PE O-36:2	PE	0.00173923
3925	Tier 3	PE O-36:2	PE	0.00578414
3885	Tier 3	PE O-36:3	PE	0.000981809
4131	Tier 3	PE O-38:2	PE	0.00221105
4116	Tier 3	PE O-38:3	PE	0.00402257
4142	Tier 3	PE O-39:8	PE	0.000311531
4804	Tier 3	PE O-46:12	PE	0.00167689
4919	Tier 3	PE O-47:11	PE	0.000539619
5015	Tier 3	PE O-48:7	PE	0.00345188
5016	Tier 3	PE O-48:7	PE	0.00317234
5017	Tier 3	PE O-48:7	PE	0.00441747
5293	Tier 3	PE O-52:0	PE	0.00273477
5289	Tier 3	PE O-54:6	PE	0.00372687
5504	Tier 3	PE O-60:11	PE	0.000477173
3623	Tier 3	PG 27:0;O	PG	0.00075115
3785	Tier 3	PG 28:0	PG	5.29048e-05
4241	Tier 3	PG 36:2	PG	0.000119726
4364	Tier 3	PG 36:2	PG	0.000894621
4729	Tier 3	PG 38:3;O	PG	0.000112235
4687	Tier 3	PG 39:5	PG	0.0100465
4688	Tier 3	PG 39:5	PG	0.000131882
4663	Tier 3	PG 39:7;O	PG	0.000125009
4886	Tier 3	PG 40:2;O	PG	3.74878e-05
4841	Tier 3	PG 43:10	PG	0.00013991
4815	Tier 3	PG 43:11;O	PG	3.65179e-05
4805	Tier 3	PG 43:4	PG	2.9613e-05
5092	Tier 3	PG 44:0	PG	2.14168e-05
5117	Tier 3	PG 46:2	PG	0.000432541
5028	Tier 3	PG 47:10	PG	0.000469921
5296	Tier 3	PG 49:0;O	PG	0.000121617
5354	Tier 3	PG 50:0	PG	0.00205105
5477	Tier 3	PG 52:10;O	PG	0.000893564
5452	Tier 3	PG 53:3;O	PG	0.00694799
5580	Tier 3	PG 59:8	PG	0.000101807
3917	Tier 3	PG O-34:3	PG	0.000747725
4136	Tier 3	PG O-36:3	PG	5.93579e-06
4464	Tier 3	PG O-37:3	PG	0.000956757
4465	Tier 3	PG O-37:3	PG	4.91499e-05
5065	Tier 3	PG O-46:1	PG	0.00166259
5246	Tier 3	PG O-49:0;O	PG	7.59745e-05
5162	Tier 3	PG O-49:2	PG	0.00857423
5297	Tier 3	PG O-50:0;O	PG	0.00126694
5350	Tier 3	PG O-51:0;O	PG	0.00274777
4875	Tier 1	PI 10:0_26:2	PI	0.0544952
4827	Tier 2	PI 15:0_22:4	PI	0.00166873
4748	Tier 1	PI 16:0_20:4	PI	0.000814622
4787	Tier 2	PI 18:0_18:1	PI	0.00192854
4902	Tier 1	PI 18:0_20:4	PI	0.00552184
4774	Tier 1	PI 18:1_18:1	PI	0.00302005
3741	Tier 3	PI 22:6	PI	0.00128985
3858	Tier 3	PI 23:3	PI	0.00482124
4591	Tier 3	PI 32:0	PI	0.865854
4997	Tier 3	PI 35:4;O	PI	0.000197761
4890	Tier 3	PI 38:5	PI	0.00268998
4958	Tier 3	PI 38:7;O	PI	9.90425e-06
5018	Tier 3	PI 40:6	PI	0.000286953
5006	Tier 3	PI 40:7	PI	9.96141e-05
5091	Tier 3	PI 41:5	PI	5.22909e-05
4762	Tier 1	PI O-16:0_20:4;O	PI	0.00107116
4761	Tier 2	PI O-16:0_20:4;O	PI	0.000685026
4597	Tier 3	PI O-30:0;O	PI	0.00034984
5154	Tier 3	PI O-44:12	PI	0.000243537
4320	Tier 3	PIP 21:3;O	PIP	0.136585
4025	Tier 3	PIP 21:5;O	PIP	0.198936
3875	Tier 3	PIP 21:6	PIP	0.00317771
4419	Tier 3	PIP 22:3;O	PIP	0.0129189
4549	Tier 3	PIP 23:2;O	PIP	0.00121718
4676	Tier 3	PIP 25:5;O	PIP	0.00395236
4531	Tier 3	PIP 25:7;O	PIP	0.113355
5192	Tier 3	PIP 32:1;O	PIP	0.000169237
5347	Tier 3	PIP 37:2	PIP	0.000100704
5820	Tier 3	PIP 54:2	PIP	0.214329
5963	Tier 3	PIP 58:0	PIP	0.00964605
5979	Tier 3	PIP 59:0	PIP	0.00990343
5954	Tier 3	PIP 60:7	PIP	0.163884
6003	Tier 3	PIP 62:5	PIP	0.26072
6013	Tier 3	PIP 62:7;O	PIP	0.0143099
4912	Tier 3	PIP2 24:3	PIP	0.000134915
4974	Tier 3	PIP2 24:5;O	PIP	0.00117847
4930	Tier 3	PIP2 26:6;O	PIP	0.0791516
5244	Tier 3	PIP2 29:8;O	PIP	0.00189302
5592	Tier 3	PIP2 38:1	PIP	0.0513607
6125	Tier 3	PIP2 63:4	PIP	0.08038
5081	Tier 3	PIP3 22:2	PIP	0.230903
5201	Tier 3	PIP3 22:2	PIP	0.000828659
5283	Tier 3	PIP3 23:1;O	PIP	0.000802842
5151	Tier 3	PIP3 23:2	PIP	0.0938776
5323	Tier 3	PIP3 24:2;O	PIP	0.000279829
5208	Tier 3	PIP3 26:6	PIP	0.000983673
5374	Tier 3	PIP3 26:6	PIP	0.00010438
5267	Tier 3	PIP3 26:6;O	PIP	0.00047714
5372	Tier 3	PIP3 28:7	PIP	0.195184
5445	Tier 3	PIP3 28:7	PIP	0.00041821
5499	Tier 3	PIP3 29:6;O	PIP	0.000709798
5407	Tier 3	PIP3 29:7	PIP	0.0815399
5689	Tier 3	PIP3 40:8	PIP	0.000405406
5770	Tier 3	PIP3 43:8	PIP	0.000258099
6019	Tier 3	PIP3 53:6	PIP	0.898829
4537	Tier 2	PS 17:0_21:0	PS	0.0151453
4522	Tier 2	PS 17:0_21:1	PS	0.0473794
4480	Tier 2	PS 18:2_20:2	PS	0.0205194
4562	Tier 2	PS 18:2_21:2	PS	0.0428703
4606	Tier 2	PS 21:0_18:1	PS	0.0334484
4740	Tier 2	PS 21:0_20:3	PS	0.0221399
4580	Tier 2	PS 21:1_18:2	PS	0.0318901
4718	Tier 2	PS 21:1_20:4	PS	0.0265757
4842	Tier 2	PS 21:1_22:6	PS	0.0100766
4184	Tier 3	PS 35:6	PS	0.495093
4326	Tier 3	SHexCer 31:0;O5	Sulf	0.000143569
4427	Tier 3	SHexCer 33:0;O3	Sulf	0.0829788
4532	Tier 3	SHexCer 33:0;O4	Sulf	0.000415
4520	Tier 3	SHexCer 34:0;O3	Sulf	0.000475182
4579	Tier 3	SHexCer 35:0;O4	Sulf	0.00048887
4671	Tier 3	SHexCer 35:0;O5	Sulf	0.000168037
4561	Tier 3	SHexCer 35:1;O4	Sulf	0.000561191
4662	Tier 3	SHexCer 35:1;O5	Sulf	0.000173453
4742	Tier 3	SHexCer 36:0;O5	Sulf	0.000239903
4738	Tier 3	SHexCer 36:1;O5	Sulf	0.000491034
4837	Tier 3	SHexCer 36:1;O5	Sulf	0.00102096
4961	Tier 3	SHexCer 36:3;O5	Sulf	0.000128696
4703	Tier 3	SHexCer 37:3;O4	Sulf	0.000214278
4792	Tier 3	SHexCer 37:3;O5	Sulf	0.000526566
4778	Tier 3	SHexCer 37:4;O5	Sulf	0.000410061
4894	Tier 3	SHexCer 38:0;O5	Sulf	0.000269814
4888	Tier 3	SHexCer 38:1;O5	Sulf	0.000227538
4874	Tier 3	SHexCer 38:2;O5	Sulf	0.000267031
5133	Tier 3	SHexCer 38:5;O6	Sulf	3.44392e-05
5352	Tier 3	SHexCer 42:5;O6	Sulf	1.80628e-05
5302	Tier 3	SHexCer 48:0;O2	Sulf	6.416e-05
5552	Tier 3	SHexCer 53:5;O4	Sulf	0.000243358
3966	Tier 3	SM 35:0;O2	SM	2.37471e-05
4689	Tier 3	SM 37:5;O6	SM	3.44358e-05
4963	Tier 3	SM 46:5;O3	SM	7.31814e-05
5169	Tier 3	SM 48:2;O5	SM	0.000151696
5370	Tier 3	SM 52:4;O5	SM	0.000243917
5432	Tier 3	SM 52:4;O5	SM	0.000137397
5526	Tier 3	SM 53:2;O5	SM	5.28467e-05
3918	Tier 1	SM d14:2_22:0	SM	2.97329e-06
4690	Tier 1	SM d15:1_26:0	SM	0.000547315
4406	Tier 2	SM d17:2_24:1	SM	0.000694945
3745	Tier 1	SM d18:1_16:0	SM	4.74623e-05
4242	Tier 1	SM d21:1_18:0	SM	0.000326925
743	Tier 3	SPB 14:3;O2	SPB	1.36126e-05
731	Tier 3	SPB 16:1;O	SPB	0.000324685
737	Tier 3	SPB 16:1;O	SPB	0.000388222
951	Tier 1	SPB 17:0;O2	SPB	0.00140772
908	Tier 3	SPB 18:2;O	SPB	0.00240581
909	Tier 3	SPB 18:2;O	SPB	0.00194913
910	Tier 3	SPB 18:2;O	SPB	0.000265455
911	Tier 3	SPB 18:2;O	SPB	0.00250363
1074	Tier 3	SPB 18:2;O	SPB	8.22264e-05
1202	Tier 3	SPB 19:0;O2	SPB	8.47159e-05
1172	Tier 3	SPB 20:0;O	SPB	0.000644793
1139	Tier 3	SPB 20:1;O	SPB	0.00012415
1753	Tier 3	SPBP 19:0;O2	SPB	7.31633e-05
888	Tier 3	ST 18:0;O	ST	0.017494
1444	Tier 3	ST 18:0;O7	ST	0.00556161
1113	Tier 3	ST 18:1;O3	ST	0.0782237
1859	Tier 3	ST 18:1;O3;S	ST	2.48642
971	Tier 3	ST 18:1;O4	ST	0.00869644
618	Tier 3	ST 18:2;O	ST	0.000705838
841	Tier 3	ST 18:2;O3	ST	0.00198393
1209	Tier 3	ST 18:4;O;S	ST	0.000476753
2500	Tier 3	ST 18:4;O4;GlcA	ST	0.307846
2589	Tier 3	ST 18:5;O8;GlcA	ST	0.0471636
1860	Tier 3	ST 19:0;O7	ST	0.0817161
842	Tier 3	ST 19:1;O2	ST	0.00129686
959	Tier 3	ST 19:1;O3	ST	0.00179977
2023	Tier 3	ST 19:1;O4;S	ST	0.212722
1841	Tier 3	ST 19:1;O5;G	ST	0.000805748
2055	Tier 3	ST 19:1;O5;S	ST	0.892431
2087	Tier 3	ST 19:1;O5;S	ST	0.00111569
2351	Tier 3	ST 19:1;O7;S	ST	0.02686
717	Tier 3	ST 19:2;O	ST	0.000805207
827	Tier 3	ST 19:2;O2	ST	0.0044895
1914	Tier 3	ST 19:2;O3;T	ST	0.00205189
2219	Tier 3	ST 19:2;O6;S	ST	0.0821777
2253	Tier 3	ST 19:3;O;GlcA	ST	2.23551
2245	Tier 3	ST 19:3;O8;S	ST	0.0039347
2284	Tier 3	ST 19:3;O8;S	ST	0.00282074
2012	Tier 3	ST 19:3;O8;S	ST	0.00456175
1126	Tier 3	ST 19:5;O	ST	0.0975534
1464	Tier 3	ST 19:5;O7	ST	0.000829303
843	Tier 3	ST 20:0;O	ST	0.00443093
960	Tier 3	ST 20:0;O2	ST	0.0152643
2453	Tier 3	ST 20:0;O2;Hex	ST	0.925003
1956	Tier 3	ST 20:0;O3;S	ST	2.08699
1598	Tier 3	ST 20:0;O7	ST	0.00558015
2131	Tier 3	ST 20:0;O7;G	ST	0.0246572
1787	Tier 3	ST 20:0;O8	ST	0.0174532
1685	Tier 3	ST 20:1;O2;S	ST	0.438008
1070	Tier 3	ST 20:1;O3	ST	0.00878492
934	Tier 3	ST 20:2;O2	ST	0.00199739
1062	Tier 3	ST 20:2;O3	ST	0.00108045
2002	Tier 3	ST 20:2;O3;S	ST	0.0709007
2400	Tier 3	ST 20:3;O;GlcA	ST	0.715406
2487	Tier 3	ST 20:3;O8;S	ST	0.120234
2750	Tier 3	ST 20:4;O4;HexNAc	ST	1.12984
1280	Tier 3	ST 20:5;O	ST	0.0619656
2520	Tier 3	ST 21:0;O2;Hex	ST	0.843894
2108	Tier 3	ST 21:0;O6;G	ST	0.00697311
1210	Tier 3	ST 21:1;O3	ST	0.00127523
2089	Tier 3	ST 21:1;O6;G	ST	0.000621564
1194	Tier 3	ST 21:2;O3	ST	0.00575673
1421	Tier 3	ST 21:5;O	ST	0.148624
1277	Tier 3	ST 21:5;O3	ST	0.628122
2620	Tier 3	ST 22:0;O4;Hex	ST	0.000852548
2206	Tier 3	ST 22:0;O6;G	ST	0.00875044
3328	Tier 3	ST 22:1;O8;HexNAc	ST	0.00170548
2184	Tier 3	ST 22:2;O3;S	ST	0.198698
1560	Tier 3	ST 22:4;O2	ST	0.00430279
2147	Tier 3	ST 22:5;O3;S	ST	0.00183699
2967	Tier 3	ST 22:6;O4;HexNAc	ST	0.0085311
2954	Tier 3	ST 22:6;O8;GlcA	ST	0.0128468
2389	Tier 3	ST 24:0;O6;G	ST	0.0110014
1536	Tier 3	ST 24:3;O	ST	0.00900426
2473	Tier 3	ST 24:4;O5;S	ST	0.123708
2338	Tier 3	ST 24:5;O3;S	ST	0.0731023
2916	Tier 3	ST 25:3;O2;HexNAc	ST	0.104148
1599	Tier 3	ST 25:3;O3	ST	0.000322008
3025	Tier 3	ST 25:4;O3;GlcA	ST	0.169808
2618	Tier 3	ST 25:5;O6;S	ST	0.083604
2664	Tier 3	ST 25:7;O8;G	ST	0.0183855
3950	Tier 3	ST 26:0;O8;HexNAc	ST	0.0347644
2539	Tier 3	ST 26:1;O;GlcA	ST	0.000434905
1771	Tier 3	ST 26:3;O4	ST	4.32117e-05
2415	Tier 3	ST 26:3;O4;G	ST	4.13603
2501	Tier 3	ST 26:4;O3;T	ST	0.000218088
1657	Tier 3	ST 26:5;O2	ST	0.075106
1658	Tier 3	ST 26:5;O2	ST	0.223742
1659	Tier 3	ST 26:5;O2	ST	0.267382
2749	Tier 3	ST 26:7;O8;G	ST	0.00248933
2149	Tier 1	ST 27:1;O;S	ST	1.03594
4169	Tier 3	ST 28:0;O8;HexNAc	ST	0.276946
2712	Tier 3	ST 28:1;O4;S	ST	0.56098
1958	Tier 3	ST 28:5;O	ST	0.112131
1916	Tier 3	ST 29:1;O3	ST	7.11735e-05
1917	Tier 3	ST 29:1;O3	ST	5.30262e-05
3670	Tier 3	ST 29:4;O5;GlcA	ST	0.313087
2200	Tier 3	ST 29:5;O3	ST	0.217806
2201	Tier 3	ST 29:5;O3	ST	0.0289429
2203	Tier 3	ST 29:5;O3	ST	0.0886394
2202	Tier 3	ST 29:5;O3	ST	0.184383
3239	Tier 3	ST 30:0;O;Hex	ST	0.029959
2704	Tier 3	ST 30:4;O4;G	ST	0.186391
4042	Tier 3	ST 30:4;O8;GlcA	ST	0.93952
2150	Tier 3	ST 30:5;O	ST	0.279054
2152	Tier 3	ST 30:5;O	ST	0.0415544
3609	Tier 3	ST 30:5;O8;T	ST	0.147128
4755	Tier 1	TG 15:0_18:2_18:2	TG	0.000161903
4843	Tier 1	TG 16:0_18:1_18:2	TG	0.00056264
4833	Tier 1	TG 16:1_18:1_18:2	TG	0.000352565
4966	Tier 1	TG 16:1_18:1_20:4	TG	0.000196858
4929	Tier 2	TG 17:0_18:1_18:1	TG	0.000106931
4896	Tier 1	TG 17:1_18:2_18:2	TG	9.8426e-05
4981	Tier 1	TG 18:1_18:1_18:2	TG	0.000210194
4972	Tier 1	TG 18:1_18:2_18:2	TG	0.000539758
4973	Tier 1	TG 18:1_18:2_18:2	TG	9.46059e-05
5073	Tier 1	TG 18:1_18:2_20:4	TG	0.000173186
5176	Tier 1	TG 18:1_18:2_22:6	TG	8.54304e-05
4965	Tier 1	TG 18:2_18:2_18:2	TG	0.000176998
4952	Tier 1	TG 18:2_18:2_18:3	TG	4.75038e-05
5167	Tier 2	TG 18:2_18:2_22:6	TG	5.88494e-05
4675	Tier 3	TG 46:1;O3	TG	6.5549e-05
4659	Tier 3	TG 46:5;O2	TG	8.3296e-06
4744	Tier 3	TG 47:1;O3	TG	7.50498e-05
4824	Tier 3	TG 48:1;O3	TG	0.000108647
4809	Tier 3	TG 48:2;O3	TG	8.93351e-05
4971	Tier 3	TG 50:1;O3	TG	4.36557e-05
4964	Tier 3	TG 50:2;O3	TG	6.18255e-05
4868	Tier 3	TG 52:1	TG	8.14793e-06
4953	Tier 3	TG 52:1;O	TG	5.7242e-05
4943	Tier 3	TG 52:2;O	TG	6.93994e-05
5084	Tier 3	TG 52:2;O3	TG	0.000454084
5072	Tier 3	TG 52:3;O3	TG	0.000121585
4810	Tier 3	TG 52:6	TG	5.05497e-05
5002	Tier 3	TG 54:1	TG	4.48655e-05
5074	Tier 3	TG 54:1;O	TG	5.52993e-05
5213	Tier 3	TG 54:1;O3	TG	2.69644e-05
5066	Tier 3	TG 54:2;O	TG	0.000130922
5207	Tier 3	TG 54:2;O3	TG	0.000311271
5055	Tier 3	TG 54:3;O	TG	7.58437e-05
5170	Tier 3	TG 54:3;O	TG	0.00873891
5197	Tier 3	TG 54:3;O3	TG	0.00118234
5199	Tier 3	TG 54:3;O3	TG	0.00101014
5046	Tier 3	TG 54:4;O	TG	6.19645e-05
5189	Tier 3	TG 54:4;O3	TG	0.000173419
5119	Tier 3	TG 56:2	TG	3.02346e-05
5253	Tier 3	TG 56:2;O2	TG	6.80256e-10
5231	Tier 3	TG 56:4;O2	TG	5.90321e-06
5079	Tier 3	TG 56:6;O	TG	9.97733e-05
5319	Tier 3	TG 57:8;O3	TG	4.05986e-05
5532	Tier 3	TG 64:1;O2	TG	4.75235e-05
5577	Tier 3	TG 65:13;O3	TG	1.93685e-06
5624	Tier 3	TG 68:0	TG	3.73898e-05
5654	Tier 3	TG 70:4	TG	1.90544e-05
5709	Tier 3	TG 70:4;O2	TG	4.61218e-06
5670	Tier 3	TG 70:6;O2	TG	2.25642e-05
5731	Tier 3	TG 71:16;O3	TG	2.89074e-05
5657	Tier 3	TG 72:18	TG	0.000159135
5796	Tier 3	TG 74:20;O3	TG	1.94168e-05
5833	Tier 3	TG 74:3;O2	TG	9.35277e-05
5832	Tier 3	TG 75:18;O3	TG	3.67921e-05
5855	Tier 3	TG 76:18;O3	TG	3.09264e-06
6024	Tier 3	TG 82:2;O	TG	0.00206142
6032	Tier 3	TG 84:11;O3	TG	8.15792e-06
6023	Tier 3	TG 84:8;O	TG	0.000154613
6126	Tier 3	TG 86:1;O	TG	0.0107703
6064	Tier 3	TG 87:17	TG	6.78273e-05
6103	Tier 3	TG 88:1	TG	1.74649e-05
6169	Tier 3	TG 89:2;O2	TG	0.000155377
6191	Tier 3	TG 89:2;O2	TG	0.00733336
6120	Tier 3	TG 90:1	TG	2.17859e-05
6166	Tier 3	TG 90:1;O2	TG	7.61255e-05
6164	Tier 3	TG 90:2;O	TG	0.00361152
6113	Tier 3	TG 90:20	TG	0.00355614
6182	Tier 3	TG 91:0;O2	TG	1.33376e-05
6197	Tier 3	TG 91:1;O2	TG	0.000154597
6225	Tier 3	TG 91:1;O2	TG	0.0161521
6143	Tier 3	TG 91:20	TG	1.92305e-05
6210	Tier 3	TG 91:3;O2	TG	0.00879574
6196	Tier 3	TG 92:0;O2	TG	4.58631e-06
6207	Tier 3	TG 92:3;O2	TG	5.12362e-06
6214	Tier 3	TG 92:6;O	TG	0.0106576
6228	Tier 3	TG 93:1;O2	TG	6.0554e-05
6208	Tier 3	TG 94:3	TG	8.20839e-06
6215	Tier 3	TG 94:5;O	TG	1.15319e-05
6234	Tier 3	TG 96:13	TG	6.73711e-06
4669	Tier 3	TG O-48:0;O3	TG	0.000208309
4866	Tier 3	TG O-54:8	TG	0.000171471
5717	Tier 3	TG O-75:14	TG	3.4803e-05
5764	Tier 3	TG O-77:16	TG	3.67224e-05
6067	Tier 3	TG O-85:0;O3	TG	0.00172615
6085	Tier 3	TG O-86:0;O3	TG	0.000167216
6055	Tier 3	TG O-88:1	TG	0.000143418
6134	Tier 3	TG O-90:1	TG	9.12287e-06
6175	Tier 3	TG O-91:0	TG	6.2579e-05
6188	Tier 3	TG O-94:4	TG	0.000119942
6206	Tier 3	TG O-95:4	TG	0.000165036
6193	Tier 3	TG O-95:7	TG	2.46671e-06
6190	Tier 3	TG O-95:8	TG	0.000196216
6218	Tier 3	TG O-96:5	TG	1.45057e-05
6216	Tier 3	TG O-96:6	TG	4.94085e-05
6220	Tier 3	TG O-97:9	TG	2.27963e-05
6235	Tier 3	TG O-98:9	TG	8.8386e-06
1770	Tier 2	Tri(butoxyethyl)phosphate	Other	0.485006
4878	Tier 1	Ubidecarenone	Other	0.0327471
