# Supplementary material for: The Lipid Composition of the Exo-Metabolome from Haemonchus contortus
Source: Metabolites. 2025 Mar 11;15(3):193. doi: 10.3390/metabo15030193 (PMC11944095; doi:10.3390/metabo15030193)
Supplement: Supplementary file 1 [file metabolites-15-00193-s001.zip › Supplementary Table S4. Significantly altered lipids 2h vs RPMI.xlsx]

## Sheet: Supplemental Table S4
Supplemental Table S4. List of significantly altered lipids for non-parametric volcano plot analysis comparing normalized peak intensities detected at "2h" and "0h" ("RPMI" group). Note that in the feature information section (column A to column E), column "Feature Identifier (polarity m/z / RT)" shows the identifier for each feature, including polarity of the main ion (P for positive or N for ne…
Feature Identifier (polarity / mz / rt)	No	RT (min)	m/z	Polarity	Annotation level	Annotation	Other Possibilities	Subclass	Fold Change (2h / 0h - RPMI)	FDR-p	Significant?	Observations
P856.7384/17.71	4745	17.71	856.738	Pos	Tier 3	ACer 54:5;O4	Cer 54:6;O5 | TG 51:5 | CE 27:2;O4 | TG O-51:6;O	Acer	7.6792	1.0355e-06	Yes
P940.8325/19.45	5158	19.45	940.833	Pos	Tier 3	ACer 60:5;O4	DG 57:6;O | DG O-57:7;O2 | TG 57:5 | CE 33:2;O4	Acer	7.6695	1.0355e-06	Yes
P371.2911/1.31	1616	1.31	371.291	Pos	Tier 3	CAR 13:2	FA 23:3 | FA 25:6	Car	4.1457	0.00041592	Yes
N484.3309/2.20	2277	2.2	484.331	Neg, merged	Tier 3	CAR 18:2;O	NAE 23:3;O3 | CAR 19:2;O3	Car	1.8053	0.015985	Yes
N360.1929/2.35	1548	2.35	360.193	Neg	Tier 3	CAR 11:2	NAE 16:3;O2	Car	1.8358	0.018258	Yes
N554.3720/3.04	2665	3.04	554.372	Neg	Tier 3	CAR 22:3;O2	ST 27:0;O5;G | NAE 27:4;O4 | ST 28:0;O7;G | CAR 23:3;O4	Car	1.7906	0.020618	Yes
P328.2485/1.15	1298	1.15	328.248	Pos	Tier 3	CAR 11:1	MG 15:3 | ST 18:0;O4 | MG O-15:4;O | FA 18:3;O2	Car	1.6415	0.027681	Yes
P417.3690/2.82	1862	2.82	417.369	Pos	Tier 3	CAR 16:0	NAE 21:1;O2 | ST 28:0;O3 | FA 26:1 | ST 28:1;O2	Car	0.46418	0.041773	Yes	significantly elevated at 2h vs.RPMI and 4h vs. 2h
N722.6667/16.88	3856	16.88	722.667	Neg, merged	Tier 2	Cer d23:0_21:1		Cer	0.62611	0.026076	Yes
P965.8274/18.78	5256	18.78	965.827	Pos	Tier 3	CerP 54:0;O5	DG O-63:12 | DG O-61:9 | DG 63:10 | DG 58:3	Cer	7.6744	1.0355e-06	Yes
N622.5776/13.79	3142	13.79	622.578	Neg	Tier 3	Cer 38:1;O	Cer 39:1;O3	Cer	7.4359	1.6779e-06	Yes
P625.5518/11.82	3161	11.82	625.552	Pos	Tier 3	Cer 37:3;O4	DG O-39:5	Cer	8.4831	3.5602e-05	Yes
N570.4847/9.31	2765	9.31	570.485	Neg	Tier 3	Cer 37:5;O2		Cer	1.8632	0.02374	Yes
N684.5431/14.80	3611	14.8	684.543	Neg	Tier 3	Cer 38:2;O5		Cer	0.62422	0.031427	Yes
P1404.8958/20.07	6137	20.07	1404.9	Pos	Tier 3	CL 68:11		CL	3.4557	0.0031958	Yes
N592.7670/3.72	2929	3.72	592.767	Neg	Tier 3	CoA 29:0		CoA	1.8693	0.035174	Yes
N592.7675/2.83	2933	2.83	592.767	Neg	Tier 3	CoA 29:0		CoA	1.7566	0.040422	Yes
P610.5404/12.35	3069	12.35	610.54	Pos	Tier 2	DG 16:0_18:2		DG	3.1494	0.026563	Yes
P634.5407/11.72	3220	11.72	634.541	Pos	Tier 3	DG 36:4	DG O-36:5;O | CE 12:0;O3 | TG O-36:4 | Cer 39:4;O4	DG	8.2732	1.6779e-06	Yes
P884.8063/19.52	4897	19.52	884.806	Pos	Tier 3	DG 54:5	DG O-54:6;O | CE 30:1;O3 | TG O-54:5 | ACer 57:4;O3	DG	8.2733	1.6779e-06	Yes
P967.8429/19.27	5261	19.27	967.843	Pos	Tier 3	DG O-63:11	DG O-61:8 | DG 63:9 | DG 58:2 | TG O-58:2	DG	8.2729	1.6779e-06	Yes
P979.8470/19.26	5307	19.26	979.847	Pos	Tier 3	DG O-64:12	DG O-62:9 | DG 64:10 | DG O-64:11;O | DG 59:3	DG	8.2722	1.6779e-06	Yes
P928.8324/19.75	5105	19.75	928.832	Pos	Tier 3	DG 56:5;O	DG O-56:6;O2 | TG 56:4 | CE 32:1;O4 | TG O-56:5;O	DG	8.1976	1.6779e-06	Yes
N715.5478/12.86	3808	12.86	715.548	Neg	Tier 3	DG 40:5	DG O-40:6;O | DG O-42:7 | TG O-40:5	DG	7.6425	1.6779e-06	Yes
N771.5752/13.07	4221	13.07	771.575	Neg	Tier 3	DG 43:6;O	DG O-43:7;O2 | TG 43:5 | TG O-43:6;O	DG	7.6421	1.6779e-06	Yes
P614.5718/14.70	3094	14.7	614.572	Pos	Tier 3	DG 34:0	DG O-34:1;O | TG O-34:0 | Cer 37:0;O4	DG	8.6306	5.1035e-06	Yes
N631.4783/9.46	3204	9.46	631.478	Neg	Tier 3	DG 31:0;O2	EPC 32:1;O2 | SM 30:1;O2 | TG O-31:0;O2 | EPC 33:1;O2	DG	0.49231	0.00035481	Yes
N709.5618/12.34	3776	12.34	709.562	Neg	Tier 3	DG 38:2;O	DG O-38:3;O2 | TG 38:1 | TG O-38:2;O	DG	0.5381	0.001221	Yes
N639.4840/8.98	3255	8.98	639.484	Neg	Tier 3	DG 33:2;O	DG O-33:3;O2 | TG 33:1 | TG O-33:2;O	DG	0.56024	0.0017718	Yes
P762.6603/16.39	4175	16.39	762.66	Pos	Tier 3	DG 44:4;O	DG O-44:5;O2 | TG 44:3 | CE 20:0;O4 | TG O-44:4;O	DG	0.65854	0.0023797	Yes
N737.5936/13.77	3974	13.77	737.594	Neg	Tier 3	DG 40:2;O	DG O-40:3;O2 | TG 40:1 | TG O-40:2;O	DG	0.56744	0.0093445	Yes
P932.8470/19.60	5118	19.6	932.847	Pos	Tier 3	DG O-59:9	SM 49:0;O2 | ACer 62:6;O3 | EPC 52:0;O2	DG	0.65175	0.024844	Yes
P817.6791/13.97	4534	13.97	817.679	Pos	Tier 3	EPC 44:1;O3	SM 41:1;O3 | PC O-38:2 | PE O-41:2	EPC	7.6788	1.0355e-06	Yes
P963.8107/18.31	5247	18.31	963.811	Pos	Tier 3	EPC 52:0;O5	SM 49:0;O5 | CerP 54:1;O5 | DG O-61:10 | DG 58:4	EPC	7.6933	1.0547e-06	Yes
N847.6910/15.02	4696	15.02	847.691	Neg	Tier 3	EPC 45:0;O4	SM 41:0;O2 | EPC 44:0;O2 | SM 43:0;O4 | EPC 46:0;O4	EPC	7.4402	1.6779e-06	Yes
P597.4012/2.34	2971	2.34	597.401	Pos	Tier 3	EPC 30:5;O2	EPC 28:2;O2 | ST 27:0;O5;Hex | ST 27:0;O3;GlcA | ST 27:1;O4;Hex	EPC	1.7323	0.0009478	Yes
N255.2330/3.11	724	3.11	255.233	Neg	Tier 1	FA 16:0		FA	1.8743	0.00042104	Yes
N309.2799/4.47	1110	4.47	309.28	Neg	Tier 1	FA 20:1		FA	1.871	0.0040221	Yes
N283.2643/4.35	919	4.35	283.264	Neg, merged	Tier 1	FA 18:0		FA	1.6567	0.02091	Yes
N589.5177/4.35	2907	4.35	589.518	Neg, merged	Tier 1	FA 18:0_20:2;O (FAHFA)		FA	1.6142	0.035234	Yes
N339.3268/8.00	1433	8	339.327	Neg	Tier 2	FA 22:0 (Behenic acid)		FA	1.8057	0.0029195	Yes
N295.2643/3.82	1008	3.82	295.264	Neg	Tier 2	FA 19:1		FA	1.5706	0.0029464	Yes
N537.4887/12.48	2577	12.48	537.489	Neg, merged	Tier 2	FA 18:0_16:0;O (FAHFA)		FA	1.7519	0.019371	Yes
N255.2329/1.96	721	1.96	255.233	Neg	Tier 2	FA 16:0		FA	1.7688	0.023982	Yes
N297.2435/1.77	1031	1.77	297.244	Neg, merged	Tier 2	FA 18:1;O		FA	1.9142	0.042977	Yes
P223.0964/1.18	498	1.18	223.096	Pos	Tier 3	FA 10:2;O2		FA	0.18611	1.0313e-06	Yes
P425.4356/8.08	1896	8.08	425.436	Pos	Tier 3	FA 28:0		FA	8.3013	4.2953e-06	Yes
P270.2432/1.22	817	1.22	270.243	Pos	Tier 3	FA 16:2		FA	0.26034	5.3425e-06	Yes
P291.1802/1.16	970	1.16	291.18	Pos	Tier 3	FA 14:1;O4		FA	9.5563	7.5505e-05	Yes
P319.2116/1.29	1227	1.29	319.212	Pos, merged	Tier 3	FA 16:1;O4		FA	9.451	0.00056495	Yes
N511.4727/3.11	2441	3.11	511.473	Neg	Tier 3	FA 32:0;O2	FA 31:0	FA	1.8406	0.00081884	Yes
P219.1238/1.09	469	1.09	219.124	Pos, merged	Tier 3	FA 10:1;O3		FA	2.5474	0.0012624	Yes
P347.2429/1.50	1470	1.5	347.243	Pos, merged	Tier 3	FA 18:1;O4		FA	6.2707	0.0017274	Yes
N391.2304/1.59	1732	1.59	391.23	Neg	Tier 3	FA 18:1;O4	LPA O-16:2 | FA 20:2;O3 | MG 17:2;O	FA	5.5557	0.0022937	Yes
P397.2595/1.22	1761	1.22	397.26	Pos	Tier 3	FA 22:4;O4	FA 20:1;O4	FA	10.042	0.011549	Yes
N385.1908/3.11	1697	3.11	385.191	Neg	Tier 3	FA 18:4;O4	ST 18:1;O6 | ST 24:6;O2 | ST 19:1;O8	FA	1.9836	0.012646	Yes
N171.1389/1.33	141	1.33	171.139	Neg	Tier 3	FA 10:0		FA	2.1253	0.015115	Yes
N379.2662/4.79	1656	4.79	379.266	Neg	Tier 3	FA 20:0;O2	MG 17:0 | ST 26:5;O2 | MG O-17:1;O	FA	1.8678	0.019333	Yes
N481.4624/12.41	2259	12.41	481.462	Neg	Tier 3	FA 31:0;O		FA	1.8835	0.023982	Yes
N413.2221/4.35	1840	4.35	413.222	Neg	Tier 3	FA 20:4;O4	ST 20:1;O6 | ST 26:6;O2 | ST 21:1;O8	FA	1.8901	0.026411	Yes
N203.0832/1.02	374	1.02	203.083	Neg	Tier 3	FA 10:2		FA	2.3572	0.031569	Yes
N467.4104/10.24	2167	10.24	467.41	Neg	Tier 3	FA 28:1	FA 29:1;O2	FA	1.549	0.032201	Yes
N335.1704/1.15	1341	1.15	335.17	Neg	Tier 3	FA 14:1;O4		FA	28.052	0.037787	Yes
N351.2517/4.35	1492	4.35	351.252	Neg	Tier 3	FA 20:3	FA 21:3;O2 | ST 20:0;O2 | ST 21:0;O4	FA	1.5588	0.03942	Yes
N513.3690/1.95	2454	1.95	513.369	Neg, merged	Tier 3	FA 30:3;O2		FA	1.7837	0.041186	Yes
N269.2122/1.42	810	1.42	269.212	Neg, merged	Tier 3	FA 16:1;O		FA	2.1679	0.044428	Yes
N337.3112/6.09	1387	6.09	337.311	Neg	Tier 3	FA 22:1		FA	0.49367	0.04906	Yes
N878.5146/11.56	4861	11.56	878.515	Neg	Tier 3	Hex2Cer 30:3;O4	PS 40:7 | PS O-40:8;O | Hex2Cer 31:3;O6 | PC 40:9;O	HexCer	7.465	1.6779e-06	Yes
N858.6680/14.20	4754	14.2	858.668	Neg	Tier 3	HexCer 41:1;O3	HexCer 42:1;O5	HexCer	7.4457	1.6779e-06	Yes
N872.5633/10.91	4830	10.91	872.563	Neg	Tier 3	IPC 40:4;O3	PS 39:3 | PS O-39:4;O | HexCer 41:5;O5 | IPC 41:4;O3	IPC	7.4804	1.6779e-06	Yes
N870.5476/9.54	4821	9.54	870.548	Neg	Tier 3	IPC 40:5;O3	PS 39:4 | Hex2Cer 29:0;O4 | Hex2Cer 30:0;O6 | PS O-39:5;O	IPC	7.4604	1.6779e-06	Yes
N898.5786/11.26	4969	11.26	898.579	Neg	Tier 3	IPC 42:5;O3	Hex2Cer 31:0;O4 | Hex2Cer 32:0;O6 | PS 41:4 | PS O-41:5;O	IPC	7.4542	1.6779e-06	Yes
P544.3397/1.64	2612	1.64	544.34	Pos, merged	Tier 1	LPC 20:4		LPC	8.2865	4.1687e-06	Yes
P716.5518/2.21	3815	2.21	716.552	Pos	Tier 3	LPC O-30:0;O	LPE O-33:0;O	LPC	0.20351	1.0355e-06	Yes
P654.4516/4.10	3372	4.1	654.452	Pos	Tier 3	LPC 28:5	PC O-28:5 | LPE 31:5 | LPC O-28:6;O | LPC 26:2	LPC	0.21241	0.027681	Yes
N462.2987/2.36	2136	2.36	462.299	Neg, merged	Tier 3	LPE O-18:2	LPC O-16:2 | NAE 22:2;O3 | LPC O-15:2 | CAR 17:1;O	LPE	7.692	9.6058e-05	Yes
N464.3144/3.09	2143	3.09	464.314	Neg, merged	Tier 3	LPE O-18:1	LPC O-16:1 | NAE 22:1;O3 | LPC O-15:1 | CAR 17:0;O	LPE	7.6898	9.6058e-05	Yes
N506.3250/2.08	2407	2.08	506.325	Neg	Tier 3	LPE 20:1	LPC 18:1 | LPE O-20:2;O | PE O-20:1 | LPC O-18:2;O	LPE	7.6898	9.6058e-05	Yes
P583.3854/1.93	2862	1.93	583.385	Pos	Tier 3	LPE O-26:7		LPE	2.1915	0.00091955	Yes
N671.4165/2.73	3494	2.73	671.417	Neg	Tier 3	LPG 25:0;O	PG O-25:0;O | LPI O-23:0;O | LPA O-34:6	LPG	1.5004	0.03669	Yes
N613.3384/1.44	3087	1.44	613.338	Neg	Tier 3	LPI 19:0	LPI O-19:1;O	LPI	0.43259	0.015318	Yes
P752.4821/1.94	4088	1.94	752.482	Pos	Tier 3	LPS 33:3	LPS O-33:4;O	LPS	0.62745	0.015323	Yes
P329.2327/1.50	1310	1.5	329.233	Pos	Tier 3	MG 15:2;O	FA 18:2;O3	MG	13.286	0.00035963	Yes
P274.2375/1.25	844	1.25	274.238	Pos	Tier 3	MG O-12:2	NAE 13:0;O | FA 15:1;O	MG	0.5632	0.010225	Yes
P273.1693/1.25	840	1.25	273.169	Pos	Tier 3	MG 11:2;O	FA 14:2;O3	MG	4.4496	0.015318	Yes
P293.1747/1.41	988	1.41	293.175	Pos	Tier 3	MG 12:2	MG O-12:3;O | NAE 10:2;O4 | FA 15:2;O2	MG	3.5139	0.019669	Yes
P316.2119/1.12	1196	1.12	316.212	Pos	Tier 3	MG 13:3;O	FA 16:3;O3	MG	3.2313	0.020024	Yes
N403.2228/4.35	1786	4.35	403.223	Neg	Tier 3	MG 18:3;O	FA 21:3;O3 | ST 21:0;O5	MG	1.8551	0.024899	Yes
P628.4995/2.23	3178	2.23	628.499	Pos	Tier 3	NAT 34:2;O		NA	0.21687	6.851e-08	Yes
N388.1555/1.35	1716	1.35	388.155	Neg	Tier 3	NAT 13:0;O2		NA	21.789	2.216e-06	Yes
P337.2118/1.49	1385	1.49	337.212	Pos	Tier 3	NAT 13:1	MG O-15:2 | FA 21:6 | LPA O-13:0	NA	8.5928	2.216e-06	Yes
N604.4616/4.88	3022	4.88	604.462	Neg	Tier 3	NAT 30:0	CAR 28:4 | NAE 34:5;O4 | NAT 31:0;O2 | NAE 33:5;O2	NA	0.32331	4.6217e-06	Yes
P610.4894/4.29	3068	4.29	610.489	Pos	Tier 3	NAT 34:3	EPC 29:0;O2	NA	0.42634	0.00022233	Yes
N292.1589/1.17	977	1.17	292.159	Neg	Tier 3	NAT 11:0		NA	0.26079	0.00035688	Yes
P485.5047/2.07	2290	2.07	485.505	Pos	Tier 3	NAE 28:0		NAE	0.058269	8.1616e-09	Yes
P268.1884/1.14	803	1.14	268.188	Pos	Tier 3	NAE 11:0;O	NAE 13:3;O | FA 15:4;O	NAE	0.17746	6.851e-08	Yes	significantly elevated at 2h vs.RPMI and 4h vs.2h
P441.3286/1.82	1995	1.82	441.329	Pos	Tier 3	NAE 22:4;O3	CAR 17:3;O	NAE	0.21271	6.1658e-07	Yes
N478.3911/3.18	2227	3.18	478.391	Neg	Tier 3	NAE 26:3	NAE 27:3;O2 | CAR 22:2	NAE	0.19841	1.0355e-06	Yes
P228.1960/1.13	522	1.13	228.196	Pos, merged	Tier 3	NAE 11:1	FA 13:2	NAE	0.21281	1.5152e-06	Yes
P250.1427/1.15	683	1.15	250.143	Pos	Tier 3	NAE 10:2;O		NAE	15.114	6.1527e-06	Yes
P259.2017/1.12	755	1.12	259.202	Pos	Tier 3	NAE 11:2;O	ST 18:1;O2 | ST 18:2;O	NAE	0.22081	1.8211e-05	Yes
P290.1961/1.27	962	1.27	290.196	Pos	Tier 3	NAE 12:1;O3	MG 11:2;O | FA 14:2;O3	NAE	6.9306	0.0005945	Yes
N602.5261/3.09	3010	3.09	602.526	Neg	Tier 3	NAE 34:0;O		NAE	1.5024	0.0036755	Yes
N486.3954/8.89	2292	8.89	486.395	Neg	Tier 3	NAE 29:5;O	Cer 31:5;O2	NAE	1.6529	0.028612	Yes
N378.2700/8.60	1649	8.6	378.27	Neg	Tier 3	NAE 20:4;O2	NAE 19:4	NAE	1.8566	0.030701	Yes
P356.3522/6.08	1524	6.08	356.352	Pos	Tier 3	NAE 20:0	FA 22:1	NAE	0.45788	0.034757	Yes
N404.2259/4.34	1792	4.34	404.226	Neg	Tier 3	NAE 16:2;O4	NAE 18:3;O3	NAE	1.6893	0.037224	Yes
N458.4003/8.91	2100	8.91	458.4	Neg	Tier 3	NAE 28:4	Cer 30:4;O	NAE	2.096	0.037354	Yes
P583.5777/2.02	2863	2.02	583.578	Pos	Tier 3	NAE 34:1;O		NAE	0.14672	0.038919	Yes
P298.1771/1.14	1036	1.14	298.177	Pos	Tier 3	NAE 12:0;O		NAE	0.18588	0.042977	Yes
P430.3642/2.77	1922	2.77	430.364	Pos	Tier 3	NAE 26:5	NAE 24:2 | ST 28:3;O2 | FA 28:6	NAE	0.54876	0.044428	Yes
P243.0876/1.10	633	1.1	243.088	Pos, merged	Tier 2	7,8-dimethylalloxazine (lumichrome)		Other	5.8344	0.00061258	Yes
P1071.8102/18.81	5554	18.81	1071.81	Pos	Tier 3	PA 60:4	DG 67:13 | PA O-63:10 | PA O-60:5;O | TG O-67:13	PA	1.5542	0.049374	Yes
P798.6005/10.54	4415	10.54	798.6	Pos	Tier 1	PC 21:0_16:3		PC	6.3655	1.0355e-06	Yes
P808.5843/9.49	4468	9.49	808.584	Pos	Tier 1	PC 16:2_22:3		PC	6.361	1.0355e-06	Yes
P794.5690/8.53	4374	8.53	794.569	Pos	Tier 1	PC 17:1_20:4		PC	6.3528	1.0355e-06	Yes
P754.5377/7.44	4115	7.44	754.538	Pos	Tier 1	PC 17:2_17:2		PC	6.3453	1.0355e-06	Yes
P780.5532/8.03	4283	8.03	780.553	Pos, merged	Tier 1	PC 16:0_20:5		PC	6.3453	1.0355e-06	Yes
P774.6005/11.47	4250	11.47	774.601	Pos	Tier 1	PC 20:0_15:1		PC	6.3407	1.0355e-06	Yes
P822.6007/10.14	4553	10.14	822.601	Pos	Tier 1	PC 19:1_20:4		PC	6.3383	1.0355e-06	Yes
P796.5844/9.77	4392	9.77	796.584	Pos	Tier 1	PC 17:0_20:4		PC	6.3343	1.0355e-06	Yes
P772.6209/12.32	4235	12.32	772.621	Pos	Tier 1	PC O-16:2_20:0		PC	6.3308	1.0355e-06	Yes
P770.5690/8.85	4216	8.85	770.569	Pos	Tier 1	PC 17:1_18:2		PC	6.326	1.0355e-06	Yes
P806.5690/7.97	4459	7.97	806.569	Pos	Tier 1	PC 18:2_20:4		PC	6.3241	1.0355e-06	Yes
P746.6055/11.93	4050	11.93	746.606	Pos, merged	Tier 1	PC O-16:1_18:0		PC	6.3192	1.0355e-06	Yes
P770.6054/12.01	4219	12.01	770.605	Pos	Tier 1	PC O-18:3_18:0		PC	6.3115	1.0355e-06	Yes
P772.5847/10.13	4228	10.13	772.585	Pos	Tier 1	PC 17:0_18:2		PC	6.3116	1.0355e-06	Yes
P790.6317/13.87	4352	13.87	790.632	Pos	Tier 1	PC 18:0_18:0		PC	6.3111	1.0355e-06	Yes
P744.5533/8.67	4035	8.67	744.553	Pos	Tier 1	PC 15:0_18:2		PC	6.3101	1.0355e-06	Yes
P808.5838/8.93	4467	8.93	808.584	Pos	Tier 1	PC 18:1_20:4		PC	6.3085	1.0355e-06	Yes
P838.6316/12.12	4653	12.12	838.632	Pos, merged	Tier 1	PC 20:2_20:2		PC	6.3082	1.0355e-06	Yes
P756.5537/8.56	4130	8.56	756.554	Pos	Tier 1	PC 16:0_18:3		PC	6.3027	1.0355e-06	Yes
P772.6199/12.07	4234	12.07	772.62	Pos	Tier 1	PC O-16:2_20:0		PC	6.3017	1.0355e-06	Yes
P774.6376/13.52	4251	13.52	774.638	Pos	Tier 1	PC O-14:0_22:1		PC	6.2951	1.0355e-06	Yes
P832.5845/8.86	4612	8.86	832.585	Pos	Tier 1	PC 18:1_22:6		PC	6.2912	1.0355e-06	Yes
P798.6003/10.83	4414	10.83	798.6	Pos	Tier 1	PC 17:0_20:3		PC	6.2761	1.0355e-06	Yes
P834.6000/9.37	4625	9.37	834.6	Pos	Tier 1	PC 20:3_20:3		PC	6.2683	1.0355e-06	Yes
P742.5741/10.30	4021	10.3	742.574	Pos, merged	Tier 1	PC O-18:3_16:0		PC	6.2541	1.0355e-06	Yes
P748.5845/11.31	4058	11.31	748.585	Pos, merged	Tier 1	PC 16:0_17:0		PC	6.2525	1.0355e-06	Yes
P748.6206/13.41	4059	13.41	748.621	Pos	Tier 1	PC O-14:0_20:0		PC	6.2525	1.0355e-06	Yes
P798.6369/12.71	4416	12.71	798.637	Pos	Tier 1	PC O-18:0_20:3		PC	6.2475	1.0355e-06	Yes
P832.5847/8.39	4614	8.39	832.585	Pos	Tier 1	PC 16:3_24:4		PC	6.2475	1.0355e-06	Yes
P796.6203/11.14	4394	11.14	796.62	Pos	Tier 1	PC O-16:1_22:3		PC	6.3542	1.1116e-06	Yes
P836.6159/10.99	4640	10.99	836.616	Pos	Tier 1	PC 18:0_22:5		PC	6.3104	1.2072e-06	Yes
	4652	10.36	838.597	Neg	Tier 1	PC O-18:1_20:4		PC	6.9171	1.5152e-06	Yes
N858.6227/12.75	4753	12.75	858.623	Neg, merged	Tier 1	PC 19:1_19:1		PC	6.916	1.5152e-06	Yes
N800.5448/8.35	4423	8.35	800.545	Neg, merged	Tier 1	PC 16:0_18:3		PC	6.8762	1.5152e-06	Yes
P780.5529/7.14	4282	7.14	780.553	Pos	Tier 1	PC 16:0_20:5		PC	5.3508	8.2056e-06	Yes
P746.5691/10.05	4049	10.05	746.569	Pos, merged	Tier 1	PC 15:0_18:1		PC	3.3975	0.040051	Yes
P842.6643/14.22	4674	14.22	842.664	Pos	Tier 2	PC 22:0_18:2		PC	6.3041	1.0355e-06	Yes
P720.5534/9.59	3836	9.59	720.553	Pos	Tier 2	PC 13:0_18:0		PC	6.2952	1.0355e-06	Yes
P780.5506/9.54	4281	9.54	780.551	Pos	Tier 3	PC 36:5	PC O-36:6;O | PC 34:2 | CerP 44:6;O4 | PE 39:5	PC	6.3884	1.0355e-06	Yes
P794.6050/10.55	4375	10.55	794.605	Pos	Tier 3	PC O-38:5	PC O-36:2 | PE O-41:5 | SM 36:2;O5 | PE O-39:2	PC	6.3482	1.0355e-06	Yes
P810.6002/10.28	4482	10.28	810.6	Pos	Tier 3	PC 38:4	PC O-38:5;O | PC 36:1 | PE 41:4 | PC O-36:2;O	PC	6.3017	1.0355e-06	Yes
P794.6054/10.85	4377	10.85	794.605	Pos	Tier 3	PC O-38:5	PC O-36:2 | PE O-41:5 | SM 36:2;O5 | PE O-39:2	PC	6.2475	1.0355e-06	Yes
N876.5761/8.07	4848	8.07	876.576	Neg	Tier 3	PC 40:7	PC O-40:8;O | PS 43:6 | PE 43:7 | PS O-43:7;O	PC	6.8954	1.4701e-06	Yes
N842.5916/10.55	4673	10.55	842.592	Neg	Tier 3	PC 37:3	PS 40:2 | PC O-37:4;O | PE 40:3 | PS O-40:3;O	PC	6.8634	1.4701e-06	Yes
N880.6068/10.99	4876	10.99	880.607	Neg	Tier 3	PC 40:5	PC O-40:6;O | PS 43:4 | PE 43:5 | PS O-43:5;O	PC	6.8634	1.4701e-06	Yes
N876.5760/8.40	4847	8.4	876.576	Neg	Tier 3	PC 40:7	PC O-40:8;O | PS 43:6 | PE 43:7 | PS O-43:7;O	PC	6.9271	1.5152e-06	Yes
N794.5323/12.38	4373	12.38	794.532	Neg	Tier 3	PC O-35:6	PS O-38:5 | PE 39:5;O | CerP 43:6;O3 | CerP 44:6;O5	PC	6.9112	1.5152e-06	Yes
N840.5760/9.78	4665	9.78	840.576	Neg	Tier 3	PC 37:4	PS 40:3 | PC O-37:5;O | PE 40:4 | PS O-40:4;O	PC	6.9078	1.5152e-06	Yes
N828.5758/10.47	4593	10.47	828.576	Neg	Tier 3	PC 36:3	PC O-36:4;O | CerP 44:4;O4 | PS 39:2 | PE 39:3	PC	6.9022	1.5152e-06	Yes
N848.5450/6.84	4705	6.84	848.545	Neg	Tier 3	PC 38:7	PC O-38:8;O | PS 41:6 | PE 41:7 | PS O-41:7;O	PC	6.8938	1.5152e-06	Yes
N812.5426/12.88	4495	12.88	812.543	Neg	Tier 3	PC 35:4	PS 38:3 | PC O-35:5;O | PE 38:4 | PS O-38:4;O	PC	6.8929	1.5152e-06	Yes
N826.5604/8.79	4581	8.79	826.56	Neg	Tier 3	PC 36:4	PC O-36:5;O | CerP 44:5;O4 | PS 39:3 | PE 39:4	PC	6.8859	1.5152e-06	Yes
N856.6069/11.32	4743	11.32	856.607	Neg	Tier 3	PC 38:3	PC O-38:4;O | PS 41:2 | PE 41:3 | PS O-41:3;O	PC	6.8797	1.5152e-06	Yes
N818.6294/13.52	4539	13.52	818.629	Neg	Tier 3	PC O-36:1	PE 40:0;O | CerP 44:1;O3 | PC 38:0;O | PS O-39:0	PC	6.9211	1.5499e-06	Yes
N796.5480/13.59	4391	13.59	796.548	Neg	Tier 3	PC O-35:5	PS O-38:4 | PE 39:4;O | CerP 43:5;O3 | CerP 44:5;O5	PC	6.9191	1.5499e-06	Yes
N814.5969/11.88	4514	11.88	814.597	Neg	Tier 3	PC O-36:3	PE 40:2;O | CerP 44:3;O3 | PC 38:2;O | PS O-39:2	PC	6.9167	1.5499e-06	Yes
N786.5294/7.47	4327	7.47	786.529	Neg	Tier 3	PC 33:3	PS 36:2 | LPC 33:4;O | PC O-33:4;O | PE 36:3	PC	6.9145	1.5499e-06	Yes
N738.5080/9.45	3979	9.45	738.508	Neg, merged	Tier 1	PE 16:0_20:4		PE	6.8096	2.216e-06	Yes
N724.5288/10.80	3867	10.8	724.529	Neg, merged	Tier 1	PE O-18:2_18:2		PE	6.8082	2.216e-06	Yes
N752.5601/12.33	4091	12.33	752.56	Neg, merged	Tier 1	PE O-18:0_20:4		PE	6.8068	2.216e-06	Yes
N698.5130/10.64	3702	10.64	698.513	Neg, merged	Tier 1	PE O-16:1_18:2		PE	6.8051	2.216e-06	Yes
N748.5287/10.39	4055	10.39	748.529	Neg	Tier 1	PE O-18:2_20:4		PE	6.8046	2.216e-06	Yes
N750.5443/11.99	4068	11.99	750.544	Neg, merged	Tier 1	PE O-18:1_20:4		PE	6.8044	2.216e-06	Yes
P728.5587/12.37	3901	12.37	728.559	Pos	Tier 2	PE O-18:1_18:2		PE	7.5117	2.216e-06	Yes
N688.5291/12.48	3636	12.48	688.529	Neg	Tier 2	PE O-18:1_15:0		PE	6.8072	2.216e-06	Yes
N740.5237/9.98	4000	9.98	740.524	Neg, merged	Tier 2	PE 18:1_18:2		PE	6.8045	2.216e-06	Yes
P730.5748/12.66	3925	12.66	730.575	Pos	Tier 3	PE O-36:2	PC O-33:2 | CerP 41:2;O3 | PA O-38:3 | ACer 43:2;O3	PE	7.5122	2.216e-06	Yes
P768.5535/11.20	4201	11.2	768.554	Pos	Tier 3	PE 38:4	PC 35:4 | PE O-38:5;O | PC O-35:5;O | PE 36:1	PE	7.5111	2.216e-06	Yes
P770.5690/9.10	4217	9.1	770.569	Pos	Tier 3	PE 38:3	PC 35:3 | PE O-38:4;O | PC O-35:4;O | PE 36:0	PE	7.5102	2.216e-06	Yes
N738.5081/8.57	3980	8.57	738.508	Neg	Tier 3	PE 36:4	LPC O-32:6 | PC 34:4 | PE O-36:5;O | CerP 40:5;O2	PE	6.8086	2.216e-06	Yes
N714.5439/12.58	3802	12.58	714.544	Neg	Tier 3	PE O-35:2	CerP 40:2;O3 | PC O-33:2 | Cer 41:3;O5	PE	6.8077	2.216e-06	Yes
N700.5286/10.97	3720	10.97	700.529	Neg, merged	Tier 3	PE O-34:2	PC O-32:2 | CerP 39:2;O3 | Cer 40:3;O5	PE	6.8074	2.216e-06	Yes
N704.5603/13.72	3752	13.72	704.56	Neg	Tier 3	PE O-34:0	CerP 39:0;O3 | Cer 40:1;O5	PE	6.8073	2.216e-06	Yes
N754.5759/13.84	4116	13.84	754.576	Neg, merged	Tier 3	PE O-38:3	PC O-36:3 | CerP 43:3;O3 | ACer 44:3;O4 | Cer 44:4;O5	PE	6.807	2.216e-06	Yes
N686.5105/11.17	3624	11.17	686.51	Neg	Tier 3	PE O-33:2	CerP 38:2;O3 | PC O-31:2 | Cer 39:3;O5	PE	6.8066	2.216e-06	Yes
N772.5872/14.18	4231	14.18	772.587	Neg	Tier 3	PE 38:1	PC 36:1 | PE O-38:2;O | CerP 42:2;O2 | PC O-36:2;O	PE	6.8062	2.216e-06	Yes
N690.5420/12.74	3647	12.74	690.542	Neg	Tier 3	PE O-33:0	CerP 38:0;O3 | PC O-31:0 | Cer 39:1;O5	PE	6.8058	2.216e-06	Yes
N730.5394/12.06	3923	12.06	730.539	Neg	Tier 3	PE 35:1	PC 33:1 | PE O-35:2;O | CerP 39:2;O2 | CerP 40:2;O4	PE	6.8059	2.216e-06	Yes
N712.5283/11.52	3790	11.52	712.528	Neg, merged	Tier 3	PE O-35:3	CerP 40:3;O3 | PC O-33:3 | Cer 41:4;O5	PE	6.8055	2.216e-06	Yes
N714.5439/12.87	3803	12.87	714.544	Neg	Tier 3	PE O-35:2	CerP 40:2;O3 | Cer 41:3;O5	PE	6.8056	2.216e-06	Yes
N702.5454/13.50	3737	13.5	702.545	Neg	Tier 3	PE O-34:1	CerP 39:1;O3 | Cer 40:2;O5	PE	6.8051	2.216e-06	Yes
N676.5284/12.19	3552	12.19	676.528	Neg	Tier 3	PE O-32:0	PC O-30:0 | CerP 37:0;O3 | Cer 38:1;O5	PE	6.8046	2.216e-06	Yes
N756.5916/14.79	4131	14.79	756.592	Neg, merged	Tier 3	PE O-38:2	PC O-36:2 | CerP 43:2;O3 | ACer 44:2;O4 | Cer 44:3;O5	PE	6.8046	2.216e-06	Yes
N764.5240/9.63	4178	9.63	764.524	Neg	Tier 3	PE 38:5	PC 36:5 | PE O-38:6;O | CerP 42:6;O2 | PC O-36:6;O	PE	6.8046	2.216e-06	Yes
N728.5242/10.40	3900	10.4	728.524	Neg	Tier 3	PE 35:2	PC 33:2 | PE O-35:3;O | CerP 39:3;O2 | CerP 40:3;O4	PE	6.8023	2.216e-06	Yes
N728.5240/10.70	3899	10.7	728.524	Neg, merged	Tier 3	PE 35:2	PC 33:2 | PE O-35:3;O | CerP 39:3;O2 | CerP 40:3;O4	PE	1.5282	0.0094909	Yes
P676.2995/4.91	3549	4.91	676.3	Pos	Tier 3	PE 28:7;O	PC 25:7;O | ST 26:7;O8;HexNAc | LPS 27:7 | PS O-27:7	PE	0.36974	0.046486	Yes
N647.3968/3.11	3312	3.11	647.397	Neg	Tier 3	PG 27:2	BMP 27:2 | LPG 27:3;O | PG O-27:3;O | LPG O-26:4	PG	1.6863	0.03669	Yes
N861.5497/8.94	4774	8.94	861.55	Neg	Tier 1	PI 18:1_18:1		PI	7.3166	1.9305e-06	Yes
N859.5342/7.40	4762	7.4	859.534	Neg	Tier 1	PI O-16:0_20:4;O (15-HETE)		PI	7.3164	1.9305e-06	Yes
P880.5904/8.92	4875	8.92	880.59	Pos, merged	Tier 1	PI 10:0_26:2 (PI 36:2)		PI	7.7933	4.5677e-06	Yes
N871.5346/7.76	4827	7.76	871.535	Neg	Tier 2	PI 15:0_22:4		PI	7.3187	1.9305e-06	Yes
N863.5654/10.22	4787	10.22	863.565	Neg, merged	Tier 2	PI 18:0_18:1		PI	7.3168	1.9305e-06	Yes
N859.5342/7.66	4761	7.66	859.534	Neg	Tier 2	PI O-16:0_20:4;O (15-HETE)		PI	7.321	1.9359e-06	Yes
N883.5342/7.17	4890	7.17	883.534	Neg	Tier 3	PI 38:5	PG 40:6;O | PI O-38:6;O	PI	7.3151	1.9305e-06	Yes
N703.2731/2.12	3741	2.12	703.273	Neg	Tier 3	PI 22:6	ST 27:4;O8;GlcA	PI	2.5404	0.0022342	Yes
P938.2850/10.93	5151	10.93	938.285	Pos	Tier 3	PIP3 23:2		PIP	3.268	0.010192	Yes
P1012.3036/12.29	5407	12.29	1012.3	Pos	Tier 3	PIP3 29:7		PIP	2.6614	0.027227	Yes
N874.5604/7.55	4842	7.55	874.56	Neg	Tier 2	PS 21:1_22:6		PS	10.574	0.00041592	Yes
N818.5919/11.48	4537	11.48	818.592	Neg	Tier 2	PS 17:0_21:0		PS	10.204	0.00041592	Yes
N854.5913/10.12	4740	10.12	854.591	Neg	Tier 2	PS 21:0_20:3		PS	10.204	0.00041592	Yes
N810.5268/11.56	4480	11.56	810.527	Neg	Tier 2	PS 18:2_20:2		PS	10.203	0.00041592	Yes
N816.5760/10.13	4522	10.13	816.576	Neg	Tier 2	PS 17:0_21:1		PS	10.204	0.00041592	Yes
N824.5445/7.17	4562	7.17	824.545	Neg	Tier 2	PS 18:2_21:2		PS	10.204	0.00041592	Yes
N850.5602/7.97	4718	7.97	850.56	Neg	Tier 2	PS 21:1_20:4		PS	10.204	0.00041592	Yes
P773.6528/13.10	4242	13.1	773.653	Pos	Tier 1	SM d21:1_18:0		SM	7.7212	1.0355e-06	Yes
N845.6755/14.41	4690	14.41	845.675	Neg	Tier 1	SM d15:1_26:0		SM	7.4337	1.6779e-06	Yes
P296.2949/4.90	1016	4.9	296.295	Pos	Tier 3	SPB 19:2;O		SPB	0.52397	0.018215	Yes
P341.1954/1.29	1444	1.29	341.195	Pos	Tier 3	ST 18:0;O7	ST 18:1;O6 | FA 16:1;O4 | FA 18:4;O4	ST	3.9702	0.00082056	Yes
P491.2610/1.15	2319	1.15	491.261	Pos	Tier 3	ST 19:0;O2;GlcA	ST 19:1;O3;Hex	ST	0.46496	0.0021204	Yes
N508.2816/3.12	2415	3.12	508.282	Neg	Tier 3	ST 26:3;O4;G	NAE 26:7;O3 | CAR 21:6;O	ST	2.2193	0.0031221	Yes
N465.3408/5.28	2152	5.28	465.341	Neg	Tier 3	ST 30:5;O		ST	0.47948	0.0049082	Yes
N417.1555/1.13	1859	1.13	417.156	Neg, merged	Tier 3	ST 18:1;O3;S	ST 20:2;O2;S | ST 19:1;O5;S	ST	3.3205	0.0055991	Yes
P369.2264/1.50	1598	1.5	369.226	Pos	Tier 3	ST 20:0;O7	ST 20:1;O6 | FA 18:1;O4 | FA 20:4;O4	ST	2.9983	0.010325	Yes
P403.1751/1.17	1785	1.17	403.175	Pos	Tier 3	ST 19:0;O5;S	ST 19:1;O4;S | ST 20:3;O7	ST	2.1709	0.010446	Yes
N539.1420/4.36	2589	4.36	539.142	Neg	Tier 3	ST 18:5;O8;GlcA		ST	1.8987	0.012587	Yes
P401.1593/1.13	1778	1.13	401.159	Pos	Tier 3	ST 19:1;O5;S	ST 19:2;O4;S | ST 20:4;O7	ST	2.0687	0.015318	Yes
P304.2600/1.12	1073	1.12	304.26	Pos	Tier 3	ST 20:2;O		ST	0.5437	0.024301	Yes
N517.1638/4.35	2473	4.35	517.164	Neg	Tier 3	ST 24:4;O5;S		ST	2.3055	0.025943	Yes
N473.2815/4.35	2201	4.35	473.281	Neg	Tier 3	ST 29:5;O3		ST	1.7485	0.027178	Yes
N379.2664/9.30	1658	9.3	379.266	Neg	Tier 3	ST 26:5;O2		ST	1.9991	0.029511	Yes
N734.3944/2.79	3950	2.79	734.394	Neg	Tier 3	ST 26:0;O8;HexNAc		ST	2.0048	0.030364	Yes
N605.2960/2.11	3025	2.11	605.296	Neg	Tier 3	ST 25:4;O3;GlcA	ST 25:5;O4;Hex | LPI O-15:0;O | ST 28:1;O6;S | ST 26:4;O5;GlcA	ST	1.7975	0.041186	Yes
P336.3260/2.02	1358	2.02	336.326	Pos	Tier 3	ST 22:0;O		ST	0.33847	0.04189	Yes
N523.1814/4.35	2500	4.35	523.181	Neg	Tier 3	ST 18:4;O4;GlcA	ST 18:5;O5;Hex | ST 21:1;O7;S | PIP3 31:2;O | ST 23:2;O6;S	ST	1.7081	0.043923	Yes
P301.2156/1.65	1062	1.65	301.216	Pos	Tier 3	ST 20:2;O3	ST 20:3;O2 | FA 18:3 | ST 18:0;O2 | NAE 13:3;O2	ST	0.3803	0.044463	Yes
P308.2947/2.80	1102	2.8	308.295	Pos	Tier 3	ST 20:0;O		ST	0.41929	0.044463	Yes
N880.5458/9.69	4874	9.69	880.546	Neg	Tier 3	SHexCer 38:2;O5	PC O-42:12 | PC 44:11;O | SHexCer 37:2;O3 | Hex2Cer 35:6;O3	Sulf	7.4523	1.6779e-06	Yes
N862.4965/11.56	4778	11.56	862.497	Neg	Tier 3	SHexCer 37:4;O5	SHexCer 36:4;O3 | IPC 32:0;O6 | Hex2Cer 28:0;O5 | PS 38:4;O	Sulf	7.4498	1.6779e-06	Yes
N826.5367/13.60	4579	13.6	826.537	Neg	Tier 3	SHexCer 35:0;O4	PE 43:9 | SHexCer 34:0;O2 | PC 41:9 | PE O-43:10;O	Sulf	7.4413	1.6779e-06	Yes
N824.5204/12.37	4561	12.37	824.52	Neg	Tier 3	SHexCer 35:1;O4	HexCer 37:6;O5 | PE 43:10 | SHexCer 34:1;O2 | Hex2Cer 32:5;O2	Sulf	7.4387	1.6779e-06	Yes
N854.5305/9.54	4738	9.54	854.53	Neg	Tier 3	SHexCer 36:1;O5	HexCer 38:6;O6 | PC O-40:11 | PE 44:10;O | PC 42:10;O	Sulf	7.4373	1.6779e-06	Yes
N864.5123/12.87	4792	12.87	864.512	Neg	Tier 3	SHexCer 37:3;O5	SHexCer 36:3;O3 | PS 38:3;O	Sulf	7.4371	1.6779e-06	Yes
N856.5463/10.91	4742	10.91	856.546	Neg	Tier 3	SHexCer 36:0;O5	HexCer 38:5;O6 | PC O-40:10 | PE 44:9;O | PC 42:9;O	Sulf	7.4327	1.6779e-06	Yes
N848.5174/13.59	4703	13.59	848.517	Neg	Tier 3	SHexCer 37:3;O4	SHexCer 36:3;O2 | PS 38:3 | CerP 44:5;O6 | PS O-38:4;O	Sulf	7.4316	1.6779e-06	Yes
N882.5614/11.26	4888	11.26	882.561	Neg	Tier 3	SHexCer 38:1;O5	HexCer 40:6;O6 | PC O-42:11 | PE 46:10;O | PC 44:10;O	Sulf	7.4208	1.6779e-06	Yes
N884.5772/12.58	4894	12.58	884.577	Neg	Tier 3	SHexCer 38:0;O5	HexCer 40:5;O6 | PE 46:9;O | PC O-42:10 | PC 44:9;O	Sulf	7.4338	1.7017e-06	Yes
P946.7853/18.11	5176	18.11	946.785	Pos	Tier 1	TG 18:1_18:2_22:6		TG	6.5201	1.0355e-06	Yes
P884.7695/18.19	4896	18.19	884.769	Pos	Tier 1	TG 17:1_18:2_18:2		TG	6.4473	1.0355e-06	Yes
P858.7542/18.15	4755	18.15	858.754	Pos	Tier 1	TG 15:0_18:2_18:2		TG	6.432	1.0355e-06	Yes
P896.7697/18.29	4966	18.29	896.77	Pos	Tier 1	TG 16:1_18:1_20:4		TG	6.4315	1.0355e-06	Yes	significantly elevated for 2h vs. RPMI and 4h vs. 2h
P894.7536/17.48	4952	17.48	894.754	Pos	Tier 1	TG 18:2_18:2_18:3		TG	4.5358	2.0556e-05	Yes
P944.7693/17.59	5167	17.59	944.769	Pos	Tier 2	TG 18:2_18:2_22:6		TG	6.4739	1.0355e-06	Yes
P916.7945/16.54	5046	16.54	916.794	Pos	Tier 3	TG 54:4;O	TG O-54:5;O2 | ACer 57:4;O5 | ACer 55:1;O5 | ACer 57:3;O6	TG	6.5228	1.0355e-06	Yes
P868.7385/17.62	4810	17.62	868.738	Pos	Tier 3	TG 52:6	CE 28:3;O4 | TG O-52:7;O | ACer 55:6;O4 | ACer 53:3;O4	TG	6.4396	1.0355e-06	Yes
