# Supplementary material for: The Lipid Composition of the Exo-Metabolome from Haemonchus contortus
Source: Metabolites. 2025 Mar 11;15(3):193. doi: 10.3390/metabo15030193 (PMC11944095; doi:10.3390/metabo15030193)
Supplement: Supplementary file 1 [file metabolites-15-00193-s001.zip › Supplementary Table S5. Significantly altered lipids 4h vs 2h.xlsx]

## Sheet: Supplemental Table S5
Supplemental Table S5. List of significantly altered lipids for non-parametric volcano plot analysis comparing normalized peak intensities detected at "4h" and "2h". Note that in the feature information section (column A to column E), column "Feature Identifier (polarity m/z / RT)" shows the identifier for each feature, including polarity of the main ion (P for positive or N for negative), mass-t…
Feature Identifier (polarity / mz / rt)	No	RT (min)	m/z	Polarity	Annotation level	Annotation	Other Possibilities	Subclass	Fold Change (4h / 2h)	FDR-p	Significant?	Observations
P896.7697/18.29	4966	18.29	896.77	Pos	Tier 1	TG 16:1_18:1_20:4		TG	3.1951	0.010886	Yes	significantly elevated for 2h/RPMI and then at 4h/2h
P522.3555/2.07	2496	2.07	522.355	Pos	Tier 1	LPC 18:1		LPC	1.7161	0.037916	Yes	significantly elevated at 4h/2h and then at 8h/4h
P632.4402/1.56	3207	1.56	632.44	Pos	Tier 3	LPE O-27:0		LPE	0.37646	0.00040483	Yes	significantly elevated at 4h/2h
P615.5674/2.97	3106	2.97	615.567	Pos	Tier 3	NAE 34:1;O3	CAR 29:0;O	NAE	2.1819	0.0036231	Yes	significantly elevated at 4h/2h
N496.3998/8.89	2361	8.89	496.4	Neg	Tier 3	Cer 28:2;O2	NAE 27:2;O3 | NAE 26:2;O | Cer 29:2;O4 | CAR 22:1;O	Cer	0.55072	0.0038848	Yes	significantly elevated at 4h/2h
P417.3690/2.82	1862	2.82	417.369	Pos	Tier 3	CAR 16:0	NAE 21:1;O2 | ST 28:0;O3 | FA 26:1 | ST 28:1;O2	Car	1.7821	0.010886	Yes	significantly elevated at 2h/RPMI and then at 4h/2h
P268.1884/1.14	803	1.14	268.188	Pos	Tier 3	NAE 11:0;O	NAE 13:3;O | FA 15:4;O	NAE	0.40835	0.012018	Yes	significantly elevated at 2h/RPMI and then at 4h/2h
N599.4923/5.71	2986	5.71	599.492	Neg	Tier 3	DG 31:0	FA 34:1;O3 | DG O-31:1;O | MG 31:1;O	DG	1.9048	0.021033	Yes	significantly elevated at 4h/2h and then a t8h/4h
