# Supplementary material for: The Lipid Composition of the Exo-Metabolome from Haemonchus contortus
Source: Metabolites. 2025 Mar 11;15(3):193. doi: 10.3390/metabo15030193 (PMC11944095; doi:10.3390/metabo15030193)
Supplement: Supplementary file 1 [file metabolites-15-00193-s001.zip › Supplementary Table S6. ignificantly altered lipids 8h vs 4h.xlsx]

## Sheet: Supplemental Table S6
Supplemental Table S6. List of significantly altered lipids for non-parametric volcano plot analysis comparing normalized peak intensities detected at "8h" and "4h". Note that in the feature information section (column A to column E), column "Feature Identifier (polarity m/z / RT)" shows the identifier for each feature, including polarity of the main ion (P for positive or N for negative), mass-t…
Feature Identifier (polarity / mz / rt)	No	RT (min)	m/z	Polarity	Annotation level	Annotation	Other Possibilities	Subclass	Fold Change (8h / 4h)	FDR-p	Significant?	Observations
N750.5443/11.99	4068	11.99	750.544	Neg, merged	Tier 1	PE O-18:1_20:4		PE	4.9229	3.3024e-09	Yes	significantly elevated for 2h vs. RPMI
N724.5288/10.80	3867	10.8	724.529	Neg, merged	Tier 1	PE O-18:2_18:2		PE	5.5271	3.3333e-08	Yes	significantly elevated for 2h vs. RPMI
P832.5845/8.86	4612	8.86	832.585	Pos	Tier 1	PC 18:1_22:6		PC	2.9442	9.0229e-08	Yes	significantly elevated for 2h vs. RPMI
P806.5690/7.97	4459	7.97	806.569	Pos	Tier 1	PC 18:2_20:4		PC	4.569	1.2743e-07	Yes	significantly elevated for 2h vs. RPMI
P808.5843/9.49	4468	9.49	808.584	Pos	Tier 1	PC 16:2_22:3		PC	2.9081	2.0664e-07	Yes	significantly elevated for 2h vs. RPMI
P798.6369/12.71	4416	12.71	798.637	Pos	Tier 1	PC O-18:0_20:3		PC	3.1515	4.3251e-07	Yes	significantly elevated for 2h vs. RPMI
P808.5838/8.93	4467	8.93	808.584	Pos	Tier 1	PC 18:1_20:4		PC	2.1941	6.338e-07	Yes	significantly elevated for 2h vs. RPMI
P836.6159/10.99	4640	10.99	836.616	Pos	Tier 1	PC 18:0_22:5		PC	2.9933	9.2092e-07	Yes	significantly elevated for 2h vs. RPMI
N800.5448/8.35	4423	8.35	800.545	Neg, merged	Tier 1	PC 16:0_18:3		PC	8.2905	1.1894e-06	Yes	significantly elevated for 2h vs. RPMI
P756.5537/8.56	4130	8.56	756.554	Pos	Tier 1	PC 16:0_18:3		PC	2.4757	2.1485e-06	Yes	significantly elevated for 2h vs. RPMI
N698.5130/10.64	3702	10.64	698.513	Neg, merged	Tier 1	PE O-16:1_18:2		PE	2.8238	2.2409e-06	Yes	significantly elevated for 2h vs. RPMI
N738.5080/9.45	3979	9.45	738.508	Neg, merged	Tier 1	PE 16:0_20:4		PE	3.6972	5.7423e-06	Yes	significantly elevated for 2h vs. RPMI
N838.5965/10.36	4652	10.36	838.597	Neg	Tier 1	PC O-18:1_20:4		PC	1.7927	6.2162e-06	Yes	significantly elevated for 2h vs. RPMI
P834.6000/9.37	4625	9.37	834.6	Pos	Tier 1	PC 20:3_20:3		PC	2.4977	6.8632e-06	Yes	significantly elevated for 2h vs. RPMI
P832.5847/8.39	4614	8.39	832.585	Pos	Tier 1	PC 16:3_24:4		PC	2.0246	2.9942e-05	Yes	significantly elevated for 2h vs. RPMI
P884.7695/18.19	4896	18.19	884.769	Pos	Tier 1	TG 17:1_18:2_18:2		TG	1.6196	6.8694e-05	Yes	significantly elevated for 2h vs. RPMI
P746.6055/11.93	4050	11.93	746.606	Pos, merged	Tier 1	PC O-16:1_18:0		PC	1.5021	8.7998e-05	Yes	significantly elevated for 2h vs. RPMI
P748.5845/11.31	4058	11.31	748.585	Pos, merged	Tier 1	PC 16:0_17:0		PC	2.2434	0.0001823	Yes	significantly elevated for 2h vs. RPMI
P774.6376/13.52	4251	13.52	774.638	Pos	Tier 1	PC O-14:0_22:1		PC	2.3103	0.0002456	Yes	significantly elevated for 2h vs. RPMI
P946.7853/18.11	5176	18.11	946.785	Pos	Tier 1	TG 18:1_18:2_22:6		TG	2.0181	0.00039034	Yes	significantly elevated for 2h vs. RPMI
P880.5904/8.92	4875	8.92	880.59	Pos, merged	Tier 1	PI 10:0_26:2 (PI 36:2)		PI	2.8099	0.00043291	Yes	significantly elevated for 2h vs. RPMI
P770.6054/12.01	4219	12.01	770.605	Pos	Tier 1	PC O-18:3_18:0		PC	2.5009	0.00054063	Yes	significantly elevated for 2h vs. RPMI
P896.7697/18.29	4966	18.29	896.77	Pos	Tier 1	TG 16:1_18:1_20:4		TG	2.7947	0.00060107	Yes	significantly elevated for 2h vs. RPMI and 4h vs. 2h
P522.3555/2.07	2496	2.07	522.355	Pos	Tier 1	LPC 18:1		LPC	2.0672	0.00060107	Yes	significantly elevated for 4h vs. 2h
P734.5691/10.76	3954	10.76	734.569	Pos, merged	Tier 1	PC 16:0_16:0		PC	2.1481	0.00069534	Yes
P872.7698/18.45	4833	18.45	872.77	Pos, merged	Tier 1	TG 16:1_18:1_18:2		TG	1.8785	0.00098057	Yes
P896.7697/18.01	4965	18.01	896.77	Pos	Tier 1	TG 18:2_18:2_18:2		TG	1.8336	0.0028602	Yes
P746.5691/10.05	4049	10.05	746.569	Pos, merged	Tier 1	PC 15:0_18:1		PC	2.0141	0.0039731	Yes	significantly elevated for 2h vs. RPMI
N861.5497/8.94	4774	8.94	861.55	Neg	Tier 1	PI 18:1_18:1		PI	1.5162	0.0087082	Yes	significantly elevated for 2h vs. RPMI
P898.7852/18.49	4972	18.49	898.785	Pos	Tier 1	TG 18:1_18:2_18:2		TG	1.7291	0.021385	Yes
N804.5762/10.90	4440	10.9	804.576	Neg	Tier 1	PC 16:0_18:1		PC	1.832	0.023715	Yes
P760.5846/10.90	4160	10.9	760.585	Pos	Tier 1	PC 16:0_18:1		PC	1.9885	0.027575	Yes
P690.6180/18.87	3648	18.87	690.618	Pos	Tier 1	CE 20:4		CE	1.8611	0.032223	Yes
N845.6755/14.41	4690	14.41	845.675	Neg	Tier 1	SM d15:1_26:0		SM	1.5417	0.03822	Yes	significantly elevated for 2h vs. RPMI
N740.5237/9.98	4000	9.98	740.524	Neg, merged	Tier 2	PE 18:1_18:2		PE	2.8697	2.5292e-07	Yes	significantly elevated for 2h vs. RPMI
N854.5913/10.12	4740	10.12	854.591	Neg	Tier 2	PS 21:0_20:3		PS	4.7438	1.6007e-06	Yes	significantly elevated for 2h vs. RPMI
N688.5291/12.48	3636	12.48	688.529	Neg	Tier 2	PE O-18:1_15:0		PE	4.7024	3.0267e-06	Yes	significantly elevated for 2h vs. RPMI
N752.5601/12.75	4092	12.75	752.56	Neg	Tier 2	PE O-18:1_20:3		PE	4.153	3.0267e-06	Yes
P728.5587/12.37	3901	12.37	728.559	Pos	Tier 2	PE O-18:1_18:2		PE	3.9525	1.1399e-05	Yes	significantly elevated for 2h vs. RPMI
N850.5602/7.97	4718	7.97	850.56	Neg	Tier 2	PS 21:1_20:4		PS	3.8973	0.00019662	Yes	significantly elevated for 2h vs. RPMI
P634.5405/11.06	3219	11.06	634.54	Pos	Tier 2	DG 18:2_18:2		DG	2.9684	0.0002399	Yes
N810.5268/11.56	4480	11.56	810.527	Neg	Tier 2	PS 18:2_20:2		PS	2.3371	0.00043291	Yes	significantly elevated for 2h vs. RPMI
N818.5919/11.48	4537	11.48	818.592	Neg	Tier 2	PS 17:0_21:0		PS	2.1824	0.0081558	Yes	significantly elevated for 2h vs. RPMI
N874.5604/7.55	4842	7.55	874.56	Neg	Tier 2	PS 21:1_22:6		PS	2.2409	0.0083252	Yes	significantly elevated for 2h vs. RPMI
P944.7693/17.59	5167	17.59	944.769	Pos	Tier 2	TG 18:2_18:2_22:6		TG	1.8274	0.013282	Yes	significantly elevated for 2h vs. RPMI
N648.6304/16.05	3325	16.05	648.63	Neg	Tier 2	Cer d18:1_24:0		Cer	0.54062	0.034599	Yes
N710.6300/14.40	3780	14.4	710.63	Neg	Tier 2	Cer d26:1_16:0		Cer	0.60434	0.046564	Yes
P794.6050/10.55	4375	10.55	794.605	Pos	Tier 3	PC O-38:5	PC O-36:2 | PE O-41:5 | SM 36:2;O5 | PE O-39:2	PC	3.5521	3.699e-11	Yes	significantly elevated for 2h vs. RPMI
N858.6680/14.20	4754	14.2	858.668	Neg	Tier 3	HexCer 41:1;O3	HexCer 42:1;O5	HexCer	3.9793	8.0541e-08	Yes	significantly elevated for 2h vs. RPMI
P817.6791/13.97	4534	13.97	817.679	Pos	Tier 3	EPC 44:1;O3	SM 41:1;O3 | PC O-38:2 | PE O-41:2	EPC	4.3589	1.1212e-07	Yes	significantly elevated for 2h vs. RPMI
N728.5242/10.40	3900	10.4	728.524	Neg	Tier 3	PE 35:2	PC 33:2 | PE O-35:3;O | CerP 39:3;O2 | CerP 40:3;O4	PE	2.2669	7.482e-07	Yes	significantly elevated for 2h vs. RPMI
N882.5614/11.26	4888	11.26	882.561	Neg	Tier 3	SHexCer 38:1;O5	HexCer 40:6;O6 | PC O-42:11 | PE 46:10;O | PC 44:10;O	Sulf	3.0863	1.3647e-06	Yes	significantly elevated for 2h vs. RPMI
P916.7945/16.54	5046	16.54	916.794	Pos	Tier 3	TG 54:4;O	TG O-54:5;O2 | ACer 57:4;O5 | ACer 55:1;O5 | ACer 57:3;O6	TG	1.7604	4.2622e-06	Yes	significantly elevated for 2h vs. RPMI
P425.4356/8.08	1896	8.08	425.436	Pos	Tier 3	FA 28:0		FA	5.5077	2.5243e-05	Yes	significantly elevated for 2h vs. RPMI
P665.4452/8.88	3453	8.88	665.445	Pos	Tier 3	SM 28:2;O5	EPC 31:2;O5 | LPS 27:2 | CerP 33:3;O5 | LPS O-27:3;O	SM	2.9087	5.4682e-05	Yes
N676.5284/12.19	3552	12.19	676.528	Neg	Tier 3	PE O-32:0	PC O-30:0 | CerP 37:0;O3 | Cer 38:1;O5	PE	2.767	6.9207e-05	Yes	significantly elevated for 2h vs. RPMI
P251.0864/1.90	686	1.9	251.086	Pos	Tier 3	FA 11:3;O3		FA	0.42625	8.9504e-05	Yes
N772.5872/14.18	4231	14.18	772.587	Neg	Tier 3	PE 38:1	PC 36:1 | PE O-38:2;O | CerP 42:2;O2 | PC O-36:2;O	PE	3.814	0.00011991	Yes	significantly elevated for 2h vs. RPMI
N847.6910/15.02	4696	15.02	847.691	Neg	Tier 3	EPC 45:0;O4	SM 41:0;O2 | EPC 44:0;O2 | SM 43:0;O4 | EPC 46:0;O4	EPC	2.0348	0.00015304	Yes	significantly elevated for 2h vs. RPMI
P607.3909/8.88	3040	8.88	607.391	Pos	Tier 3	ST 25:3;O3;HexNAc	CAR 26:7;O4 | LPG O-23:0;O	ST	4.502	0.00015995	Yes
P730.5748/12.66	3925	12.66	730.575	Pos	Tier 3	PE O-36:2	PC O-33:2 | CerP 41:2;O3 | PA O-38:3 | ACer 43:2;O3	PE	2.0587	0.00016844	Yes	significantly elevated for 2h vs. RPMI
P369.2264/1.50	1598	1.5	369.226	Pos	Tier 3	ST 20:0;O7	ST 20:1;O6 | FA 18:1;O4 | FA 20:4;O4	ST	2.5234	0.00017123	Yes	significantly elevated for 2h vs. RPMI
P884.8063/19.52	4897	19.52	884.806	Pos	Tier 3	DG 54:5	DG O-54:6;O | CE 30:1;O3 | TG O-54:5 | ACer 57:4;O3	DG	3.0274	0.0001823	Yes	significantly elevated for 2h vs. RPMI
N880.5458/9.69	4874	9.69	880.546	Neg	Tier 3	SHexCer 38:2;O5	PC O-42:12 | PC 44:11;O | SHexCer 37:2;O3 | Hex2Cer 35:6;O3	Sulf	1.9963	0.0001823	Yes	significantly elevated for 2h vs. RPMI
P547.4020/8.98	2628	8.98	547.402	Pos	Tier 3	DG 30:5;O	DG O-30:6;O2 | DG 30:4;O2 | ST 27:0;O;GlcA | ST 27:1;O2;Hex	DG	2.2603	0.0002125	Yes
N754.5759/13.84	4116	13.84	754.576	Neg, merged	Tier 3	PE O-38:3	PC O-36:3 | CerP 43:3;O3 | ACer 44:3;O4 | Cer 44:4;O5	PE	3.0983	0.00022746	Yes	significantly elevated for 2h vs. RPMI
P761.4831/2.87	4167	2.87	761.483	Pos	Tier 3	ST 30:1;O8;HexNAc		ST	1.884	0.00022746	Yes
N690.5420/12.74	3647	12.74	690.542	Neg	Tier 3	PE O-33:0	CerP 38:0;O3 | PC O-31:0 | Cer 39:1;O5	PE	2.5131	0.0002399	Yes	significantly elevated for 2h vs. RPMI
P770.5690/9.10	4217	9.1	770.569	Pos	Tier 3	PE 38:3	PC 35:3 | PE O-38:4;O | PC O-35:4;O | PE 36:0	PE	2.4476	0.0002399	Yes	significantly elevated for 2h vs. RPMI
P244.2271/1.17	641	1.17	244.227	Pos	Tier 3	NAE 12:0	FA 14:1	NAE	0.61496	0.0002399	Yes
P595.3661/5.69	2955	5.69	595.366	Pos	Tier 3	ST 26:0;O7;T	ST 30:5;O2;GlcA | ST 30:6;O3;Hex | ST 30:6;O;GlcA | ST 30:7;O2;Hex	ST	4.8518	0.00030187	Yes
P347.2429/1.50	1470	1.5	347.243	Pos, merged	Tier 3	FA 18:1;O4		FA	2.9714	0.0003135	Yes	significantly elevated for 2h vs. RPMI
N876.5761/8.07	4848	8.07	876.576	Neg	Tier 3	PC 40:7	PC O-40:8;O | PS 43:6 | PE 43:7 | PS O-43:7;O	PC	2.5624	0.00035642	Yes	significantly elevated for 2h vs. RPMI
P496.3400/1.99	2360	1.99	496.34	Pos	Tier 3	LPC 16:0	LPC O-16:1;O | LPE 19:0 | LPA 21:1 | LPE O-19:1;O	LPC	1.9424	0.00039074	Yes
N848.5450/6.84	4705	6.84	848.545	Neg	Tier 3	PC 38:7	PC O-38:8;O | PS 41:6 | PE 41:7 | PS O-41:7;O	PC	2.2687	0.00041134	Yes	significantly elevated for 2h vs. RPMI
P298.1771/1.14	1036	1.14	298.177	Pos	Tier 3	NAE 12:0;O		NAE	0.23624	0.00043291	Yes	significantly decreased for 2h vs. RPMI
N728.5240/10.70	3899	10.7	728.524	Neg, merged	Tier 3	PE 35:2	PC 33:2 | PE O-35:3;O | CerP 39:3;O2 | CerP 40:3;O4	PE	2.0305	0.00043291	Yes	significantly elevated for 2h vs. RPMI
N730.5394/12.06	3923	12.06	730.539	Neg	Tier 3	PE 35:1	PC 33:1 | PE O-35:2;O | CerP 39:2;O2 | CerP 40:2;O4	PE	2.8825	0.00060107	Yes	significantly elevated for 2h vs. RPMI
N506.3250/2.08	2407	2.08	506.325	Neg	Tier 3	LPE 20:1	LPC 18:1 | LPE O-20:2;O | PE O-20:1 | LPC O-18:2;O	LPE	1.6099	0.00070474	Yes	significantly elevated for 2h vs. RPMI
P379.2395/1.89	1654	1.89	379.239	Pos	Tier 3	CAR 10:1;O3		Car	0.38851	0.00074072	Yes
P860.8062/19.65	4771	19.65	860.806	Pos	Tier 3	DG 52:3	DG O-52:4;O | TG O-52:3 | ACer 55:2;O3 | Cer 53:0;O4	DG	2.6365	0.00084804	Yes
N417.1555/1.13	1859	1.13	417.156	Neg, merged	Tier 3	ST 18:1;O3;S	ST 20:2;O2;S | ST 19:1;O5;S	ST	0.2132	0.00111	Yes	significantly elevated for 2h vs. RPMI
N411.3843/5.84	1820	5.84	411.384	Neg	Tier 3	FA 26:0;O		FA	3.4377	0.001169	Yes
N447.1662/1.16	2023	1.16	447.166	Neg	Tier 3	ST 19:1;O4;S	ST 20:1;O6;S	ST	0.195	0.0012144	Yes
P735.5227/12.06	3959	12.06	735.523	Pos	Tier 3	DG 43:10;O2	TG 43:9;O | TG O-43:10;O2	DG	3.0214	0.0012752	Yes
P537.3131/5.68	2573	5.68	537.313	Pos	Tier 3	ST 20:3;O3;HexNAc	ST 26:4;O7;G	ST	5.2306	0.0012908	Yes
N383.3531/4.30	1691	4.3	383.353	Neg	Tier 3	FA 24:0;O		FA	2.9351	0.0015882	Yes
P862.8220/20.03	4784	20.03	862.822	Pos	Tier 3	DG 52:2	DG O-52:3;O | TG O-52:2 | ACer 55:1;O3 | ACer 55:0;O4	DG	2.5866	0.0018828	Yes
P937.7960/18.01	5147	18.01	937.796	Pos	Tier 3	CerP 52:0;O5	DG O-59:9 | DG 56:3 | DG O-61:12 | PA O-52:0	Cer	1.5455	0.0024453	Yes
N704.5603/13.72	3752	13.72	704.56	Neg	Tier 3	PE O-34:0	CerP 39:0;O3 | Cer 40:1;O5	PE	2.718	0.002475	Yes	significantly elevated for 2h vs. RPMI
N737.5936/13.77	3974	13.77	737.594	Neg	Tier 3	DG 40:2;O	DG O-40:3;O2 | TG 40:1 | TG O-40:2;O	DG	2.5631	0.0026437	Yes	significantly decreased for 2h vs. RPMI
N743.6673/16.27	4028	16.27	743.667	Neg	Tier 3	DG O-43:0		DG	3.2666	0.0031234	Yes
P401.1593/1.13	1778	1.13	401.159	Pos	Tier 3	ST 19:1;O5;S	ST 19:2;O4;S | ST 20:4;O7	ST	0.28918	0.003166	Yes	significantly elevated for 2h vs. RPMI
N826.5604/8.79	4581	8.79	826.56	Neg	Tier 3	PC 36:4	PC O-36:5;O | CerP 44:5;O4 | PS 39:3 | PE 39:4	PC	1.8129	0.0032196	Yes	significantly elevated for 2h vs. RPMI
N796.5480/13.59	4391	13.59	796.548	Neg	Tier 3	PC O-35:5	PS O-38:4 | PE 39:4;O | CerP 43:5;O3 | CerP 44:5;O5	PC	2.6272	0.0039098	Yes	significantly elevated for 2h vs. RPMI
P939.8116/18.49	5156	18.49	939.812	Pos	Tier 3	DG O-59:8	DG 56:2 | DG O-61:11 | TG O-56:2 | DG O-56:3;O	DG	2.0952	0.0053602	Yes
P369.3509/3.39	1600	3.39	369.351	Pos	Tier 3	NAE 20:2	ST 27:1;O	NAE	0.65773	0.0055918	Yes
N277.2173/2.13	866	2.13	277.217	Neg	Tier 3	FA 18:3	ST 18:0;O2	FA	2.1484	0.0058797	Yes
P888.8009/19.18	4921	19.18	888.801	Pos	Tier 3	ACer 56:3;O4	DG 53:4;O | DG O-53:5;O2 | TG 53:3 | CE 29:0;O4	Acer	1.7215	0.0062721	Yes
N700.5286/10.97	3720	10.97	700.529	Neg, merged	Tier 3	PE O-34:2	PC O-32:2 | CerP 39:2;O3 | Cer 40:3;O5	PE	2.2361	0.0069058	Yes	significantly elevated for 2h vs. RPMI
N856.5463/10.91	4742	10.91	856.546	Neg	Tier 3	SHexCer 36:0;O5	HexCer 38:5;O6 | PC O-40:10 | PE 44:9;O | PC 42:9;O	Sulf	1.6356	0.0079521	Yes	significantly elevated for 2h vs. RPMI
N738.5081/8.57	3980	8.57	738.508	Neg	Tier 3	PE 36:4	LPC O-32:6 | PC 34:4 | PE O-36:5;O | CerP 40:5;O2	PE	3.0249	0.0084683	Yes	significantly elevated for 2h vs. RPMI
P636.5560/12.33	3230	12.33	636.556	Pos, merged	Tier 3	DG 36:3	DG O-36:4;O | TG O-36:3 | Cer 39:3;O4 | Cer 37:0;O4	DG	1.5165	0.0088046	Yes
P387.1803/1.15	1714	1.15	387.18	Pos	Tier 3	NAT 12:1;O4	ST 19:0;O4;S | ST 19:1;O3;S | ST 20:3;O6	NA	0.2613	0.0096149	Yes
N606.3616/2.19	3034	2.19	606.362	Neg	Tier 3	ST 24:2;O2;HexNAc	ST 30:3;O6;G | ST 29:0;O4;T | ST 26:3;O;HexNAc | NAT 29:3;O2	ST	0.44662	0.014459	Yes
P281.2111/6.41	896	6.41	281.211	Pos	Tier 3	MG O-14:4	FA 17:3;O | FA 15:0;O	MG	0.46382	0.015817	Yes
N843.5846/8.74	4679	8.74	843.585	Neg	Tier 3	EPC 43:4;O6	SM 39:4;O4 | EPC 42:4;O4 | PG O-38:0;O | SM 41:4;O6	EPC	0.58435	0.016096	Yes
P913.7961/18.45	5029	18.45	913.796	Pos	Tier 3	ACer 57:6;O4	DG O-57:7 | DG 54:1 | DG O-59:10 | TG O-54:1	Acer	2.0105	0.016137	Yes
P429.2406/1.09	1914	1.09	429.241	Pos	Tier 3	ST 19:2;O3;T	LPA O-17:2 | LPA 19:3 | LPS O-11:1 | LPA O-19:5	ST	1.8674	0.017437	Yes
N599.4923/5.71	2986	5.71	599.492	Neg	Tier 3	DG 31:0	FA 34:1;O3 | DG O-31:1;O | MG 31:1;O	DG	1.881	0.017926	Yes	significantly elevated for 4h vs. 2h
P896.7545/17.74	4964	17.74	896.755	Pos	Tier 3	TG 50:2;O3	HexCer 47:2;O3 | SM 47:4;O2 | EPC 50:4;O2	TG	0.62719	0.018434	Yes
P445.2338/1.15	2014	1.15	445.234	Pos	Tier 3	LPA 17:1	LPA O-17:2;O | ST 19:2;O4;T | LPS 11:0 | LPG O-16:4	LPA	0.27112	0.024897	Yes
N825.6464/14.21	4573	14.21	825.646	Neg	Tier 3	EPC 45:3;O3	TG 44:1;O2 | TG O-44:2;O3 | SM 43:3;O3 | EPC 46:3;O3	EPC	0.62929	0.024897	Yes
N856.6069/11.32	4743	11.32	856.607	Neg	Tier 3	PC 38:3	PC O-38:4;O | PS 41:2 | PE 41:3 | PS O-41:3;O	PC	2.536	0.02866	Yes	significantly elevated for 2h vs. RPMI
N607.4003/3.09	3042	3.09	607.4	Neg	Tier 3	LPG 25:1	LPG O-25:2;O | PG O-25:1 | PA 28:0;O | LPA 27:1	LPG	0.6487	0.02866	Yes
P875.7888/18.92	4845	18.92	875.789	Pos	Tier 3	DG O-56:8	CE 32:3;O2 | DG 56:6 | DG O-56:7;O	DG	1.5028	0.02866	Yes
N848.5174/13.59	4703	13.59	848.517	Neg	Tier 3	SHexCer 37:3;O4	SHexCer 36:3;O2 | PS 38:3 | CerP 44:5;O6 | PS O-38:4;O	Sulf	1.6446	0.029457	Yes	significantly elevated for 2h vs. RPMI
P425.3631/6.42	1891	6.42	425.363	Pos	Tier 3	MG 23:2	MG O-23:3;O | DG O-23:2 | DG 23:0 | DG O-23:1;O	MG	0.40298	0.031148	Yes
P628.5509/13.77	3179	13.77	628.551	Pos	Tier 3	DG 34:1;O	DG O-34:2;O2 | TG 34:0 | TG O-34:1;O | Cer 37:1;O5	DG	0.627	0.033011	Yes
N391.2304/1.59	1732	1.59	391.23	Neg	Tier 3	FA 18:1;O4	LPA O-16:2 | FA 20:2;O3 | MG 17:2;O	FA	1.9553	0.034184	Yes	significantly elevated for 2h vs. RPMI
P246.2427/1.30	655	1.3	246.243	Pos	Tier 3	FA 14:0		FA	0.64978	0.037631	Yes
P536.5401/16.68	2567	16.68	536.54	Pos	Tier 3	Cer 35:1;O	Cer 35:0;O2	Cer	0.5585	0.039906	Yes
N680.6568/15.99	3581	15.99	680.657	Neg	Tier 3	Cer 42:0;O	Cer 43:0;O3	Cer	0.62787	0.040561	Yes
N752.6776/15.97	4095	15.97	752.678	Neg	Tier 3	ACer 45:0;O2	Cer 45:1;O3 | ACer 46:0;O4 | Cer 46:1;O5	Acer	0.63643	0.040561	Yes
P403.1751/1.17	1785	1.17	403.175	Pos	Tier 3	ST 19:0;O5;S	ST 19:1;O4;S | ST 20:3;O7	ST	0.22358	0.041104	Yes	significantly elevated for 2h vs. RPMI
P853.7251/18.83	4737	18.83	853.725	Pos	Tier 3	DG 52:6;O	DG O-52:7;O2 | TG 50:2 | ACer 50:3;O6 | CE 28:2;O4	DG	1.7022	0.047769	Yes
